# Supplementary material for: Multi-step control of homologous recombination via Mec1/ATR suppresses chromosomal rearrangements
Source: EMBO J. 2024 Jun 5;43(14):3027–43. doi: 10.1038/s44318-024-00139-9 (PMC11251156; doi:10.1038/s44318-024-00139-9)
Supplement: Supplementary file 2 — Table EV1 [file 44318_2024_139_MOESM2_ESM.xlsx]

## Sheet: Table EV1 legend
Table EV1: Yeast strains.
This table contains a list of all yeast strains used in the study. Strains are available upon request to the authors.

## Sheet: Table EV1
Strain ID	Genotype
MBS164	MATa, ura3-52, leu2∆1, trp1∆63, his3∆200, lys2∆Bgl, hom3-10, ade2∆1, ade8, arg4∆, sml1∆:TRIP, bar1∆:HIS3
MBS189	MATa, ura3-52, leu2∆1, trp1∆63, his3∆200, lys2∆Bgl, hom3-10, ade2∆1, ade8, arg4∆, sml1∆:TRIP, bar1∆:HIS3, mec1∆::URA
MBS407	MATa, ura3-52, leu2∆1, trp1∆63, his3∆200, lys2∆Bgl, hom3-10, ade2∆1, ade8, arg4∆, sml1∆:TRIP, bar1∆:HIS3, rad53∆::KanMX
MBS3083	MAT?, ura3-52, leu2-1, trp1-63, his3-200, lys2-Bgl, hom3-10, ade2-1, ade8, YEL069C::URA3, sml1∆::TRP1, ddc1∆::HIS3, DNA2_WY_AA_KanMX6, tel1∆::NatmX
MBS3219	Mata::DEL HOcs::hisG ura3DB51 trpDEL.63 leu2DEL::Kan hmlDEL::hisG HMR::ADE3 ade3::GAL::HO can1DEL::URA:: HOcs::HPH, A3::TRP1
MBS3759	MATa, ura3-52, leu2∆1, trp1∆63, his3∆200, lys2∆Bgl, hom3-10, ade2∆1, ade8, arg4∆, sml1∆:TRIP bar1∆:HIS3, Rad52-mRuby-Hyg
MBS3761	MAT?, ura3-52, leu2-1, trp1-63, his3-200, lys2-Bgl, hom3-10, ade2-1, ade8, YEL069C::URA3, sml1∆::TRP1, tel1∆::NatMX, rad53∆::HygMX, ddc1∆::His3MX (GCR)
MBS3767	MAT?, ura3-52, leu2-1, trp1-63, his3-200, lys2-Bgl, hom3-10, ade2-1, ade8, YEL069C::URA3, sml1∆::TRP1, dna2-WY-AA::KanMX, tel1∆::NatMX, ddc1∆::(pCYC1-MAD(Dna2)-FLAG-His3MX) (GCR)
MBS3768	MAT?, ura3-52, leu2-1, trp1-63, his3-200, lys2-Bgl, hom3-10, ade2-1, ade8, YEL069C::URA3, sml1∆::TRP1, sgs1∆::HphmX, rad53∆::His3MX (GCR)
MBS3769	MAT?, ura3-52, leu2-1, trp1-63, his3-200, lys2-Bgl, hom3-10, ade2-1, ade8, YEL069C::URA3, sml1∆::TRP1, tel1∆::NatMX, rad53∆::HphMX (GCR)
MBS3770	MAT?, ura3-52, leu2-1, trp1-63, his3-200, lys2-Bgl, hom3-10, ade2-1, ade8, YEL069C::URA3, sml1∆::TRP1, sgs1∆::HphmX, rad53∆::His3MX, tel1∆::NatMX (GCR)
MBS3773	MATalpha, ura3-52, leu2-1, trp1-63, his3-200, lys2-Bgl, hom3-10, ade2-1, ade8, YEL069C::URA3, sml1∆::TRP1, tel1∆::NatMX, sgs1∆::HphMX (GCR)
MBS3775	MAT?, ura3-52, leu2-1, trp1-63, his3-200, lys2-Bgl, hom3-10, ade2-1, ade8, YEL069C::URA3, sml1∆::TRP1, tel1∆::NatMX, sgs1∆::HphMX, rad9∆::KanMX (GCR)
MBS3777	MAT?, ura3-52, leu2-1, trp1-63, his3-200, lys2-Bgl, hom3-10, ade2-1, ade8, YEL069C::URA3, sml1∆::TRP1, sgs1∆::HphmX, rad53∆::His3MX, tel1∆::NatMX, rad9∆::KanMX (GCR)
MBS3780	MAT?, ura3-52, leu2-1, trp1-63, his3-200, lys2-Bgl, hom3-10, ade2-1, ade8, YEL069C::URA3, sml1∆::TRP1, tel1∆::NatMX, sgs1∆::HphmX, exo1∆::KanMX (GCR)
MBS3783	MAT?, ura3-52, leu2-1, trp1-63, his3-200, lys2-Bgl, hom3-10, ade2-1, ade8, YEL069C::URA3, sml1∆::TRP1, ddc1∆::His3MX, tel1∆::NatMX, rad53∆::KanMX, rad51∆::HphmX (GCR)
MBS3787	MAT?, ura3-52, leu2-1, trp1-63, his3-200, lys2-Bgl, hom3-10, ade2-1, ade8, YEL069C::URA3, sml1∆::TRP1, ddc1∆::His3MX, tel1∆::NatMX, rad53∆::KanMX, rad52∆::HphmX (GCR)
MBS3791	MAT?, ura3-52, leu2-1, trp1-63, his3-200, lys2-Bgl, hom3-10, ade2-1, ade8, YEL069C::URA3, sml1∆::TRP1, tel1∆::NatMX, sgs1∆::HphmX, rad9∆::KanMX, exo1∆::His3MX (GCR)
MBS3793	MAT?, ura3-52, leu2-1, trp1-63, his3-200, lys2-Bgl, hom3-10, ade2-1, ade8, YEL069C::URA3, sml1∆::TRP1, tel1∆::NatMX, sgs1∆::HphmX, rad9∆::KanMX, exo1∆::His3MX, Ddc1(T602A) (GCR)
MBS3796	MATa, ura3-52, leu2-1, trp1-63, his3-200, lys2-Bgl, hom3-10, ade2-1, ade8, YEL069C::URA3, sml1∆::TRP1, tel1∆::NatmX, rad9∆::KanMX (GCR)
MBS3798	MATalpha, ura3-52, leu2-1, trp1-63, his3-200, lys2-Bgl, hom3-10, ade2-1, ade8, YEL069C::URA3, sml1∆::TRP1, tel1∆::NatMX, rad53∆::KanMX, exo1∆::His3MX, sgs1∆ (GCR)
MBS3800	mat::leu2::hisG hmrΔ3 thr4 leu2 trp1 THR4-ura3-A(205bp)-HOcs-URA3-A ade3::GAL10-HO::NAT, rad9∆::HphMX, sgs1∆::KanMX
MBS3802	mat::leu2::hisG hmrΔ3 thr4 leu2 trp1 THR4-ura3-F(205bp)-HOcs-URA3-A ade3::GAL10-HO::NAT, rad9∆::HphMX, sgs1∆::KanMX
MBS3804	MAT?, ura3-52, leu2-1, trp1-63, his3-200, lys2-Bgl, hom3-10, ade2-1, ade8, YEL069C::URA3, sml1∆::TRP1, mec1∆::KanMX (GCR)
MBS3806	MATa, ura3-52, leu2-1, trp1-63, his3-200, lys2-Bgl, hom3-10, ade2-1, ade8, YEL069C::URA3, sml1∆::TRP1, tel1∆::NatMX, exo1∆::His3MX, rad9∆::KanMX, msh2∆::HphMX, sgs1∆ (GCR)
MBS3808	MAT?, ura3-52, leu2-1, trp1-63, his3-200, lys2-Bgl, hom3-10, ade2-1, ade8, YEL069C::URA3, sml1∆::TRP1, tel1∆::NatMX, sgs1∆::HphmX, rad9∆::KanMX, exo1∆::His3MX, rad51∆ (GCR)
MBS3811	MAT?, ura3-52, leu2-1, trp1-63, his3-200, lys2-Bgl, hom3-10, ade2-1, ade8, YEL069C::URA3, sml1∆::TRP1, tel1∆::NatMX, sgs1∆::HphMX, rad9∆::KanMX, Exo1(D173A) (GCR)
WDHY6083	Mata-inc ura3::LY-HOcs, lys2::LYover0, trp1::GAL-HO-hphMX, his3D200, can1-100, leu2-3,112, ade2-1, RAD5 pRS415
WDHY6085	Mata-inc ura3::LY-HOcs, lys2::LYover0, trp1::GAL-HO-hphMX, his3D200, can1-100, leu2-3,112, ade2-1, RAD5 pRS415-pSgs1-Dpb11BRCT3/4-Sgs1-13Myc
WDHY6087	Mata-inc ura3::LY-HOcs, lys2::LYover0, trp1::GAL-HO-hphMX, his3D200, can1-100, leu2-3,112, ade2-1, RAD5, rad9::LoxP-kanMX-LoxP pRS415
WDHY6109	Mata-inc ura3::LY-HOcs, lys2::LYover0, trp1::GAL-HO-hphMX, his3D200, can1-100, leu2-3,112, ade2-1, RAD5, ddc1-T602A, rad9::LoxP-kanMX-LoxP, pRS415
WDHY6090	Mata-inc ura3::LY-HOcs, lys2::LYover0, trp1::GAL-HO-hphMX, his3D200, can1-100, leu2-3,112, ade2-1, RAD5, rad9::LoxP-kanMX-LoxP, pRS415-pSgs1-Ddc2(1-72)-Sgs1-13Myc
WDHY6152	Mata-inc ura3::LY-HOcs, lys2::LYover0, trp1::GAL-HO-hphMX, his3D200, can1-100, leu2-3,112, ade2-1, RAD5, rad9::LoxP-kanMX-LoxP sgs1::HIS3 pRS415
WDHY6153	Mata-inc ura3::LY-HOcs, lys2::LYover0, trp1::GAL-HO-hphMX, his3D200, can1-100, leu2-3,112, ade2-1, RAD5, rad9::LoxP-kanMX-LoxP sgs1::HIS3 pRS415-pSgs1-Sgs1-13Myc
WDHY6154	Mata-inc ura3::LY-HOcs, lys2::LYover0, trp1::GAL-HO-hphMX, his3D200, can1-100, leu2-3,112, ade2-1, RAD5, rad9::LoxP-kanMX-LoxP sgs1::HIS3 pRS415-pSgs1-Sgs1-9mut-13Myc
