# Supplementary material for: Multi-step control of homologous recombination via Mec1/ATR suppresses chromosomal rearrangements
Source: EMBO J. 2024 Jun 5;43(14):3027–43. doi: 10.1038/s44318-024-00139-9 (PMC11251156; doi:10.1038/s44318-024-00139-9)
Supplement: Supplementary file 3 — Table EV2 [file 44318_2024_139_MOESM3_ESM.xlsx]

## Sheet: Table EV2 legend
Table EV2: Plasmids.
This table contains a list of all plasmids used in the study. Plasmids are available upon request to the authors.

## Sheet: Table EV2
MBS collection ID	Plasmid Name	Vector backbone	Selection & Tag	Details
1830	prs415 PSGS1 SGS1-13xMYC	pRS415	Amp; 13Myc	Sgs1 expression under endogenous Sgs1 promoter (500bp upstream); Leu2 selection in yeast
2686	pSgs1-Ddc2(1-72aa)-Sgs1	pRS415	Amp; 13Myc	Ddc2(1-72aa, RPA binding domain)-Sgs1 expression under endogenous Sgs1 promoter (500bp upstream); Leu2 selection in yeast
2691	pSgs1-Ddc1(T602A)-Sgs1	pRS415	Amp; 13Myc	Ddc1(T602A)-Sgs1 expression under endogenous Sgs1 promoter (500bp upstream); Leu2 selection in yeast
2706	pSgs1-Ddc2(1-72aa)-Sgs1(6mut)	pRS415	Amp; 13Myc	Ddc2(1-72aa, RPA binding domain)-Sgs1(6mut:159,165,272,493,729,779) expression under endogenous Sgs1 promoter (500bp upstream); Leu2 selection in yeast
2707	pSgs1-Ddc2(1-72aa)-Sgs1(9mut)	pRS415	Amp; 13Myc	Ddc2(1-72aa, RPA binding domain)-Sgs1(9mut, all S/T-Q sites) expression under endogenous Sgs1 promoter (500bp upstream); Leu2 selection in yeast
2708	pSgs1-Ddc2(1-72aa)-Sgs1(15mut)	pRS415	Amp; 13Myc	Ddc2(1-72aa, RPA binding domain)-Sgs1(15mut:9mut+6mut) expression under endogenous Sgs1 promoter (500bp upstream); Leu2 selection in yeast
2709	pSgs1-Ddc2(1-72aa)-Sgs1(hd, K706A)	pRS415	Amp; 13Myc	Ddc2(1-72aa, RPA binding domain)-Sgs1(hd, K706A) (helicase dead mutant) expression under endogenous Sgs1 promoter (500bp upstream); Leu2 selection in yeast
2710	pSgs1-Ddc2(1-72aa)-Sgs1(tim, Δ1-158)	pRS415	Amp; 13Myc	Ddc2(1-72aa, RPA binding domain)-Sgs1(tim, Δ1-158) (Top3 interaction-mutant) expression under endogenous Sgs1 promoter (500bp upstream); Leu2 selection in yeast
2711	pSgs1-Ddc2(1-72aa)-Sgs1(tim, hd)	pRS415	Amp; 13Myc	Ddc2(1-72aa, RPA binding domain)-Sgs1(tim,hd) expression under endogenous Sgs1 promoter (500bp upstream); Leu2 selection in yeast
2712	pSgs1-Ddc2(1-72aa)-Sgs1(2-1035aa)	pRS415	Amp; 13Myc	Ddc2(1-72aa, RPA binding domain)-Sgs1(2-1035aa) expression under endogenous Sgs1 promoter (500bp upstream); Leu2 selection in yeast
2713	pSgs1-Ddc2(1-72aa)-Sgs1(2-1271aa)	pRS415	Amp; 13Myc	Ddc2(1-72aa, RPA binding domain)-Sgs1(2-1271aa) expression under endogenous Sgs1 promoter (500bp upstream); Leu2 selection in yeast
2714	pSgs1-Ddc2(1-72aa)-Sgs1(2-1351aa)	pRS415	Amp; 13Myc	Ddc2(1-72aa, RPA binding domain)-Sgs1(2-1351aa) expression under endogenous Sgs1 promoter (500bp upstream); Leu2 selection in yeast
2715	pSgs1-Ddc2(1-72aa)-Sgs1(APΔ)	pRS415	Amp; 13Myc	Ddc2(1-72aa, RPA binding domain)-Sgs1(APΔ, 401-647, acidic path for Dpb11 interaction) expression under endogenous Sgs1 promoter (500bp upstream); Leu2 selection in yeast
2716	pSgs1-Sgs1(APΔ)	pRS415	Amp; 13Myc	Sgs1(APΔ, 401-647, acidic path for Dpb11 interaction) expression under endogenous Sgs1 promoter (500bp upstream); Leu2 selection in yeast
2717	pSgs1-Ddc2(1-72aa)-BLM	pRS415	Amp; 13Myc	Ddc2(1-72aa, RPA binding domain)-BLM expression under endogenous Sgs1 promoter (500bp upstream); Leu2 selection in yeast
2718	pSgs1-Ddc2(1-72aa)-TIM-BLM	pRS415	Amp; 13Myc	Ddc2(1-72aa, RPA binding domain)-TIM(from Sgs1)-BLM expression under endogenous Sgs1 promoter (500bp upstream); Leu2 selection in yeast
2719	pCyc1-Sgs1	pRS415	Amp; 13Myc	Sgs1 expression under Cyc1 promoter; Leu2 selection in yeast
2740	pSgs1-Ddc2(1-72aa)-Pif1	pRS415	Amp; 13Myc	Ddc2(1-72aa)-Pif1 expression under Sgs1 promoter; Leu2 selection in yeast
2748	pSgs1-Dpb11(271-601)-Sgs1	pRS415	Amp; 13Myc	Dpb11(271-601)-Sgs1 expression under endogenous Sgs1 promoter (500bp upstream); Leu2 selection in yeast
2763	pMph1-Ddc2(1-72aa)-Mph1	pRS415	Amp; 13Myc	Ddc2(1-72aa)-Mph1 expression under endogenous Mph1 promoter (500bp upstream); Leu2 selection in yeast
2765	pRad5-Ddc2(1-72aa)-Rad5	pRS415	Amp; 13Myc	Ddc2(1-72aa)-Rad5 expression under endogenous Rad5 promoter (500bp upstream); Leu2 selection in yeast
