# Supplementary material for: Multi-step control of homologous recombination via Mec1/ATR suppresses chromosomal rearrangements
Source: EMBO J. 2024 Jun 5;43(14):3027–43. doi: 10.1038/s44318-024-00139-9 (PMC11251156; doi:10.1038/s44318-024-00139-9)
Supplement: Supplementary file 5 — Dataset EV1 [file 44318_2024_139_MOESM5_ESM.xlsx]

## Sheet: Dataset EV1A legend
Dataset EV1A: Phosphoproteomic data corresponding to Figure 1B.
Table of phosphorylation sites corresponding to the data shown in Main Figure 1B. All phosphorylation sites detected in the rad53Δ phosphoproteome were listed in Dataset EV1C. Only Mec1-dependent substrates were plotted. The list of Mec1-dependent substrates were listed in Dataset EV1D, according to the dataset reported in Bastos de Oliveira et al, 2015; Sanford et al, 2021

## Sheet: Dataset EV1A
protein_site	protein	cluster_pep	STYQ_site	STYFLIV_site	site_type	av	med	sd	numbpept	bestpp	ratios	totheavypept	bestprb	phos_seq	Mec1_dep	Mec1_dep_Rad53_indep	Protein_name	gene_site	Description
YAL012W_362	YAL012W	R.EASphosGVFDDLVR.L	FALSE	FALSE	STYX	-0.552797	-0.741016	0.449347	5	0.9999	-0.763735840281488,-0.741015763781404,0.247668922990761,-0.696621644422951,-0.810278426218518	3	1	AVMTHGGIPKEAREASGVFDDLVRISVGIED	yes	no	CYS3	CYS3_362	Cystathionine gamma-lyase; catalyzes one of the two reactions involved in the transsulfuration pathway that yields cysteine from homocysteine with the intermediary formation of cystathionine; protein abundance increases in response to DNA replication stress
YAL017W_1055	YAL017W	K.GLSPLEEEKLIDENATENGLAGSphosPK.D	FALSE	FALSE	STYX	0.566183	0.710195	0.313271	7	1	-0.0971595740066798,0.710195348050924,0.710195348050924,0.790365696734908,0.525770776913497,0.525770776913497,0.798143047326627	3	0.993	EKLIDENATENGLAGSPKDEDGIIMTNKRGN	yes	no	PSK1	PSK1_1055	PAS domain-containing serine/threonine protein kinase; coordinately regulates protein synthesis and carbohydrate metabolism and storage in response to a unknown metabolite that reflects nutritional status; PSK1 has a paralog, PSK2, that arose from the whole genome duplication
YAL019W_369	YAL019W	R.GYNAIESphosVIKK.C	FALSE	TRUE	STYFLIV	-1.40216	-1.40216	0.0756005	2	0.9993	-1.34869834100264,-1.45561354491916	1	0.993	LDKITQSIRGYNAIESVIKKCSSYGDLVTSQ	yes	no	FUN30	FUN30_369	Snf2p family member with ATP-dependent chromatin remodeling activity; has a role in silencing at the mating type locus, telomeres and centromeres; enriched at centromeres and is required for correct chromatin structure around centromeres, as well as at the boundary element of the silent HMR; recruited to DNA double-strand breaks (DSBs) where it promotes 5' strand resection of DSBs; potential Cdc2…
YAL019W_98	YAL019W	K.SNSphosFNLQSAR.E	FALSE	TRUE	STYFLIV	-3.93366	-3.93366	0	4	1	-3.9336608417238,-3.9336608417238,-3.9336608417238,-3.9336608417238	2	0.99	PDFSQTLVQAVFKSNSFNLQSARERLTRLRQ	yes	no	FUN30	FUN30_98	Snf2p family member with ATP-dependent chromatin remodeling activity; has a role in silencing at the mating type locus, telomeres and centromeres; enriched at centromeres and is required for correct chromatin structure around centromeres, as well as at the boundary element of the silent HMR; recruited to DNA double-strand breaks (DSBs) where it promotes 5' strand resection of DSBs; potential Cdc2…
YAL021C_285	YAL021C	K.QQPTGDSTPSGTATNSAVSTPLTphosPK.L	FALSE	FALSE	STYX	0.572992	0.0663392	1.41337	7	1	1.4635553804678,0.91719571897039,-0.331624827643703,-0.331624827643703,-0.959656050256745,3.18676219830094,0.0663391582761998	3	0.991	TPSGTATNSAVSTPLTPKIELFANGKDEANQ	yes	no	CCR4	CCR4_285	Component of the CCR4-NOT transcriptional complex; CCR4-NOT is involved in regulation of gene expression; component of the major cytoplasmic deadenylase, which is involved in mRNA poly(A) tail shortening
YAR002W_357	YAR002W	K.ISPSAPSphosKDSFTK.Y	FALSE	FALSE	STYX	-3.81807	-3.74102	0.105516	5	0.9995	-3.9336608417238,-3.9336608417238,-3.7410157637814,-3.7410157637814,-3.7410157637814	3	0.503	PMKQLNATKISPSAPSKDSFTKYKPARSSSL	yes	no	NUP60	NUP60_357	FG-nucleoporin component of central core of the nuclear pore complex; contributes directly to nucleocytoplasmic transport and maintenance of the nuclear pore complex (NPC) permeability barrier and is involved in gene tethering at the nuclear periphery; relocalizes to the cytosol in response to hypoxia; both NUP1 and NUP60 are homologous to human NUP153
YAR002W_360	YAR002W	K.ISPSAPSKDSphosFTK.Y	FALSE	TRUE	STYFLIV	-3.4967	-3.65605	0.525109	4	0.9999	-3.9336608417238,-3.7410157637814,-3.57109076233909,-2.7410157637814	4	0.965	QLNATKISPSAPSKDSFTKYKPARSSSLRSN	yes	no	NUP60	NUP60_360	FG-nucleoporin component of central core of the nuclear pore complex; contributes directly to nucleocytoplasmic transport and maintenance of the nuclear pore complex (NPC) permeability barrier and is involved in gene tethering at the nuclear periphery; relocalizes to the cytosol in response to hypoxia; both NUP1 and NUP60 are homologous to human NUP153
YAR002W_460	YAR002W	K.GDSTPVQPDLSVTphosPQK.S	FALSE	FALSE	STYX	-0.295144	0.281352	1.38809	11	1	0.428909237660908,0.43889332623353,0.247668922990761,0.388267253163562,0.388267253163562,0.247668922990761,0.247668922990761,-3.04057604564031,0.28135204924705,0.28135204924705,-3.15605326306025	4	0.98	LTKGDSTPVQPDLSVTPQKSSSKGFVFNSVQ	yes	no	NUP60	NUP60_460	FG-nucleoporin component of central core of the nuclear pore complex; contributes directly to nucleocytoplasmic transport and maintenance of the nuclear pore complex (NPC) permeability barrier and is involved in gene tethering at the nuclear periphery; relocalizes to the cytosol in response to hypoxia; both NUP1 and NUP60 are homologous to human NUP153
YAR002W_483	YAR002W	R.SNLSphosQENDNEGK.H	TRUE	FALSE	STYQ	-1.69189	-1.49309	0.282554	5	1	-2.09715957400668,-1.49308825033782,-1.88303476865383,-1.49308825033782,-1.49308825033782	3	0.988	GFVFNSVQKKSRSNLSQENDNEGKHISASID	yes	no	NUP60	NUP60_483	FG-nucleoporin component of central core of the nuclear pore complex; contributes directly to nucleocytoplasmic transport and maintenance of the nuclear pore complex (NPC) permeability barrier and is involved in gene tethering at the nuclear periphery; relocalizes to the cytosol in response to hypoxia; both NUP1 and NUP60 are homologous to human NUP153
YAR007C_178	YAR007C	K.FANENPNSphosQK.T	TRUE	FALSE	STYQ	1.10467	1.02054	0.420126	29	1	0.959423954359687,0.945484763401814,0.952471193717921,0.945484763401814,0.952471193717921,1.02053546866307,1.02053546866307,1.01387173838206,1.01387173838206,3.22332510401101,0.959423954359687,1.10447428716297,1.10447428716297,1.21898616828668,1.20735146780327,1.07276542743563,1.12317038087288,0.952471193717921,0.952471193717921,0.710195348050924,1.07276542743563,1.00717708580806,0.98008342492578…	15	1	NLNANERKFANENPNSQKTRPIFAIEQLSPY	yes	yes	RFA1	RFA1_178	Subunit of heterotrimeric Replication Protein A (RPA); RPA is a highly conserved single-stranded DNA binding protein involved in DNA replication, repair, and recombination; RPA protects against inappropriate telomere recombination, and upon telomere uncapping, prevents cell proliferation by a checkpoint-independent pathway; role in DNA catenation/decatenation pathway of chromosome disentangling; …
YAR009C_405 406	YAR009C	K.AVSPTD(ST)phosPPSTHTEDSK.R	FALSE	FALSE	STYX	1.22657	1.31968	0.161275	3	0.9954	1.31968016790615,1.31968016790615,1.04034394974325	1	0.986	EQPRNVLSKAVSPTDSTPPSTHTEDSKRVSK QPRNVLSKAVSPTDSTPPSTHTEDSKRVSKT	yes	yes	TY1B-A	TY1B-A_405 406	Retrotransposon TYA Gag and TYB Pol genes; Gag processing produces capsid proteins, Pol is cleaved to produce protease, reverse transcriptase and integrase activities; in YARCTy1-1 TYB is mutant and probably non-functional; protein product forms cytoplasmic foci upon DNA replication stress
YAR009C_522	YAR009C	K.TVPQISphosDQETEKR.L	FALSE	FALSE	STYX	1.0194	0.722503	1.00295	24	1	0.357016319179122,0.367508692996765,0.607712390449673,0.607712390449673,0.516372078911247,1.02053546866307,0.873694080333804,0.766778876417292,0.75083733254827,4.58485181679401,2.10447428716297,0.468437601847545,0.544386455080844,0.468437601847545,0.544386455080844,0.468437601847545,0.544386455080844,0.821226660439668,0.734717667184993,0.726589786301593,0.718415854855893,0.813573087896233,1.76677…	9	0.993	ISSTGGTNNKTVPQISDQETEKRIIHRSPSI	yes	no	TY1B-A	TY1B-A_522	Retrotransposon TYA Gag and TYB Pol genes; Gag processing produces capsid proteins, Pol is cleaved to produce protease, reverse transcriptase and integrase activities; in YARCTy1-1 TYB is mutant and probably non-functional; protein product forms cytoplasmic foci upon DNA replication stress
YAR009C_536	YAR009C	P.SphosIDASPPENNSSHNIVPIK.T	FALSE	TRUE	STYFLIV	0.860541	0.589901	0.512704	24	1	0.516372078911247,0.642688528692648,1.07916319863378,2.24197781091291,0.589901114333213,0.589901114333213,0.589901114333213,0.734717667184993,0.428909237660908,0.428909237660908,0.43889332623353,1.00045122261974,1.02716856099552,1.00045122261974,0.525770776913497,0.90284042599332,1.23052779016937,0.553604985110223,0.562764984395699,2.03377129581977,0.553604985110223,0.562764984395699,0.5627649843…	10	0.985	ISDQETEKRIIHRSPSIDASPPENNSSHNIV	yes	no	TY1B-A	TY1B-A_536	Retrotransposon TYA Gag and TYB Pol genes; Gag processing produces capsid proteins, Pol is cleaved to produce protease, reverse transcriptase and integrase activities; in YARCTy1-1 TYB is mutant and probably non-functional; protein product forms cytoplasmic foci upon DNA replication stress
YAR073W_129	YAR073W	K.NYENGFINNPIVISphosPTTTVGEAK.S	FALSE	FALSE	STYX	-0.707177	-0.531562	0.295558	5	1	-0.419087668894042,-1.01309530921821,-1.04057604564031,-0.531562398152455,-0.531562398152455	3	0.989	VKNYENGFINNPIVISPTTTVGEAKSMKEKY	yes	no	IMD1	IMD1_129	Nonfunctional protein with homology to IMP dehydrogenase; blocked reading frame, located close to the telomere; not expressed at detectable levels; YAR073W and YAR075W comprise a continuous reading frame in most strains of S. cerevisiae; YAR073W/YAR075W together have a paralog, IMD2, that arose from a segmental duplication
YBL002W_24 25 26 27	YBL002W	K.(TSTS)phosVDGK.K	FALSE	TRUE	STYFLIV	-2.57241	-0.591841	3.12275	6	0.9991	-0.632491307003235,-0.512197073285524,-6.60351224003147,-0.531562398152455,-0.551191204901387,-6.60351224003147	4	1.001	PASKAPAEKKPAAKKTSTSVDGKKRSKVRKE ASKAPAEKKPAAKKTSTSVDGKKRSKVRKET SKAPAEKKPAAKKTSTSVDGKKRSKVRKETY KAPAEKKPAAKKTSTSVDGKKRSKVRKETYS	yes	no	HTB2	HTB2_24 25 26 27	Histone H2B; core histone protein required for chromatin assembly and chromosome function; nearly identical to HTB1; Rad6p-Bre1p-Lge1p mediated ubiquitination regulates reassembly after DNA replication, transcriptional activation, meiotic DSB formation and H3 methylation
YBL003C_129	YBL003C	K.TAKASphosQEL.-	TRUE	FALSE	STYQ	1.414	1.5536	0.348403	37	0.999	1.57639684998346,1.57186719150295,1.57639684998346,1.57639684998346,0.45865658105496,1.15985104419934,1.1355011827836,1.34113327757247,1.45865658105496,1.62092800995384,1.62092800995384,1.62967164302581,0.17784747349319,1.65986367250078,1.65558901740045,1.65558901740045,1.60771239044967,1.50691174966218,1.30337835557705,1.55360498511022,1.5627649843957,0.642688528692648,1.12317038087288,1.2305277…	13	0.993	HQNLLPKKSAKTAKASQEL____________	yes	yes	HTA2	HTA2_129	Histone H2A; core histone protein required for chromatin assembly and chromosome function; one of two nearly identical (see also HTA1) subtypes; DNA damage-dependent phosphorylation by Mec1p facilitates DNA repair; acetylated by Nat4p
YBL005W-B_1095	YBL005W-B	R.SPSphosIDTSSSESNSLHHVVPIK.T	FALSE	TRUE	STYFLIV	0.287535	0.151966	0.493474	8	0.9987	1.34644707746893,0.506911749662181,-0.0405760456403123,0.418855572996985,0.0791631986337834,0.224768520880683,0.0138717383820642,-0.24916266745173	2	0.99	TSEQETEKRIIHRSPSIDTSSSESNSLHHVV	yes	no	TY1B-BL	TY1B-BL_1095	Retrotransposon TYA Gag and TYB Pol genes; transcribed/translated as one unit; polyprotein is processed to make a nucleocapsid-like protein (Gag), reverse transcriptase (RT), protease (PR), and integrase (IN); similar to retroviral genes
YBL024W_426	YBL024W	K.LSSETphosPALESEGPQTK.K	FALSE	FALSE	STYX	0.490301	0.258984	0.589219	5	1	0.258984236218596,0.0918742503833371,1.53044726412297,0.357016319179122,0.213180546605471	1	0.991	VEDSTEAATEKLSSETPALESEGPQTKKIKV	yes	no	NCL1	NCL1_426	S-adenosyl-L-methionine-dependent tRNA: m5C-methyltransferase; methylates cytosine to m5C at several positions in tRNAs and intron-containing pre-tRNAs; increases proportion of tRNALeu(CAA) with m5C at wobble position in response to hydrogen peroxide, causing selective translation of mRNA from genes enriched in TTG codon; loss of NCL1 confers hypersensitivity to oxidative stress; similar to Nop2p…
YBL031W_314 315	YBL031W	K.SK(TS)phosGSLSSNLK.Q	FALSE	FALSE	STYX	-0.117751	-0.0828043	0.0731842	3	0.9995	-0.201856952673373,-0.0685904218099089,-0.0828042810296097	1	0.963	SKEHTNVKTRLVKSKTSGSLSSNLKQSTATG KEHTNVKTRLVKSKTSGSLSSNLKQSTATGT	yes	no	SHE1	SHE1_314 315	Mitotic spindle protein; interacts with components of the Dam1 (DASH) complex, its effector Sli15p, and microtubule-associated protein Bim1p; also localizes to nuclear microtubules and to the bud neck in a ring-shaped structure; inhibits dynein function
YBL034C_1044	YBL034C	K.NLETphosDKTLELK.N	FALSE	FALSE	STYX	1.32525	1.17187	0.336091	6	0.997	1.17187357244856,1.17187357244856,1.98349808933855,1.12317038087288,1.12317038087288,1.3779253089421	3	0.5	KCMEMTMINPFKNLETDKTLELKNNVGKRTS	yes	yes	STU1	STU1_1044	Component of the mitotic spindle; binds to interpolar microtubules via its association with beta-tubulin (Tub2p); required for interpolar microtubules to provide an outward force on the spindle poles
YBL034C_1047	YBL034C	K.NLETDKTphosLELK.N	FALSE	TRUE	STYFLIV	1.13528	1.1355	0.0307009	3	0.9998	1.16587483182711,1.10447428716297,1.1355011827836	0	0.978	EMTMINPFKNLETDKTLELKNNVGKRTSSTD	yes	yes	STU1	STU1_1047	Component of the mitotic spindle; binds to interpolar microtubules via its association with beta-tubulin (Tub2p); required for interpolar microtubules to provide an outward force on the spindle poles
YBL051C_197	YBL051C	R.SSSNLSLDSphosLSK.M	FALSE	TRUE	STYFLIV	-0.148415	-0.0971596	0.101464	3	1	-0.0971595740066798,-0.0828042810296097,-0.265282332815007	2	0.983	QLEEQHRSSSNLSLDSLSKMSGSGNNNTSNN	yes	no	PIN4	PIN4_197	Protein involved in G2/M phase progression and response to DNA damage; interacts with Rad53p; contains an RNA recognition motif, a nuclear localization signal, and several SQ/TQ cluster domains; hyperphosphorylated in response to DNA damage
YBL051C_512	YBL051C	R.QQATLTphosPSSR.L	FALSE	FALSE	STYX	0.124179	0.0918743	0.067262	3	1	0.0918742503833371,0.201498741557835,0.0791631986337834	1	0.971	AAQQQQSFLRQQATLTPSSRIPSGYSANHYQ	yes	no	PIN4	PIN4_512	Protein involved in G2/M phase progression and response to DNA damage; interacts with Rad53p; contains an RNA recognition motif, a nuclear localization signal, and several SQ/TQ cluster domains; hyperphosphorylated in response to DNA damage
YBL058W_226	YBL058W	R.LGSTIDAADEVVEDNTSQSphosQR.R	TRUE	FALSE	STYQ	2.32578	2.34641	0.987275	10	1	2.33579983326943,2.55819225460587,2.01387173838206,2.41633117158144,1.60771239044967,2.35701631917912,4.69309116482855,0.910035927397524,1.71019534805092,2.65558901740045	0	0.993	TIDAADEVVEDNTSQSQRRPEKVTREITFWK	yes	yes	SHP1	SHP1_226	UBX domain-containing substrate adaptor for Cdc48p; ubiquitin regulatory X domain-containing protein that acts as a substrate recruiting cofactor for Cdc48p; positively regulates Glc7p PPase activity to promote growth and mitotic progression in complex with Cdc48p; ubiquitinated protein interactor involved in ER-associated degradation (ERAD); regulated by nuclear Ub-dependent degradation (INMAD p…
YBL058W_315	YBL058W	R.LGSphosPIPGESSPAEVPK.N	FALSE	FALSE	STYX	0.424554	0.458657	0.324679	40	1	0.325073426676368,0.59883423910322,0.580912331105958,0.357016319179122,0.346447077468935,1.29240723775605,-1.09715957400668,0.478152756680757,0.478152756680757,0.478152756680757,0.448808795098613,0.0403439497432552,0.00045122261974255,0.448808795098613,0.448808795098613,0.448808795098613,0.116965231346168,0.357016319179122,0.45865658105496,0.45865658105496,0.45865658105496,0.367508692996765,0.367…	23	0.997	TRKLGGFSGQGQRLGSPIPGESSPAEVPKNE	yes	no	SHP1	SHP1_315	UBX domain-containing substrate adaptor for Cdc48p; ubiquitin regulatory X domain-containing protein that acts as a substrate recruiting cofactor for Cdc48p; positively regulates Glc7p PPase activity to promote growth and mitotic progression in complex with Cdc48p; ubiquitinated protein interactor involved in ER-associated degradation (ERAD); regulated by nuclear Ub-dependent degradation (INMAD p…
YBL058W_93 94	YBL058W	K.PG(SS)phosQGSNEYLK.R	TRUE	FALSE	STYQ	1.78834	1.27857	1.76388	18	1	6.54284042599332,0.580912331105958,2.23052779016937,1.28135204924705,1.50691174966218,1.30337835557705,0.945484763401814,0.468437601847545,1.27579252390515,1.47815275668076,6.47011205684425,0.986904690781794,1.38826725316356,1.27021149164185,1.27021149164185,1.39853558861739,0.544386455080844,1.24766892299076	5	0.994	AINTEHVGGLCPKPGSSQGSNEYLKRKGSTS INTEHVGGLCPKPGSSQGSNEYLKRKGSTSP	yes	yes	SHP1	SHP1_93 94	UBX domain-containing substrate adaptor for Cdc48p; ubiquitin regulatory X domain-containing protein that acts as a substrate recruiting cofactor for Cdc48p; positively regulates Glc7p PPase activity to promote growth and mitotic progression in complex with Cdc48p; ubiquitinated protein interactor involved in ER-associated degradation (ERAD); regulated by nuclear Ub-dependent degradation (INMAD p…
YBL061C_622	YBL061C	K.TGSphosDTSIR.K	FALSE	FALSE	STYX	1.06337	0.506912	1.8289	11	0.9995	0.377925308942103,0.247668922990761,0.873694080333804,0.866314549968206,0.506911749662181,0.506911749662181,0.325073426676368,0.325073426676368,0.59883423910322,6.54284042599332,0.525770776913497	5	0.989	INMNSNTNRNGIKTGSDTSIRKSSSSAKGMS	yes	no	SKT5	SKT5_622	Activator of Chs3p (chitin synthase III) during vegetative growth; recruits Chs3p to the bud neck via interaction with Bni4p; SKT5 has a paralog, SHC1, that arose from the whole genome duplication
YBL097W_254	YBL097W	R.DSLVDDENEPSphosQSLISTR.N	TRUE	FALSE	STYQ	-0.173163	-0.207215	0.191238	4	0.9992	0.0534001025687016,-0.331624827643703,-0.0828042810296097,-0.331624827643703	2	0.905	ELIERDSLVDDENEPSQSLISTRNDSTVNDS	yes	no	BRN1	BRN1_254	Subunit of the condensin complex; required for chromosome condensation and for clustering of tRNA genes at the nucleolus; may influence multiple aspects of chromosome transmission
YBL101W-B_1068	YBL101W-B	R.LGGTEEPYIQRNSphosDTNIK.Y	FALSE	FALSE	STYX	-0.74195	-0.674927	0.193123	3	0.9998	-0.591268644276722,-0.959656050256745,-0.674926573323632	2	0.831	TTRLGGTEEPYIQRNSDTNIKYRTTNSTPSI	yes	no	NA	NA_1068	NA
YBL105C_577	YBL105C	R.TVPSAQLGSSIGTANGSDLSphosPSKLAER.A	FALSE	FALSE	STYX	0.444314	0.292407	0.244474	19	1	0.497388975543674,0.292407237756046,0.607712390449673,0.258984236218596,0.258984236218596,0.258984236218596,0.258984236218596,0.562764984395699,1.21318054660547,0.607712390449673,0.676836751104493,0.27021149164185,0.525770776913497,0.258984236218596,0.258984236218596,0.258984236218596,0.28135204924705,0.468437601847545,0.625306450464411	9	0.963	AQLGSSIGTANGSDLSPSKLAERANAPLPPQ	yes	no	PKC1	PKC1_577	Protein serine/threonine kinase; essential for cell wall remodeling during growth; localized to sites of polarized growth and the mother-daughter bud neck; homolog of the alpha, beta, and gamma isoforms of mammalian protein kinase C (PKC)
YBL105C_820	YBL105C	R.KVSphosLDNFVLLK.V	FALSE	TRUE	STYFLIV	-0.179764	-0.179764	0.0756005	2	0.9998	-0.126305919666196,-0.233221123582708	2	1	TSAKHKKRAAKRRKVSLDNFVLLKVLGKGNF	yes	no	PKC1	PKC1_820	Protein serine/threonine kinase; essential for cell wall remodeling during growth; localized to sites of polarized growth and the mother-daughter bud neck; homolog of the alpha, beta, and gamma isoforms of mammalian protein kinase C (PKC)
YBR009C_61	YBR009C	K.SphosFLESVIR.D	FALSE	TRUE	STYFLIV	-5.65781	-5.15605	0.900704	7	0.9994	-5.15605326306025,-6.60351224003147,-4.7410157637814,-4.7410157637814,-6.60351224003147,-5.15605326306025,-6.60351224003147	6	0.99	RISGLIYEEVRAVLKSFLESVIRDSVTYTEH	yes	no	NA	NA_61	NA
YBR009C_65	YBR009C	K.SFLESphosVIR.D	FALSE	TRUE	STYFLIV	-4.63371	-4.74102	0.185865	3	0.9995	-4.7410157637814,-4.41908766889404,-4.7410157637814	3	0.994	LIYEEVRAVLKSFLESVIRDSVTYTEHAKRK	yes	no	NA	NA_65	NA
YBR011C_65	YBR011C	K.LEITKEETphosLNPIIQDTK.K	FALSE	TRUE	STYFLIV	-1.53815	-1.63264	0.512456	10	1	-1.61173274683644,-1.21745380772439,-1.61173274683644,-2.04057604564031,-2.04057604564031,-1.21745380772439,-0.348698341002644,-1.65355292253107,-1.65355292253107,-1.98612826161794	6	0.992	IPRWTNAKLEITKEETLNPIIQDTKKGKLRF	yes	no	IPP1	IPP1_65	Cytoplasmic inorganic pyrophosphatase (PPase); homodimer that catalyzes the rapid exchange of oxygens from Pi with water, highly expressed and essential for viability, active-site residues show identity to those from E. coli PPase
YBR023C_538	YBR023C	R.ASTphosFDLLK.K	FALSE	TRUE	STYFLIV	-0.798806	-0.763736	0.0986228	5	0.9997	-0.810278426218518,-0.959656050256745,-0.696621644422951,-0.763735840281488,-0.763735840281488	2	0.973	PKKYSKKSLGHKRASTFDLLKKHSSKMFQFN	yes	no	CHS3	CHS3_538	Chitin synthase III; catalyzes the transfer of N-acetylglucosamine (GlcNAc) to chitin; required for synthesis of the majority of cell wall chitin, the chitin ring during bud emergence, and spore wall chitosan; contains overlapping di-leucine and di-acidic signals that mediate, respectively, intracellular trafficking by AP-1 and trafficking to plasma membrane by exomer complex; requires AP-3 compl…
YBR048W_52 53	YBR048W	K.TAIEG(SY)phosIDKK.C	FALSE	TRUE	STYFLIV	4.18886	3.42189	1.56959	4	0.9992	3.40364247905048,6.54284042599332,3.36881489049739,3.44013649308416	0	0.998	NAGLGFKTPKTAIEGSYIDKKCPFTGLVSIR AGLGFKTPKTAIEGSYIDKKCPFTGLVSIRG	yes	yes	RPS11B	RPS11B_52 53	Protein component of the small (40S) ribosomal subunit; homologous to mammalian ribosomal protein S11 and bacterial S17; RPS11B has a paralog, RPS11A, that arose from the whole genome duplication
YBR049C_345	YBR049C	K.VISphosQDTQPHQQK.S	TRUE	FALSE	STYQ	1.66755	1.66413	0.0613541	11	1	1.62530645046441,1.66412569935494,1.62530645046441,1.66412569935494,1.74682427004165,1.67683675110449,1.61653624083668,1.67683675110449,1.61653624083668,1.80973102160184,1.62092800995384	5	0.994	LNKSRNYMEVLPKVISQDTQPHQQKSPSHDN	yes	yes	REB1	REB1_345	RNA polymerase I enhancer binding protein; DNA binding protein that binds to genes transcribed by both RNA polymerase I and RNA polymerase II; required for termination of RNA polymerase I transcription; Reb1p bound to DNA acts to block RNA polymerase II readthrough transcription
YBR049C_386	YBR049C	K.ASSLVSphosLSSSSATPSTSR.S	FALSE	TRUE	STYFLIV	-3.49509	-3.49509	0.107482	2	0.9984	-3.41908766889404,-3.57109076233909	2	0.989	SQLLQSAATKASSLVSLSSSSATPSTSRSNN	yes	no	REB1	REB1_386	RNA polymerase I enhancer binding protein; DNA binding protein that binds to genes transcribed by both RNA polymerase I and RNA polymerase II; required for termination of RNA polymerase I transcription; Reb1p bound to DNA acts to block RNA polymerase II readthrough transcription
YBR060C_61	YBR060C	K.NTSphosPDPALKPK.T	FALSE	FALSE	STYX	0.613868	0.594368	0.0421897	4	0.9998	0.589901114333213,0.589901114333213,0.59883423910322,0.676836751104493	3	0.964	LLERISLVGNERKNTSPDPALKPKTPSKAPR	yes	no	ORC2	ORC2_61	Subunit of the origin recognition complex (ORC); ORC directs DNA replication by binding to replication origins and is also involved in transcriptional silencing; interacts with Spp1p and with trimethylated histone H3; phosphorylated by Cdc28p
YBR069C_44	YBR069C	R.DFTITEKQDEVSphosGQTAEPR.R	FALSE	FALSE	STYX	-2.56513	-2.57109	1.26259	9	1	-4.7410157637814,-1.21745380772439,-1.21745380772439,-2.65355292253107,-2.7410157637814,-4.15605326306025,-1.21745380772439,-2.57109076233909,-2.57109076233909	4	0.986	KQKRDFTITEKQDEVSGQTAEPRRTDSKSIL	yes	no	TAT1	TAT1_44	Amino acid transporter for valine, leucine, isoleucine, and tyrosine; low-affinity tryptophan and histidine transporter; overexpression confers FK506 and FTY720 resistance; protein abundance increases in response to DNA replication stress
YBR072W_163	YBR072W	R.VITphosLPDYPGVDADNIK.A	FALSE	TRUE	STYFLIV	-1.84099	-1.78682	0.517982	21	1	-1.7410157637814,-1.7410157637814,-1.78681945339453,-1.78681945339453,-1.7410157637814,-2.57109076233909,-2.57109076233909,-1.78681945339453,-1.78681945339453,-0.763735840281488,-0.674926573323632,-1.78681945339453,-1.7410157637814,-1.78681945339453,-1.78	11	0.994	VKVKESSSGKFKRVITLPDYPGVDADNIKAD	yes	no	HSP26	HSP26_163	Small heat shock protein (sHSP) with chaperone activity; forms hollow, sphere-shaped oligomers that suppress unfolded proteins aggregation; long-lived protein that is preferentially retained in mother cells and forms cytoplasmic foci; oligomer activation requires heat-induced conformational change; also has mRNA binding activity
YBR073W_51	YBR073W	R.SISphosAGPTLNLAK.K	FALSE	FALSE	STYX	0.330357	0.330357	0.0185794	4	1	0.346447077468935,0.346447077468935,0.314266671719785,0.314266671719785	2	0.992	PISKAKVTVNLKRSISAGPTLNLAKKPNNLS	yes	no	RDH54	RDH54_51	DNA-dependent ATPase; DNA recombination/repair translocase, supercoils DNA and promotes DNA strand opening; stimulates strand exchange by modifying dsDNA topology; involved in recombinational repair of DNA double-strand breaks (DSBs) during mitosis and meiosis; phosphorylated in Mec1p-, Rad53p-dependent way in response to one DSB; contributes to remodelling of nucleosomes; proposed to be involved…
YBR081C_78	YBR081C	K.SFPLTphosQEEEHHGAVSPAVDTR.S	TRUE	FALSE	STYQ	1.14641	1.44386	1.22947	34	1	-0.858372714419563,1.40364247905048,1.40364247905048,1.47815275668076,1.47815275668076,-1.31475100907931,1.39341055643952,1.39341055643952,1.54900308315121,-1.15605326306025,1.64268852869265,2.04688679561003,-0.834125168172886,5.36489274478975,1.458656581	15	0.995	LKGNIALNVEKSFPLTQEEEHHGAVSPAVDT	yes	yes	SPT7	SPT7_78	Subunit of the SAGA transcriptional regulatory complex; involved in proper assembly of the complex; also present as a C-terminally truncated form in the SLIK/SALSA transcriptional regulatory complex
YBR081C_78 88	YBR081C	K.SFPLTphosQEEEHHGAVSphosPAVDTR.S	TRUE	FALSE	STYQ	0.325815	0.418856	0.310963	13	1	0.213180546605471,0.213180546605471,0.418855572996985,0.408731355723278,0.580912331105958,0.580912331105958,0.478152756680757,0.487802926714476,-0.632491307003235,0.314266671719785,0.314266671719785,0.428909237660908,0.428909237660908	6	0.991	LKGNIALNVEKSFPLTQEEEHHGAVSPAVDT KSFPLTQEEEHHGAVSPAVDTRSDDVSSQTI	yes	no	SPT7	SPT7_78 88	Subunit of the SAGA transcriptional regulatory complex; involved in proper assembly of the complex; also present as a C-terminally truncated form in the SLIK/SALSA transcriptional regulatory complex
YBR081C_99 100	YBR081C	R.SDDV(SS)phosQTIK.D	TRUE	FALSE	STYQ	0.0293224	0.0138717	0.409069	7	1	0.468437601847545,0.0791631986337834,-0.0545152365981861,-0.171160155450457,0.544386455080844,0.0138717383820642,-0.674926573323632	3	0.981	HGAVSPAVDTRSDDVSSQTIKDNNNTNTNTS GAVSPAVDTRSDDVSSQTIKDNNNTNTNTSI	yes	no	SPT7	SPT7_99 100	Subunit of the SAGA transcriptional regulatory complex; involved in proper assembly of the complex; also present as a C-terminally truncated form in the SLIK/SALSA transcriptional regulatory complex
YBR084W_441	YBR084W	R.QPSphosLGPTLGVK.G	FALSE	TRUE	STYFLIV	-0.479491	-0.474229	0.188153	13	0.9996	-0.233221123582708,-0.265282332815007,-0.331624827643703,-0.314751009079307,-0.36597633243448,-0.551191204901387,-0.512197073285524,-0.474229223086503,-0.674926573323632,-0.696621644422951,-0.437235015604302,-0.493088250337819,-0.883034768653832	5	0.983	SAHLGKPSIANVRQPSLGPTLGVKGGAAGGG	yes	no	MIS1	MIS1_441	Mitochondrial C1-tetrahydrofolate synthase; involved in interconversion between different oxidation states of tetrahydrofolate (THF); provides activities of formyl-THF synthetase, methenyl-THF cyclohydrolase, and methylene-THF dehydrogenase
YBR085C-A_15 16	YBR085C-A	K.QSTNFTH(ST)phosGSFLQSAPVELTTVSGYQEFLKK.Q	FALSE	FALSE	STYX	-0.823283	-0.959656	0.267436	7	0.9966	-0.883034768653832,-0.265282332815007,-0.986128261617936,-0.696621644422951,-0.986128261617936,-0.986128261617936,-0.959656050256745	5	0.977	_MSSALYKQSTNFTHSTGSFLQSAPVELTTV MSSALYKQSTNFTHSTGSFLQSAPVELTTVS	yes	no	YBR085C-A	YBR085C-A_15 16	Protein of unknown function; green fluorescent protein (GFP)-fusion protein localizes to the cytoplasm and to the nucleus; protein abundance increases in response to DNA replication stress
YBR086C_847	YBR086C	K.VSphosVATEQTK.K	FALSE	TRUE	STYFLIV	0.553927	0.553927	1.13574	2	0.9993	1.35701631917912,-0.24916266745173	0	0.988	KPVVNAAVNDNQSKVSVATEQTKKTEVSTKN	yes	no	IST2	IST2_847	Cortical ER protein involved in ER-plasma membrane tethering; one of 6 proteins (Ist2p, Scs2p, Scs22p, Tcb1p, Tcb2p, Tcb3p) that connect ER to the plasma membrane (PM) and regulate PM phosphatidylinositol-4-phosphate (PI4P) levels by controlling access of Sac1p phosphatase to its substrate PI4P in the PM; localizes to the mother cell in small-budded cells and to the bud in medium- and large-budde…
YBR098W_314	YBR098W	R.TGSphosQPIFSNANCFQEAK.R	TRUE	FALSE	STYQ	0.188411	0.253238	0.264246	20	1	0.292407237756046,0.0791631986337834,0.27021149164185,0.0791631986337834,0.27021149164185,0.236264159718512,-0.632491307003235,-0.0405760456403123,0.377925308942103,0.388267253163562,0.428909237660908,-0.0405760456403123,-0.0405760456403123,0.525770776913497,0.553604985110223,0.129348955802,0.104474287162971,0.104474287162971,0.335799833269426,0.346447077468935	7	0.961	VLSTPAKGSNIVRTGSQPIFSNANCFQEAKR	yes	no	MMS4	MMS4_314	Subunit of structure-specific Mms4p-Mus81p endonuclease; cleaves branched DNA; involved in recombination, DNA repair, and joint molecule formation/resolution during meiotic recombination; phosphorylation of the non-catalytic subunit Mms4p by Cdc28p and Cdc5p during mitotic cell cycle activates the function of Mms4p-Mus81p
YBR108W_914 915	YBR108W	R.A(YS)phosGDISAADDNLNPFER.Y	FALSE	FALSE	STYX	-0.0653263	-0.270309	1.10142	4	1	0.367508692996765,-1.01309530921821,-0.908125749616663,1.29240723775605	3	0.877	LLKSLEPRPIEMERAYSGDISAADDNLNPFE LKSLEPRPIEMERAYSGDISAADDNLNPFER	yes	no	AIM3	AIM3_914 915	Protein that inhibits barbed-end actin filament elongation; interacts with Rvs167p; null mutant is viable and displays elevated frequency of mitochondrial genome loss
YBR112C_421	YBR112C	K.SphosNGAPTNASPAPPPVILQPTLQPNDQGNPLNTR.L	FALSE	FALSE	STYX	-0.137022	-0.156758	0.224887	8	0.998	-0.0828042810296097,-0.111659143701795,-0.111659143701795,-0.201856952673373,-0.201856952673373,-0.331624827643703,-0.40116576089678,0.346447077468935	6	0.333	EALTKQLENPGNINKSNGAPTNASPAPPPVI	yes	no	CYC8	CYC8_421	General transcriptional co-repressor; acts together with Tup1p; also acts as part of a transcriptional co-activator complex that recruits the SWI/SNF and SAGA complexes to promoters; can form the prion [OCT+]
YBR112C_429	YBR112C	K.SNGAPTNASphosPAPPPVILQPTLQPNDQGNPLNTR.L	FALSE	FALSE	STYX	-0.165525	-0.17116	0.0368845	10	1	-0.0828042810296097,-0.171160155450457,-0.171160155450457,-0.171160155450457,-0.171160155450457,-0.233221123582708,-0.141102921594277,-0.171160155450457,-0.171160155450457,-0.171160155450457	4	0.985	NPGNINKSNGAPTNASPAPPPVILQPTLQPN	yes	no	CYC8	CYC8_429	General transcriptional co-repressor; acts together with Tup1p; also acts as part of a transcriptional co-activator complex that recruits the SWI/SNF and SAGA complexes to promoters; can form the prion [OCT+]
YBR112C_754 755	YBR112C	K.LVNTA(TS)phosIEENAK.S	FALSE	TRUE	STYFLIV	-1.67255	-1.63264	0.382639	6	1	-2.34869834100264,-1.65355292253107,-1.65355292253107,-1.15605326306025,-1.61173274683644,-1.61173274683644	3	0.989	LNSPNSNINKLVNTATSIEENAKSEVSNQSP NSPNSNINKLVNTATSIEENAKSEVSNQSPA	yes	no	CYC8	CYC8_754 755	General transcriptional co-repressor; acts together with Tup1p; also acts as part of a transcriptional co-activator complex that recruits the SWI/SNF and SAGA complexes to promoters; can form the prion [OCT+]
YBR112C_790	YBR112C	K.ANSphosIPSVIGAQEPPQEASPAEEATK.A	FALSE	TRUE	STYFLIV	-1.13247	-1.21745	0.144688	6	1	-1.21745380772439,-0.959656050256745,-1.21745380772439,-1.21745380772439,-0.9336608417238,-1.24916266745173	2	0.939	NTNNTSQEEKPVKANSIPSVIGAQEPPQEAS	yes	no	CYC8	CYC8_790	General transcriptional co-repressor; acts together with Tup1p; also acts as part of a transcriptional co-activator complex that recruits the SWI/SNF and SAGA complexes to promoters; can form the prion [OCT+]
YBR112C_793	YBR112C	K.ANSIPSphosVIGAQEPPQEASPAEEATK.A	FALSE	TRUE	STYFLIV	-1.6226	-1.09716	0.897122	7	1	-0.959656050256745,-3.04057604564031,-1.09715957400668,-2.7410157637814,-1.57109076233909,-0.908125749616663,-1.04057604564031	6	0.992	NTSQEEKPVKANSIPSVIGAQEPPQEASPAE	yes	no	CYC8	CYC8_793	General transcriptional co-repressor; acts together with Tup1p; also acts as part of a transcriptional co-activator complex that recruits the SWI/SNF and SAGA complexes to promoters; can form the prion [OCT+]
YBR112C_866	YBR112C	K.ANDQSTAETIELSTATVPAEASphosPVEDEVR.Q	FALSE	FALSE	STYX	-2.50685	-1.61173	2.0003	9	1	-1.15605326306025,-1.15605326306025,-2.21745380772439,-2.34869834100264,-5.15605326306025,-1.15605326306025,-1.15605326306025,-1.61173274683644,-6.60351224003147	7	0.994	AETIELSTATVPAEASPVEDEVRQHSKEENG	yes	no	CYC8	CYC8_866	General transcriptional co-repressor; acts together with Tup1p; also acts as part of a transcriptional co-activator complex that recruits the SWI/SNF and SAGA complexes to promoters; can form the prion [OCT+]
YBR114W_49	YBR114W	K.GNSENVNDSphosQDEEYRDDATLVK.S	TRUE	FALSE	STYQ	1.13856	1.13856	0.00433181	2	1	1.1355011827836,1.14162728558044	1	0.995	SKTLQLKGNSENVNDSQDEEYRDDATLVKSP	yes	yes	RAD16	RAD16_49	Nucleotide excision repair (NER) protein; binds damaged DNA during NER; binds DNA in an ATP-dependent manner (with Rad7p) during NER; required for NER of non-transcribed chromatin; subunit of Nucleotide Excision Repair Factor 4 (NEF4) and the Elongin-Cullin-Socs (ECS) ligase complex
YBR121C_200	YBR121C	K.YDIGNPVTGETphosLESPR.A	FALSE	TRUE	STYFLIV	0.0697375	0.0848465	0.108382	4	1	0.129348955802,0.0403439497432552,-0.0685904218099089,0.17784747349319	1	0.494	ELMEKYDIGNPVTGETLESPRAFNLMFETAI	yes	no	GRS1	GRS1_200	Cytoplasmic and mitochondrial glycyl-tRNA synthase; ligates glycine to the cognate anticodon-bearing tRNA; transcription termination factor that may interact with the 3'-end of pre-mRNA to promote 3'-end formation; GRS1 has a paralog, GRS2, that arose from the whole genome duplication; human homolog GARS implicated in Charcot-Marie-Tooth disease, can complement yeast null mutant
YBR127C_83 84	YBR127C	R.AIVQVFEG(TS)phosGIDVK.K	FALSE	FALSE	STYX	-0.156053	-0.156053	0	2	1	-0.156053263060248,-0.156053263060248	1	1	LEIRGDRAIVQVFEGTSGIDVKKTTVEFTGE EIRGDRAIVQVFEGTSGIDVKKTTVEFTGES	yes	no	VMA2	VMA2_83 84	Subunit B of V1 peripheral membrane domain of vacuolar H+-ATPase; electrogenic proton pump found throughout the endomembrane system; contains nucleotide binding sites; also detected in the cytoplasm; protein abundance increases in response to DNA replication stress; human homolog ATP6V1B1, implicated in autosomal-recessive distal renal tubular acidosis (RTA) with sensorineural deafness, complemen…
YBR131W_524	YBR131W	K.EIDSSVPFGSphosPK.F	FALSE	FALSE	STYX	0.201278	0.189722	0.0308753	3	0.9999	0.236264159718512,0.17784747349319,0.189721573781482	2	0.9	RDNVTKEIDSSVPFGSPKFTSDESISTLQLA	yes	no	CCZ1	CCZ1_524	Subunit of a heterodimeric guanine nucleotide exchange factor (GEF); subunit of the Mon1-Ccz1 GEF complex, which stimulates nucleotide exchange and activation of Ypt7p, a Rab family GTPase involved in membrane tethering and fusion events at the late endosome and vacuole; GEF activity is stimulated by membrane association and anionic phospholipids; involved in localizing Ypt7p to the vacuolar memb…
YBR136W_36 37 38	YBR136W	K.VPTDP(SSS)phosQEYAK.S	TRUE	FALSE	STYQ	0.287436	0.201499	0.165751	11	0.9999	0.553604985110223,0.418855572996985,0.165874831827114,0.165874831827114,0.201498741557835,0.189721573781482,0.607712390449673,0.153801999526539,0.247668922990761,0.303378355577049,0.153801999526539	4	0.996	GVDSKVQIKKVPTDPSSSQEYAKSLKILNTL VDSKVQIKKVPTDPSSSQEYAKSLKILNTLI DSKVQIKKVPTDPSSSQEYAKSLKILNTLIR	yes	no	MEC1	MEC1_36 37 38	Genome integrity checkpoint protein and PI kinase superfamily member; Mec1p and Dun1p function in same pathway to regulate dNTP pools and telomere length; signal transducer required for cell cycle arrest and transcriptional responses to damaged or unreplicated DNA; facilitates replication fork progression and regulates P-body formation under replication stress; promotes interhomolog recombination…
YBR149W_151	YBR149W	K.GISGLVKTphosPVDDSGK.T	FALSE	FALSE	STYX	-0.653422	-0.696622	0.120266	5	1	-0.763735840281488,-0.632491307003235,-0.71864795075295,-0.455613544919156,-0.696621644422951	4	0.994	FEKIKDPKGISGLVKTPVDDSGKTMYAADGD	yes	no	ARA1	ARA1_151	NADP+ dependent arabinose dehydrogenase; involved in carbohydrate metabolism; purified as homodimer; naturally occurs with a N-terminus degradation product
YBR150C_201	YBR150C	K.LHTNLSphosQEYIGVSAGK.S	TRUE	FALSE	STYQ	1.36483	1.25279	0.309748	8	1	1.129348955802,1.21318054660547,1.129348955802,1.63402366756552,2.02053546866307,1.29240723775605,1.29240723775605,1.20735146780327	5	0.964	NTSSTDSSPKLHTNLSQEYIGVSAGKSASDK	yes	yes	TBS1	TBS1_201	Protein of unknown function; the authentic, non-tagged protein is detected in highly purified mitochondria in high-throughput studies; TBS1 has a paralog, HAL9, that arose from the whole genome duplication
YBR150C_204	YBR150C	K.LHTNLSQEYphosIGVSAGK.S	FALSE	TRUE	STYFLIV	1.43972	1.43972	0.821402	2	1	2.02053546866307,0.858897078405723	0	0.885	STDSSPKLHTNLSQEYIGVSAGKSASDKEDT	yes	yes	TBS1	TBS1_204	Protein of unknown function; the authentic, non-tagged protein is detected in highly purified mitochondria in high-throughput studies; TBS1 has a paralog, HAL9, that arose from the whole genome duplication
YBR157C_33	YBR157C	K.SLGSphosPLYGR.F	FALSE	FALSE	STYX	-0.233221	-0.233221	0	2	0.9804	-0.233221123582708,-0.233221123582708	0	0.983	PTTGSQSSTSIKSLGSPLYGRFSSLSSTESQ	yes	no	ICS2	ICS2_33	Protein of unknown function; null mutation does not confer any obvious defects in growth, spore germination, viability, or carbohydrate utilization
YBR172C_128 129	YBR172C	R.V(ST)phosPVQQHPLLQR.N	FALSE	FALSE	STYX	-0.442077	-0.348698	0.382477	9	1	-0.36597633243448,-0.36597633243448,-1.45561354491916,-0.281584145144107,-0.281584145144107,-0.348698341002644,-0.348698341002644,-0.265282332815007,-0.265282332815007	4	1	MSSSFWHGDHPESRVSTPVQQHPLLQRNESS SSSFWHGDHPESRVSTPVQQHPLLQRNESSS	yes	no	SMY2	SMY2_128 129	GYF domain protein; involved in COPII vesicle formation; interacts with the Sec23p/Sec24p subcomplex; overexpression suppresses the temperature sensitivity of a myo2 mutant; similar to S. pombe Mpd2; SMY2 has a paralog, SYH1, that arose from the whole genome duplication
YBR172C_70	YBR172C	R.SNTphosPLLGGRHPLSR.T	FALSE	FALSE	STYX	0.0876181	0.0533416	0.171513	6	0.9995	0.0403439497432552,0.0403439497432552,-0.171160155450457,0.325073426676368,0.224768520880683,0.0663391582761998	2	0.981	AASVNTVPGSTFRSNTPLLGGRHPLSRTSSL	yes	no	SMY2	SMY2_70	GYF domain protein; involved in COPII vesicle formation; interacts with the Sec23p/Sec24p subcomplex; overexpression suppresses the temperature sensitivity of a myo2 mutant; similar to S. pombe Mpd2; SMY2 has a paralog, SYH1, that arose from the whole genome duplication
YBR191W_70 71	YBR191W	K.(SS)phosVGVIINK.M	FALSE	TRUE	STYFLIV	1.59934	1.59934	0.335268	2	1	1.83641306425434,1.36227204463062	0	1	KFYQGKTGVVYNVTKSSVGVIINKMVGNRYL FYQGKTGVVYNVTKSSVGVIINKMVGNRYLE	yes	yes	RPL21A	RPL21A_70 71	Ribosomal 60S subunit protein L21A; homologous to mammalian ribosomal protein L21, no bacterial homolog; RPL21A has a paralog, RPL21B, that arose from the whole genome duplication
YBR196C_222 223	YBR196C	K.TF(TT)phosAETITNANTAK.N	FALSE	FALSE	STYX	-1.60739	-1.74102	0.718799	5	0.9967	-0.908125749616663,-1.9336608417238,-0.883034768653832,-2.57109076233909,-1.7410157637814	2	0.991	VDPETTLFLIASKTFTTAETITNANTAKNWF DPETTLFLIASKTFTTAETITNANTAKNWFL	yes	no	PGI1	PGI1_222 223	Glycolytic enzyme phosphoglucose isomerase; catalyzes the interconversion of glucose-6-phosphate and fructose-6-phosphate; required for cell cycle progression and completion of the gluconeogenic events of sporulation
YBR212W_423	YBR212W	Q.GLQGFIVGGSphosPIR.L	FALSE	FALSE	STYX	-1.69195	-1.57109	0.20933	3	0.9861	-1.9336608417238,-1.57109076233909,-1.57109076233909	2	1	AEASIQGLQGFIVGGSPIRLSWGRPSSSNAK	yes	no	NGR1	NGR1_423	RNA binding protein that negatively regulates growth rate; interacts with the 3' UTR of the mitochondrial porin (POR1) mRNA and enhances its degradation; overexpression impairs mitochondrial function; interacts with Dhh1p to mediate POR1 mRNA decay; expressed in stationary phase
YBR214W_458	YBR214W	M.EDPPSphosPR.S	FALSE	FALSE	STYX	0.125039	0.0663392	0.157109	7	0.9882	0.0663391582761998,0.0534001025687016,0.104474287162971,0.478152756680757,0.0791631986337834,0.0534001025687016,0.0403439497432552	2	1	LNSHSPLMTAMEDPPSPRSSAIAIPPPSPAS	yes	no	SDS24	SDS24_458	Protein involved in cell separation during budding; one of two S. cerevisiae homologs (Sds23p and Sds24p) of the S. pombe Sds23 protein, which is implicated in APC/cyclosome regulation; may play an indirect role in fluid-phase endocytosis; protein abundance increases in response to DNA replication stress; SDS24 has a paralog, SDS23, that arose from the whole genome duplication
YBR215W_305	YBR215W	R.SISphosSVTNSDSNISSSK.K	FALSE	FALSE	STYX	-2.67732	-2.21745	0.618603	7	1	-2.15605326306025,-2.15605326306025,-3.41908766889404,-3.41908766889404,-2.21745380772439,-2.21745380772439,-3.15605326306025	5	0.986	LTKAPAEKVSLKRSISSVTNSDSNISSSKKP	yes	no	HPC2	HPC2_305	Subunit of the HIR complex; HIR is a nucleosome assembly complex involved in regulation of histone gene transcription; mutants display synthetic defects with subunits of FACT, a complex that allows passage of RNA Pol II through nucleosomes
YBR215W_328 329 330	YBR215W	K.(SSS)phosASAILPKPTTTK.T	FALSE	FALSE	STYX	-6.49017	-6.64	0.367009	6	1	-6.64,-6.64,-6.64,-5.7410157637814,-6.64,-6.64	6	0.995	NISSSKKPTSEKAKKSSSASAILPKPTTTKT ISSSKKPTSEKAKKSSSASAILPKPTTTKTS SSSKKPTSEKAKKSSSASAILPKPTTTKTSK	yes	no	HPC2	HPC2_328 329 330	Subunit of the HIR complex; HIR is a nucleosome assembly complex involved in regulation of histone gene transcription; mutants display synthetic defects with subunits of FACT, a complex that allows passage of RNA Pol II through nucleosomes
YBR215W_330	YBR215W	K.SSSphosASAILPKPTTTK.T	FALSE	FALSE	STYX	-6.35778	-6.64	0.428164	13	1	-6.64,-6.64,-6.64,-5.7410157637814,-5.7410157637814,-6.60351224003147,-6.64,-6.64,-5.7410157637814,-6.64,-5.7410157637814,-6.60351224003147,-6.64	13	0.989	SSSKKPTSEKAKKSSSASAILPKPTTTKTSK	yes	no	HPC2	HPC2_330	Subunit of the HIR complex; HIR is a nucleosome assembly complex involved in regulation of histone gene transcription; mutants display synthetic defects with subunits of FACT, a complex that allows passage of RNA Pol II through nucleosomes
YBR215W_386	YBR215W	K.KENSphosSLSSIK.A	FALSE	FALSE	STYX	-5.15605	-5.15605	0	2	1	-5.15605326306025,-5.15605326306025	2	0.916	ESNAGSKLNTVKKENSSLSSIKATEKEKDKG	yes	no	HPC2	HPC2_386	Subunit of the HIR complex; HIR is a nucleosome assembly complex involved in regulation of histone gene transcription; mutants display synthetic defects with subunits of FACT, a complex that allows passage of RNA Pol II through nucleosomes
YBR215W_386 387	YBR215W	K.KEN(SS)phosLSSIK.A	FALSE	TRUE	STYFLIV	-3.54355	-5.15605	2.53214	9	1	-5.15605326306025,-5.15605326306025,-5.7410157637814,-4.15605326306025,0.43889332623353,-0.156053263060248,-5.15605326306025,-5.7410157637814,-1.06859042180991	7	0.992	ESNAGSKLNTVKKENSSLSSIKATEKEKDKG SNAGSKLNTVKKENSSLSSIKATEKEKDKGG	yes	no	HPC2	HPC2_386 387	Subunit of the HIR complex; HIR is a nucleosome assembly complex involved in regulation of histone gene transcription; mutants display synthetic defects with subunits of FACT, a complex that allows passage of RNA Pol II through nucleosomes
YBR225W_155 156	YBR225W	K.AN(YS)phosPDPSAPR.F	FALSE	FALSE	STYX	0.596427	0.487803	0.280959	7	1	0.525770776913497,0.525770776913497,0.487802926714476,0.487802926714476,1.23052779016937,0.45865658105496,0.45865658105496	3	0.998	HSHRSGTPTSEVKANYSPDPSAPRFIVSNMV SHRSGTPTSEVKANYSPDPSAPRFIVSNMVG	yes	no	YBR225W	YBR225W_155 156	Putative protein of unknown function; non-essential gene identified in a screen for mutants affected in mannosylphophorylation of cell wall components
YBR245C_694	YBR245C	K.SGTSTGSAGTphosPEPGSGEKGDDIDLDELLLK.S	FALSE	FALSE	STYX	-0.233279	-0.233221	0.0158545	3	0.9911	-0.24916266745173,-0.233221123582708,-0.217453807724392	0	0.981	AADVFKSGTSTGSAGTPEPGSGEKGDDIDLD	yes	no	ISW1	ISW1_694	ATPase subunit of imitation-switch (ISWI) class chromatin remodelers; with Ioc3p forms Isw1a complex involved in repression of transcription initiation; with Ioc2p and Ioc4p forms Isw1b complex involved in regulation of transcription elongation; Isw1b recruited to ORFs by H3K36 methylation and acts with Chd1p to prevent trans-histone exchange over coding regions; Isw1p import into nucleus depends…
YBR245C_865	YBR245C	K.LSVNNSphosQPLTEEEEK.M	TRUE	FALSE	STYQ	4.17219	3.09819	2.05606	3	0.9987	2.87553307999758,6.54284042599332,3.09818802431554	0	0.926	EKKQKLELLKLSVNNSQPLTEEEEKMKADWE	yes	yes	ISW1	ISW1_865	ATPase subunit of imitation-switch (ISWI) class chromatin remodelers; with Ioc3p forms Isw1a complex involved in repression of transcription initiation; with Ioc2p and Ioc4p forms Isw1b complex involved in regulation of transcription elongation; Isw1b recruited to ORFs by H3K36 methylation and acts with Chd1p to prevent trans-histone exchange over coding regions; Isw1p import into nucleus depends…
YBR247C_404	YBR247C	R.ILDDGSphosNGEDATR.V	FALSE	FALSE	STYX	-1.79207	-1.78682	0.133533	7	1	-1.78681945339453,-1.83412516817289,-1.98612826161794,-1.9336608417238,-1.69662164442295,-1.65355292253107,-1.65355292253107	3	0.988	DCVYYFMRFRILDDGSNGEDATRVLPVIWHK	yes	no	ENP1	ENP1_404	Protein associated with U3 and U14 snoRNAs; required for pre-rRNA processing and 40S ribosomal subunit synthesis; localized in the nucleus and concentrated in the nucleolus; human BYSL functionally complements the heat sensitivity of an enp1 ts mutant
YBR257W_53	YBR257W	K.SphosKLNLDNLQK.V	FALSE	FALSE	STYX	-1.02716	-0.959656	0.24482	11	0.9987	-1.01309530921821,-1.01309530921821,-0.908125749616663,-0.9336608417238,-1.7410157637814,-0.959656050256745,-0.858372714419563,-1.01309530921821,-0.858372714419563,-0.959656050256745,-1.04057604564031	8	1	TDGGLTSRLQRQQRKSKLNLDNLQKVSQLES	yes	no	POP4	POP4_53	Subunit of both RNase MRP and nuclear RNase P; RNase MRP cleaves pre-rRNA, while nuclear RNase P cleaves tRNA precursors to generate mature 5' ends and facilitates turnover of nuclear RNAs; binds to the RPR1 RNA subunit in RNase P
YBR263W_164	YBR263W	K.SphosGTPISFISK.Y	FALSE	FALSE	STYX	-0.493274	-0.502643	0.026674	4	0.9998	-0.455613544919156,-0.512197073285524,-0.512197073285524,-0.493088250337819	1	0.888	DLPDGGHLSHGYQLKSGTPISFISKYFQSMP	yes	no	SHM1	SHM1_164	Mitochondrial serine hydroxymethyltransferase; converts serine to glycine plus 5,10 methylenetetrahydrofolate; involved in generating precursors for purine, pyrimidine, amino acid, and lipid biosynthesis; reverse reaction generates serine
YBR273C_397	YBR273C	R.SphosVSPNVFQFVNNDHQEDPEDPTTFNGNNVHLEK.K	FALSE	TRUE	STYFLIV	0.0461627	0.0461627	0.0500745	6	1	0.0918742503833371,0.0918742503833371,0.0918742503833371,0.00045122261974255,0.00045122261974255,0.00045122261974255	2	0.498	SGTRYPSETNLTTSRSVSPNVFQFVNNDHQE	yes	no	UBX7	UBX7_397	UBX (ubiquitin regulatory X) domain-containing protein; interacts with Cdc48p; UBX7 has a paralog, UBX6, that arose from the whole genome duplication
YBR279W_422	YBR279W	R.AADTphosPETSDAVHTEQKPEEEKETLQEE.-	FALSE	FALSE	STYX	-0.352435	-0.365976	0.115319	5	0.9999	-0.493088250337819,-0.171160155450457,-0.36597633243448,-0.36597633243448,-0.36597633243448	2	0.987	EQDEENKQDENRAADTPETSDAVHTEQKPEE	yes	no	PAF1	PAF1_422	Component of the Paf1p complex involved in transcription elongation; binds to and modulates the activity of RNA polymerases I and II; required for expression of a subset of genes, including cell cycle-regulated genes; involved in SER3 repression by helping to maintain SRG1 transcription-dependent nucleosome occupancy; homolog of human PD2/hPAF1
YCL010C_101	YCL010C	R.MALSphosQGK.K	TRUE	FALSE	STYQ	1.36576	1.36751	0.00302338	3	0.9997	1.36227204463062,1.36750869299676,1.36750869299676	1	1	NTEDAEEGEGTRMALSQGKKAVGKVGRSYWT	yes	yes	SGF29	SGF29_101	Component of the HAT/Core module of the SAGA, SLIK, and ADA complexes; HAT/Core module also contains Gcn5p, Ngg1p, and Ada2p; binds methylated histone H3K4; involved in transcriptional regulation through SAGA and TBP recruitment to target promoters and H3 acetylation
YCL014W_903 904	YCL014W	K.RAVV(SS)phosPK.L	FALSE	FALSE	STYX	2.09112	2.10442	0.09114	10	0.9998	2.12317038087288,2.12317038087288,2.01052829530769,2.01720745094532,2.11696523134617,2.12007114221399,2.01052829530769,1.99707649583909,2.09187425038334,2.30064338785581	4	1	PMTSEKKSSPKRAVVSSPKIKKKSTSFSTKE MTSEKKSSPKRAVVSSPKIKKKSTSFSTKES	yes	yes	BUD3	BUD3_903 904	Guanine nucleotide exchange factor (GEF) for Cdc42p; activates Cdc42p in early G1, accounting for the first stage of biphasic activation, with Cdc24p accounting for the second stage in late G1; involved in the Cdc42p-mediated assembly of the axial landmark that dictates the site for the next round of budding, resulting in the axial budding pattern observed in haploids; localizes with septins to t…
YCL019W_36	YCL019W	K.EVPSNQDPLAVSphosASNLPEFDRDSTK.V	FALSE	FALSE	STYX	-2.04164	-1.67316	1.7296	4	0.9881	-0.40116576089678,-2.09715957400668,-4.41908766889404,-1.24916266745173	4	0.782	VTSKEVPSNQDPLAVSASNLPEFDRDSTKVN	yes	no	TY2B-C	TY2B-C_36	Retrotransposon TYA Gag and TYB Pol genes; transcribed/translated as one unit; polyprotein is processed to make a nucleocapsid-like protein (Gag), reverse transcriptase (RT), protease (PR), and integrase (IN); similar to retroviral genes
YCL024W_840 841	YCL024W	K.LPSL(SS)phosFQGK.N	FALSE	TRUE	STYFLIV	0.58048	0.710195	0.186961	5	1	0.710195348050924,0.468437601847545,0.710195348050924,0.710195348050924,0.303378355577049	2	0.998	SKSAEPTLVVKLPSLSSFQGKNASGLGLYQR KSAEPTLVVKLPSLSSFQGKNASGLGLYQRE	yes	no	KCC4	KCC4_840 841	Protein kinase of the bud neck involved in the septin checkpoint; associates with septin proteins, negatively regulates Swe1p by phosphorylation, shows structural homology to bud neck kinases Gin4p and Hsl1p; KCC4 has a paralog, GIN4, that arose from the whole genome duplication
YCL035C_3	YCL035C	M.VSphosQETIK.H	TRUE	FALSE	STYQ	1.97007	1.96462	0.0321858	6	0.9995	1.99030326724366,2.01720745094532,1.92076233399058,1.96288780966326,1.96288780966326,1.96634336829948	2	0.987	_____________MVSQETIKHVKDLIAENE	yes	yes	GRX1	GRX1_3	Glutathione-dependent disulfide oxidoreductase; hydroperoxide and superoxide-radical responsive, heat-stable, with active site cysteine pair; protects cells from oxidative damage; GRX1 has a paralog, GRX2, that arose from the whole genome duplication; protein abundance increases in response to DNA replication stress
YCL043C_362	YCL043C	K.DFLKGDASphosPIVK.S	FALSE	FALSE	STYX	1.6605	1.97683	1.1596	6	0.9998	2.62530645046441,2.04361908177612,2.90284042599332,1.91003592739752,0.17784747349319,0.303378355577049	3	1	KAIESLVKDFLKGDASPIVKSQEIFENQDSS	yes	yes	PDI1	PDI1_362	Protein disulfide isomerase; multifunctional oxidoreductase of the ER lumen, essential for disulfide bond formation in secretory and cell-surface proteins, processing of non-native disulfide bonds; Ero1p activator; complexes with exomannosidase, Mnl1p to facilitate the recognition of misfolded glycoproteins and the trimming of glycan Man8GlcNAc2 to Man7GlcNAc2 on substrates, thereby accelerating …
YCL061C_119 120 121	YCL061C	K.NV(SSS)phosFTQTQR.L	FALSE	TRUE	STYFLIV	-1.98197	-1.91909	0.296578	4	0.9987	-1.7410157637814,-2.09715957400668,-1.7410157637814,-2.34869834100264	4	0.99	EKSEVKDNSYSEKNVSSSFTQTQRIPVSIQQ KSEVKDNSYSEKNVSSSFTQTQRIPVSIQQD SEVKDNSYSEKNVSSSFTQTQRIPVSIQQDK	yes	no	MRC1	MRC1_119 120 121	S-phase checkpoint protein required for DNA replication; couples DNA helicase and polymerase; interacts with and stabilizes Pol2p at stalled replication forks during stress, where it forms a pausing complex with Tof1p and is phosphorylated by Mec1p; defines a novel S-phase checkpoint with Hog1p that coordinates DNA replication and transcription upon osmostress; protects uncapped telomeres; Dia2p-…
YCL061C_184 185	YCL061C	R.ID(SS)phosGATSQTQPIK.S	FALSE	FALSE	STYX	-1.26054	-1.45561	0.422493	5	0.9999	-1.45561354491916,-0.512197073285524,-1.34869834100264,-1.49308825033782,-1.49308825033782	4	0.994	TPLTTGRPGATQRIDSSGATSQTQPIKSIEP PLTTGRPGATQRIDSSGATSQTQPIKSIEPQ	yes	no	MRC1	MRC1_184 185	S-phase checkpoint protein required for DNA replication; couples DNA helicase and polymerase; interacts with and stabilizes Pol2p at stalled replication forks during stress, where it forms a pausing complex with Tof1p and is phosphorylated by Mec1p; defines a novel S-phase checkpoint with Hog1p that coordinates DNA replication and transcription upon osmostress; protects uncapped telomeres; Dia2p-…
YCL061C_965	YCL061C	K.SFTNSphosQTDSTTSK.T	TRUE	FALSE	STYQ	0.985703	0.952471	0.0947995	5	0.9987	0.931409578190091,0.931409578190091,1.15380199952654,0.959423954359687,0.952471193717921	2	0.988	LYTLKQNSSIKSFTNSQTDSTTSKTVNTIID	yes	no	MRC1	MRC1_965	S-phase checkpoint protein required for DNA replication; couples DNA helicase and polymerase; interacts with and stabilizes Pol2p at stalled replication forks during stress, where it forms a pausing complex with Tof1p and is phosphorylated by Mec1p; defines a novel S-phase checkpoint with Hog1p that coordinates DNA replication and transcription upon osmostress; protects uncapped telomeres; Dia2p-…
YCR005C_20 21	YCR005C	R.NVASYLQSN(SS)phosQEK.T	TRUE	FALSE	STYQ	0.826224	1.1538	0.506592	5	1	0.0534001025687016,1.20735146780327,1.15380199952654,1.15380199952654,0.562764984395699	1	0.99	YLNSNRNVASYLQSNSSQEKTLKERFSEIYP LNSNRNVASYLQSNSSQEKTLKERFSEIYPI	yes	yes	CIT2	CIT2_20 21	Citrate synthase, peroxisomal isozyme involved in glyoxylate cycle; catalyzes condensation of acetyl coenzyme A and oxaloacetate to form citrate; expression is controlled by Rtg1p and Rtg2p transcription factors; SCF-Ucc1 regulates level of Cit2p to maintain citrate homeostasis; oxaloacetate-dependent positive feedback loop inhibits Cit2p ubiquitination; CIT2 has a paralog, CIT1, that arose from …
YCR012W_75 76	YCR012W	R.NEK(YS)phosLAPVAK.E	FALSE	TRUE	STYFLIV	2.16813	0.750837	2.6785	5	0.9983	0.75083733254827,2.9402226479964,0.303378355577049,0.303378355577049,6.54284042599332	1	1	LASHLGRPNGERNEKYSLAPVAKELQSLLGK ASHLGRPNGERNEKYSLAPVAKELQSLLGKD	yes	no	PGK1	PGK1_75 76	3-phosphoglycerate kinase; catalyzes transfer of high-energy phosphoryl groups from the acyl phosphate of 1,3-bisphosphoglycerate to ADP to produce ATP; key enzyme in glycolysis and gluconeogenesis
YCR033W_796	YCR033W	K.GDPLGTphosPEKVENMIEQR.G	FALSE	FALSE	STYX	0.11234	0.11234	1.02399	2	0.9987	-0.611732746836438,0.836413064254344	1	1	PVLVQGSEVKGDPLGTPEKVENMIEQRGEEF	yes	no	SNT1	SNT1_796	Subunit of the Set3C deacetylase complex; interacts directly with the Set3C subunit, Sif2p; putative DNA-binding protein; mutant has increased aneuploidy tolerance; relocalizes to the cytosol in response to hypoxia
YCR057C_664	YCR057C	R.IDNSLPGSphosQR.G	TRUE	FALSE	STYQ	1.18923	1.18972	0.0400804	9	1	1.1355011827836,1.14162728558044,1.18972157378148,1.17187357244856,1.22476852088068,1.23052779016937,1.20149874155784,1.15985104419934,1.24766892299076	4	0.992	ENSDLEDRIDNSLPGSQRGGDLSTRKMRPEV	yes	yes	PWP2	PWP2_664	Conserved 90S pre-ribosomal component; essential for proper endonucleolytic cleavage of the 35 S rRNA precursor at A0, A1, and A2 sites; contains eight WD-repeats; PWP2 deletion leads to defects in cell cycle and bud morphogenesis
YCR065W_311 312	YCR065W	K.YH(TS)phosLGLPSLVNAK.D	FALSE	TRUE	STYFLIV	-4.72622	-4.15605	1.66702	3	1	-4.15605326306025,-3.41908766889404,-6.60351224003147	3	0.966	NIDSLEPPYVMKKYHTSLGLPSLVNAKDHFQ IDSLEPPYVMKKYHTSLGLPSLVNAKDHFQA	yes	no	HCM1	HCM1_311 312	Forkhead transcription factor; drives S-phase activation of genes involved in chromosome segregation, spindle dynamics, budding; also activates genes involved in respiration, use of alternative energy sources (like proline), NAD synthesis, oxidative stress resistance; key factor in early adaptation to nutrient deficiency and diauxic shift; suppressor of calmodulin mutants with specific SPB assemb…
YCR065W_342	YCR065W	K.NNNITQANRFNTphosLPITSAK.S	FALSE	TRUE	STYFLIV	-3.80692	-3.99509	2.39601	8	1	-5.7410157637814,-6.64,-5.15605326306025,-1.83412516817289,0.325073426676368,-5.7410157637814,-2.83412516817289,-2.83412516817289	8	0.994	AGVKNNNITQANRFNTLPITSAKSPQNFRKY	yes	no	HCM1	HCM1_342	Forkhead transcription factor; drives S-phase activation of genes involved in chromosome segregation, spindle dynamics, budding; also activates genes involved in respiration, use of alternative energy sources (like proline), NAD synthesis, oxidative stress resistance; key factor in early adaptation to nutrient deficiency and diauxic shift; suppressor of calmodulin mutants with specific SPB assemb…
YCR065W_342 346 347	YCR065W	R.FNTphosLPI(TS)phosAKSPQNFR.K	FALSE	TRUE	STYFLIV	-6.17226	-6.17226	0.609877	2	0.9996	-5.7410157637814,-6.60351224003147	2	0.996	AGVKNNNITQANRFNTLPITSAKSPQNFRKY NNNITQANRFNTLPITSAKSPQNFRKYFTSF NNITQANRFNTLPITSAKSPQNFRKYFTSFN	yes	no	HCM1	HCM1_342 346 347	Forkhead transcription factor; drives S-phase activation of genes involved in chromosome segregation, spindle dynamics, budding; also activates genes involved in respiration, use of alternative energy sources (like proline), NAD synthesis, oxidative stress resistance; key factor in early adaptation to nutrient deficiency and diauxic shift; suppressor of calmodulin mutants with specific SPB assemb…
YCR066W_464 465	YCR066W	R.NLPNED(ST)phosDADLSR.E	FALSE	FALSE	STYX	0.0583708	0.0398072	0.0722667	6	1	0.0791631986337834,-0.0130953092182052,0.141627285580437,0.141627285580437,0.00045122261974255,0.00045122261974255	3	0.997	NEDRVAGERNLPNEDSTDADLSRELMDLNEY EDRVAGERNLPNEDSTDADLSRELMDLNEYS	yes	no	RAD18	RAD18_464 465	E3 ubiquitin ligase; forms heterodimer with Rad6p to monoubiquitinate PCNA-K164; heterodimer binds single-stranded DNA and has single-stranded DNA dependent ATPase activity; required for postreplication repair; SUMO-targeted ubiquitin ligase (STUbl) that contains a SUMO-interacting motif (SIM) which stimulates its ubiquitin ligase activity towards the sumoylated form of PCNA
YCR073W-A_61 62	YCR073W-A	R.EASCK(ST)phosASAAEGK.S	FALSE	FALSE	STYX	-0.877919	-0.908126	0.13225	5	0.9976	-0.741015763781404,-1.06859042180991,-0.763735840281488,-0.908125749616663,-0.908125749616663	3	0.965	ISMNALDMTREASCKSTASAAEGKSGSSGSG SMNALDMTREASCKSTASAAEGKSGSSGSGS	yes	no	SOL2	SOL2_61 62	Protein with a possible role in tRNA export; shows similarity to 6-phosphogluconolactonase non-catalytic domains but does not exhibit this enzymatic activity; homologous to Sol3p and Sol4p; SOL2 has a paralog, SOL1, that arose from the whole genome duplication
YCR093W_1260	YCR093W	K.NTGVTphosPQQFR.V	FALSE	FALSE	STYX	-0.0718169	-0.410127	0.912359	8	1	-0.36597633243448,-0.437235015604302,-0.474229223086503,2.17784747349319,-0.40116576089678,-0.419087668894042,-0.437235015604302,-0.217453807724392	4	0.994	SLSLPEPLGLKNTGVTPQQFRVYEEFGKNIP	yes	no	CDC39	CDC39_1260	Subunit of the CCR4-NOT1 core complex; this complex has multiple roles in the regulation of mRNA levels including regulation of transcription and destabilization of mRNA by deadenylation; basal transcription factor that increases initiation and elongation; activates the ATPase activity of Dhh1p, resulting in processing body disassembly
YCR095C_289 290 291	YCR095C	K.K(TSS)phosDLGIFGHR.Y	FALSE	FALSE	STYX	-0.53476	-0.455614	0.191196	13	1	-0.437235015604302,-0.419087668894042,-0.474229223086503,-0.611732746836438,-0.383463759163321,-0.455613544919156,-0.512197073285524,-0.512197073285524,-0.419087668894042,-0.455613544919156,-0.71864795075295,-1.09715957400668,-0.455613544919156	7	1	KVLQVSGVLGDDLKKTSSDLGIFGHRYRLAF VLQVSGVLGDDLKKTSSDLGIFGHRYRLAFN LQVSGVLGDDLKKTSSDLGIFGHRYRLAFNK	yes	no	OCA4	OCA4_289 290 291	Cytoplasmic protein required for replication of Brome mosaic virus; S. cerevisiae is a model system for studying replication of positive-strand RNA viruses in their natural hosts
YCR095C_291	YCR095C	K.TSSphosDLGIFGHR.Y	FALSE	FALSE	STYX	-0.201676	-0.289828	0.446598	14	1	-0.201856952673373,-0.314751009079307,-0.298072267932676,-0.201856952673373,0.478152756680757,0.516372078911247,0.213180546605471,-1.34869834100264,-0.0405760456403123,-0.331624827643703,-0.314751009079307,-0.348698341002644,-0.348698341002644,-0.28158414	6	0.985	LQVSGVLGDDLKKTSSDLGIFGHRYRLAFNK	yes	no	OCA4	OCA4_291	Cytoplasmic protein required for replication of Brome mosaic virus; S. cerevisiae is a model system for studying replication of positive-strand RNA viruses in their natural hosts
YDL003W_174 175	YDL003W	R.KVQGAAPWD(TS)phosLEVGR.R	FALSE	TRUE	STYFLIV	-0.160056	-0.160056	0.789968	2	1	-0.71864795075295,0.398535588617389	0	1	ENSMERKVQGAAPWDTSLEVGRRFSPDEDFE NSMERKVQGAAPWDTSLEVGRRFSPDEDFEH	yes	no	MCD1	MCD1_174 175	Essential alpha-kleisin subunit of the cohesin complex; required for sister chromatid cohesion in mitosis and meiosis; apoptosis induces cleavage and translocation of a C-terminal fragment to mitochondria; expression peaks in S phase
YDL003W_354	YDL003W	R.SNNLLTphosPQPTNFTTK.R	FALSE	FALSE	STYX	0.253587	0.0138717	0.600169	25	1	-0.233221123582708,-0.314751009079307,0.0138717383820642,0.0138717383820642,0.0138717383820642,1.27021149164185,2.17486361505437,1.29240723775605,-0.201856952673373,-0.0130953092182052,0.28135204924705,-0.0130953092182052,0.28135204924705,-0.0267702461152	11	0.995	ASSNTYKEERSNNLLTPQPTNFTTKRLWSEI	yes	no	MCD1	MCD1_354	Essential alpha-kleisin subunit of the cohesin complex; required for sister chromatid cohesion in mitosis and meiosis; apoptosis induces cleavage and translocation of a C-terminal fragment to mitochondria; expression peaks in S phase
YDL022W_27	YDL022W	S.SSSVSphosLK.A	FALSE	TRUE	STYFLIV	0.0255797	0.0663392	0.175157	69	0.9998	0.27021149164185,0.0791631986337834,0.0791631986337834,-0.0130953092182052,-0.0130953092182052,0.0138717383820642,0.00045122261974255,0.0918742503833371,0.0918742503833371,0.0403439497432552,-0.0267702461152818,0.027168560995522,0.027168560995522,0.116965231346168,0.116965231346168,0.104474287162971,0.104474287162971,0.0791631986337834,0.0791631986337834,-0.591268644276722,-0.201856952673373,-0.0…	35	0.988	SGHLNAGRKRSSSSVSLKAAEKPFKVTVIGS	yes	no	GPD1	GPD1_27	NAD-dependent glycerol-3-phosphate dehydrogenase; key enzyme of glycerol synthesis, essential for growth under osmotic stress; expression regulated by high-osmolarity glycerol response pathway; protein abundance increases in response to DNA replication stress; constitutively inactivated via phosphorylation by the protein kinases Ypk1p and Ypk2p, dephosphorylation increases catalytic activity; for…
YDL025C_104	YDL025C	K.ESHVVASSTLTGISphosPTSAK.K	FALSE	FALSE	STYX	0.357178	0.458657	0.381204	19	1	0.580912331105958,0.516372078911247,0.580912331105958,0.516372078911247,0.718415854855893,0.553604985110223,0.63402366756552,-0.0685904218099089,-1.01309530921821,0.129348955802,0.346447077468935,0.506911749662181,0.45865658105496,0.553604985110223,0.45865658105496,0.335799833269426,0.201498741557835,0.388267253163562,0.388267253163562	8	0.991	SKESHVVASSTLTGISPTSAKKAPIDYSPSR	yes	no	RTK1	RTK1_104	Putative protein kinase, potentially phosphorylated by Cdc28p; interacts with ribosome biogenesis factors, Cka2, Gus1 and Arc1; protein abundance increases in response to DNA replication stress
YDL058W_1032	YDL058W	K.TISphosDLEQTKEEIISK.S	FALSE	FALSE	STYX	-4.88057	-4.15605	1.21975	7	1	-3.9336608417238,-4.15605326306025,-4.7410157637814,-6.60351224003147,-6.64,-3.9336608417238,-4.15605326306025	7	0.992	RGSIEKNIEQLKKTISDLEQTKEEIISKSDS	yes	no	USO1	USO1_1032	Essential protein involved in vesicle-mediated ER to Golgi transport; binds membranes and functions during vesicle docking to the Golgi; required for assembly of the ER-to-Golgi SNARE complex
YDL058W_1554	YDL058W	K.NLQHEKSphosDLISR.L	FALSE	FALSE	STYX	-2.24952	-2.24952	0.045347	2	0.9998	-2.28158414514411,-2.21745380772439	2	0.991	KKSAEEDIKNLQHEKSDLISRINESEKDIEE	yes	no	USO1	USO1_1554	Essential protein involved in vesicle-mediated ER to Golgi transport; binds membranes and functions during vesicle docking to the Golgi; required for assembly of the ER-to-Golgi SNARE complex
YDL076C_195	YDL076C	K.IGAPSGGSphosFHK.L	FALSE	TRUE	STYFLIV	-3.10539	-3.15605	0.662419	3	0.9997	-3.7410157637814,-3.15605326306025,-2.41908766889404	3	0.783	VLRHCGFKIGAPSGGSFHKLRRTPVNVTNQD	yes	no	RXT3	RXT3_195	Component of the Rpd3L histone deacetylase complex; involved in histone deacetylation; protein abundance increases in response to DNA replication stress
YDL101C_10	YDL101C	R.EHSphosGDVTDSSFK.R	FALSE	FALSE	STYX	-5.7519	-5.74102	0.567191	20	1	-5.7410157637814,-5.15605326306025,-5.7410157637814,-6.60351224003147,-5.7410157637814,-5.15605326306025,-5.7410157637814,-5.7410157637814,-6.60351224003147,-5.15605326306025,-6.60351224003147,-5.7410157637814,-5.15605326306025,-5.15605326306025,-5.741015	20	0.996	______MSLSTKREHSGDVTDSSFKRQQRSN	yes	no	DUN1	DUN1_10	Cell-cycle checkpoint S/T protein kinase; required for transient G2/M arrest after DNA damage, damage-induced transcription, and nuclear-to-cytoplasmic redistribution of Rnr2p-Rnr4p after genotoxic stress and iron deprivation; phosphorylates repair protein Rad55p, transcriptional repressor Sml1p, superoxide dismutase, and ribonucleotide reductase inhibitors Crt1p and Dif1p; functions in the Mec1p…
YDL101C_139	YDL101C	K.YASphosSSSTDIENDDEK.V	FALSE	FALSE	STYX	-6.61263	-6.60351	0.0182439	4	0.9984	-6.60351224003147,-6.64,-6.60351224003147,-6.60351224003147	4	0.985	RIVFGKSCSFLFKYASSSSTDIENDDEKVSS	yes	no	DUN1	DUN1_139	Cell-cycle checkpoint S/T protein kinase; required for transient G2/M arrest after DNA damage, damage-induced transcription, and nuclear-to-cytoplasmic redistribution of Rnr2p-Rnr4p after genotoxic stress and iron deprivation; phosphorylates repair protein Rad55p, transcriptional repressor Sml1p, superoxide dismutase, and ribonucleotide reductase inhibitors Crt1p and Dif1p; functions in the Mec1p…
YDL102W_56	YDL102W	R.KYNSphosQGFK.A	TRUE	FALSE	STYQ	2.73407	2.53045	0.415773	9	0.9997	2.53044726412297,2.53044726412297,2.5854137233409,2.57865635716559,3.18231172163779,2.51637207891125,2.49977556838055,2.50215821969155,3.68104900239141	4	0.971	STIEIIPSDSFRKYNSQGFKAKDTDLMGTQL	yes	yes	POL3	POL3_56	Catalytic subunit of DNA polymerase delta; required for chromosomal DNA replication during mitosis and meiosis, intragenic recombination, repair of double strand DNA breaks, and DNA replication during nucleotide excision repair (NER)
YDL106C_146 147	YDL106C	K.DTIP(SS)phosQSR.D	TRUE	FALSE	STYQ	1.6161	1.21899	0.800427	3	0.9972	1.21898616828668,1.09187425038334,2.53743369443908	0	0.971	KLRKKQHGSNKDTIPSSQSRDIANDYDRGST LRKKQHGSNKDTIPSSQSRDIANDYDRGSTD	yes	yes	PHO2	PHO2_146 147	Homeobox transcription factor; regulatory targets include genes involved in phosphate metabolism; binds cooperatively with Pho4p to the PHO5 promoter; phosphorylation of Pho2p facilitates interaction with Pho4p; relocalizes to the cytosol in response to hypoxia
YDL117W_313	YDL117W	K.INDSphosQEFGDSNASSR.N	TRUE	FALSE	STYQ	0.371223	0.303378	0.11751	3	1	0.506911749662181,0.303378355577049,0.303378355577049	1	0.994	QRSQNANGCSTKINDSQEFGDSNASSRNGKM	yes	no	CYK3	CYK3_313	SH3-domain protein located in the bud neck and cytokinetic actin ring; relocalizes from bud neck to nucleus upon DNA replication stress; activates the chitin synthase activity of Chs2p during cytokinesis; suppressor of growth and cytokinesis defects of chs2 phospho-mutants
YDL122W_618	YDL122W	R.IIEHSphosDVENENVK.D	FALSE	FALSE	STYX	0.808895	0.766779	0.202141	11	1	0.63402366756552,0.63402366756552,0.607712390449673,1.14162728558044,0.986904690781794,0.651301658997356,0.580912331105958,1.02716856099552,0.993693856444434,0.873694080333804,0.766778876417292	7	1	TDALGNTIKKRIIEHSDVENENVKDNEELQE	yes	no	UBP1	UBP1_618	Ubiquitin-specific protease; removes ubiquitin from ubiquitinated proteins; cleaves at the C terminus of ubiquitin fusions irrespective of their size; capable of cleaving polyubiquitin chains
YDL133W_45	YDL133W	R.KSGSphosLEALQNAK.L	FALSE	TRUE	STYFLIV	-0.902539	-1.06859	0.59531	13	1	-0.763735840281488,-0.834125168172886,-1.04057604564031,-1.06859042180991,0.314266671719785,-1.28158414514411,-1.28158414514411,-1.18642691210377,-1.04057604564031,0.428909237660908,-1.28158414514411,-1.34869834100264,-1.34869834100264	8	0.975	LNVDLEKNQTVRKSGSLEALQNAKIHVPKHS	yes	no	SRF1	SRF1_45	Regulator of phospholipase D (Spo14p); interacts with Spo14p and regulates its catalytic activity; capable of buffering the toxicity of C16:0 platelet activating factor, a lipid that accumulates intraneuronally in Alzheimer's patients
YDL149W_131 132	YDL149W	R.LVEG(ST)phosDDSVPK.V	FALSE	FALSE	STYX	-0.510337	-0.493088	0.0853673	5	0.9987	-0.653552922531065,-0.455613544919156,-0.437235015604302,-0.512197073285524,-0.493088250337819	2	0.982	VLETEKSNLERLVEGSTDDSVPKVGQLSSEE LETEKSNLERLVEGSTDDSVPKVGQLSSEEE	yes	no	ATG9	ATG9_131 132	Transmembrane protein involved in forming Cvt and autophagic vesicles; cycles between the phagophore assembly site (PAS) and other cytosolic punctate structures, not found in autophagosomes; may be involved in membrane delivery to the PAS
YDL153C_11 12	YDL153C	R.TK(TS)phosEVGDEINPYGLNEVDDFASKR.E	FALSE	FALSE	STYX	-0.632491	-0.632491	0	2	1	-0.632491307003235,-0.632491307003235	1	0.918	_____MVRKGSNRTKTSEVGDEINPYGLNEV ____MVRKGSNRTKTSEVGDEINPYGLNEVD	yes	no	SAS10	SAS10_11 12	Subunit of U3-containing Small Subunit (SSU) processome complex; involved in production of 18S rRNA and assembly of small ribosomal subunit; disrupts silencing when overproduced; mutant has increased aneuploidy tolerance; essential gene
YDL164C_58	YDL164C	K.NKPTEGTPSphosPK.K	FALSE	FALSE	STYX	0.133217	0.116965	0.0718075	9	0.9995	0.116965231346168,0.116965231346168,0.116965231346168,0.0663391582761998,0.201498741557835,0.201498741557835,0.258984236218596,0.0534001025687016,0.0663391582761998	5	0.976	RFFTSMKNKPTEGTPSPKKSSKHMLEDRMDN	yes	no	CDC9	CDC9_58	DNA ligase I found in nucleus and mitochondria; essential enzyme that joins Okazaki fragments during DNA replication; also acts in ribonucleotide excision repair, base excision repair, and recombination; DNA ligase I mutants trigger ubiquitination of PCNA at K107, facilitating Rad59p-mediated bypass of unligated Okazaki fragments; human homolog LIG1 can complement yeast cdc9 temperature-sensitive…
YDL167C_345	YDL167C	K.AQEILSphosPFPQSK.N	FALSE	FALSE	STYX	0.259606	0.250303	0.202116	4	1	0.0791631986337834,0.0918742503833371,0.408731355723278,0.45865658105496	2	0.991	QPSSTGVLDKAQEILSPFPQSKNKPRPGDWN	yes	no	NRP1	NRP1_345	Putative RNA binding protein of unknown function; localizes to stress granules induced by glucose deprivation; predicted to be involved in ribosome biogenesis
YDL195W_1050	YDL195W	R.VATphosPLSGGVPPAPLPK.A	FALSE	FALSE	STYX	0.00967827	0.0271686	0.267432	153	1	0.398535588617389,0.59883423910322,0.236264159718512,0.292407237756046,-0.0685904218099089,-0.0545152365981861,-0.0685904218099089,-0.0405760456403123,0.0403439497432552,0.0403439497432552,0.104474287162971,0.104474287162971,0.027168560995522,0.0403439497432552,0.027168560995522,0.0534001025687016,0.027168560995522,-0.0130953092182052,-0.0130953092182052,0.0791631986337834,0.0663391582761998,-0.0…	77	0.995	ASSNPYAPPPQQRVATPLSGGVPPAPLPKAS	yes	no	SEC31	SEC31_1050	Component of the Sec13p-Sec31p complex of the COPII vesicle coat; COPII coat is required for vesicle formation in ER to Golgi transport; mutant has increased aneuploidy tolerance
YDL195W_396	YDL195W	K.LVQITphosPDGK.G	FALSE	FALSE	STYX	1.03596	1.03377	0.00379472	3	0.9998	1.03377129581977,1.03377129581977,1.04034394974325	2	1	SPAAHWAFGGKLVQITPDGKGVSITNPKISG	yes	yes	SEC31	SEC31_396	Component of the Sec13p-Sec31p complex of the COPII vesicle coat; COPII coat is required for vesicle formation in ER to Golgi transport; mutant has increased aneuploidy tolerance
YDL195W_974 975	YDL195W	R.AP(SS)phosVSMVSPPPLHK.N	FALSE	TRUE	STYFLIV	-0.187429	-0.348698	0.314861	7	1	-0.348698341002644,-0.24916266745173,-0.419087668894042,0.129348955802,-0.40116576089678,-0.40116576089678,0.377925308942103	4	0.99	NAASTMPPPPLSRAPSSVSMVSPPPLHKNSR AASTMPPPPLSRAPSSVSMVSPPPLHKNSRV	yes	no	SEC31	SEC31_974 975	Component of the Sec13p-Sec31p complex of the COPII vesicle coat; COPII coat is required for vesicle formation in ER to Golgi transport; mutant has increased aneuploidy tolerance
YDL195W_977	YDL195W	R.APSSVSphosMVSPPPLHK.N	FALSE	FALSE	STYX	-0.188357	-0.201857	0.131989	9	1	0.00045122261974255,-0.0685904218099089,-0.233221123582708,-0.24916266745173,-0.298072267932676,-0.201856952673373,-0.0545152365981861,-0.171160155450457,-0.419087668894042	6	0.544	STMPPPPLSRAPSSVSMVSPPPLHKNSRVPS	yes	no	SEC31	SEC31_977	Component of the Sec13p-Sec31p complex of the COPII vesicle coat; COPII coat is required for vesicle formation in ER to Golgi transport; mutant has increased aneuploidy tolerance
YDL195W_980	YDL195W	S.MVSphosPPPLHK.N	FALSE	FALSE	STYX	-0.0255776	-0.104409	0.257912	10	1	0.398535588617389,0.468437601847545,-0.0971595740066798,-0.111659143701795,-0.314751009079307,-0.265282332815007,-0.126305919666196,-0.126305919666196,-0.0267702461152818,-0.0545152365981861	4	1	PPPPLSRAPSSVSMVSPPPLHKNSRVPSLVA	yes	no	SEC31	SEC31_980	Component of the Sec13p-Sec31p complex of the COPII vesicle coat; COPII coat is required for vesicle formation in ER to Golgi transport; mutant has increased aneuploidy tolerance
YDL201W_7	YDL201W	K.AKPLSphosQDPGSK.R	TRUE	FALSE	STYQ	1.47378	1.44127	0.220983	24	0.9999	1.63836260328986,1.64268852869265,1.42389116289428,1.54900308315121,1.42389116289428,1.54900308315121,1.42389116289428,1.18379673982438,1.30883278566916,1.42389116289428,1.74280001348285,1.73471766718499,1.68524899092069,1.36227204463062,1.36227204463062,1.76280997421435,1.46843760184755,1.72658978630159,1.14162728558044,0.986904690781794,1.25333767307745,1.27021149164185,1.84769887180086,1.45865…	7	0.996	_________MKAKPLSQDPGSKRYAYRINKE	yes	yes	TRM8	TRM8_7	Noncatalytic subunit of a tRNA methyltransferase complex; Trm8p and Trm82p comprise an enzyme that catalyzes a methyl-transfer from S-adenosyl-l-methionine to the N(7) atom of guanine at position 46 in tRNA; Trm8 lacks catalytic activity if not bound to Trm82p
YDL207W_108 109	YDL207W	R.ASH(SS)phosLLDNAK.N	FALSE	TRUE	STYFLIV	-1.52572	-1.24916	3.19015	5	1	0.843946736939752,-1.24916266745173,-5.7410157637814,2.08870697130465,-3.57109076233909	5	0.992	IVPHSTNMPLPRASHSSLLDNAKNSNATAPL VPHSTNMPLPRASHSSLLDNAKNSNATAPLL	yes	no	GLE1	GLE1_108 109	Cytoplasmic nucleoporin required for polyadenylated mRNA export; contains a nuclear export signal; when bound to inositol hexakisphosphate (IP6), functions as an activator for the Dbp5p ATPase activity at the nuclear pore complex during mRNA export; mediates translation initiation; required for efficient translation termination
YDL216C_54	YDL216C	R.FKPSphosQEPEFHALSQSSLLK.T	TRUE	FALSE	STYQ	1.2766	1.28689	0.033326	5	1	1.23626415971851,1.24766892299076,1.28689023278848,1.2979032255109,1.31426667171979	2	0.996	ELTESIALSSMRFKPSQEPEFHALSQSSLLK	yes	yes	RRI1	RRI1_54	Catalytic subunit of the COP9 signalosome (CSN) complex; acts as an isopeptidase in cleaving the ubiquitin-like protein Nedd8 from SCF ubiquitin ligases; metalloendopeptidase involved in the adaptation to pheromone signaling; involved in modulation of genes controlling amino acid and lipid metabolism, and ergosterol biosynthesis
YDL222C_290	YDL222C	R.KQVPSphosAELEPAGDGGLAGPVTVRD.-	FALSE	FALSE	STYX	0.370757	0.710195	0.603111	15	1	0.821226660439668,0.821226660439668,0.828839844549543,0.766778876417292,-1.01309530921821,0.0138717383820642,0.303378355577049,0.676836751104493,0.710195348050924,0.726589786301593,0.805878696106232,0.805878696106232,-0.786819453394529,0.0534001025687016,0.027168560995522	5	0.997	NGKFFQKLKTRKQVPSAELEPAGDGGLAGPV	yes	no	FMP45	FMP45_290	Integral membrane protein localized to mitochondria; required for sporulation and maintaining sphingolipid content; similar to SUR7; FMP45 has a paralog, YNL194C, that arose from the whole genome duplication
YDL223C_113 114 115	YDL223C	K.(SSS)phosGPNATITTHGYSYVK.T	FALSE	FALSE	STYX	2.34352	2.34352	3.37162	2	1	4.72760827913661,-0.0405760456403123	0	0.997	ANVTSDVNPVSADTKSSSGPNATITTHGYSY NVTSDVNPVSADTKSSSGPNATITTHGYSYV VTSDVNPVSADTKSSSGPNATITTHGYSYVK	yes	yes	HBT1	HBT1_113 114 115	Shmoo tip protein, substrate of Hub1p ubiquitin-like protein; mutants are defective for mating projection formation, thereby implicating Hbt1p in polarized cell morphogenesis; HBT1 has a paralog, YNL195C, that arose from the whole genome duplication
YDL223C_731 732	YDL223C	R.AK(TT)phosQDIASDAK.D	TRUE	FALSE	STYQ	0.142116	0.213181	0.321467	5	1	-0.419087668894042,0.213180546605471,0.335799833269426,0.213180546605471,0.367508692996765	0	0.998	TRSNFIDQIEPRRAKTTQDIASDAKDFTNNP RSNFIDQIEPRRAKTTQDIASDAKDFTNNPE	yes	no	HBT1	HBT1_731 732	Shmoo tip protein, substrate of Hub1p ubiquitin-like protein; mutants are defective for mating projection formation, thereby implicating Hbt1p in polarized cell morphogenesis; HBT1 has a paralog, YNL195C, that arose from the whole genome duplication
YDL223C_798 799 800 801	YDL223C	R.SGD(TTYS)phosKSGDAETAAYDNIK.N	FALSE	FALSE	STYX	1.97091	1.78057	0.680656	6	0.9929	1.74280001348285,1.38310554804778,1.78646124227899,1.81740494948726,1.77468407450264,3.32103037393909	2	0.994	ENANVAAFDNSRSGDTTYSKSGDAETAAYDN NANVAAFDNSRSGDTTYSKSGDAETAAYDNI ANVAAFDNSRSGDTTYSKSGDAETAAYDNIK NVAAFDNSRSGDTTYSKSGDAETAAYDNIKN	yes	yes	HBT1	HBT1_798 799 800 801	Shmoo tip protein, substrate of Hub1p ubiquitin-like protein; mutants are defective for mating projection formation, thereby implicating Hbt1p in polarized cell morphogenesis; HBT1 has a paralog, YNL195C, that arose from the whole genome duplication
YDL225W_447	YDL225W	K.FLNSphosPDLPER.T	FALSE	FALSE	STYX	-0.185674	-0.111659	0.413558	30	0.9998	-0.126305919666196,-0.126305919666196,-0.126305919666196,-0.455613544919156,-0.201856952673373,-0.0971595740066798,-0.0971595740066798,-0.111659143701795,-0.0971595740066798,-0.0971595740066798,-0.0828042810296097,0.0663391582761998,0.0791631986337834,-0.	14	1	LIRSIKTESSPKFLNSPDLPERTKLRNISET	yes	no	SHS1	SHS1_447	Component of the septin ring that is required for cytokinesis; present at the ends of rod-like septin hetero-oligomers; C-terminal extension is important for recruitment of Bni5p to the mother-bud neck, which in turn is required for Myo1p recruitment and cytokinesis; undergoes sumoylation and phosphorylation during mitosis; protein abundance increases in response to DNA replication stress
YDL225W_548	YDL225W	K.NDTYTDLASIASphosGRD.-	FALSE	FALSE	STYX	-0.130188	-0.126306	0.109462	20	1	-0.0267702461152818,-0.0405760456403123,-0.126305919666196,-0.126305919666196,-0.201856952673373,-0.281584145144107,-0.233221123582708,-0.126305919666196,-0.126305919666196,-0.281584145144107,-0.383463759163321,-0.0267702461152818,-0.0267702461152818,-0.0	10	0.996	QIKKNDTYTDLASIASGRD____________	yes	no	SHS1	SHS1_548	Component of the septin ring that is required for cytokinesis; present at the ends of rod-like septin hetero-oligomers; C-terminal extension is important for recruitment of Bni5p to the mother-bud neck, which in turn is required for Myo1p recruitment and cytokinesis; undergoes sumoylation and phosphorylation during mitosis; protein abundance increases in response to DNA replication stress
YDL226C_168	YDL226C	R.SphosATPANSSNGANFQK.E	FALSE	FALSE	STYX	0.102415	0.0918743	0.0942566	3	1	0.201498741557835,0.0918742503833371,0.0138717383820642	1	0.917	GVAQSREGTPLENRRSATPANSSNGANFQKE	yes	no	GCS1	GCS1_168	ADP-ribosylation factor GTPase activating protein (ARF GAP); involved in ER-Golgi transport; required for prospore membrane formation; regulates phospholipase Spo14p; shares functional similarity with Glo3p; GCS1 has a paralog, SPS18, that arose from the whole genome duplication
YDL226C_170	YDL226C	R.SATphosPANSSNGANFQK.E	FALSE	FALSE	STYX	-0.613351	-0.17116	1.00857	11	1	-0.171160155450457,-0.171160155450457,-2.49308825033782,0.201498741557835,0.0918742503833371,-1.53156239815245,-0.810278426218518,-2.21745380772439,0.189721573781482,0.17784747349319,-0.0130953092182052	5	0.985	AQSREGTPLENRRSATPANSSNGANFQKEKN	yes	no	GCS1	GCS1_170	ADP-ribosylation factor GTPase activating protein (ARF GAP); involved in ER-Golgi transport; required for prospore membrane formation; regulates phospholipase Spo14p; shares functional similarity with Glo3p; GCS1 has a paralog, SPS18, that arose from the whole genome duplication
YDR001C_60	YDR001C	R.TRTMSphosVFDNVSPFKK.T	FALSE	TRUE	STYFLIV	1.87179	1.87179	0.633418	2	1	1.42389116289428,2.31968016790615	1	0.923	QKQAKPAKINRTRTMSVFDNVSPFKKTGFGK	yes	yes	NTH1	NTH1_60	Neutral trehalase, degrades trehalose; required for thermotolerance and may mediate resistance to other cellular stresses; phosphorylated and activated by Cdc28p at the G1/S phase transition to coordinately regulate carbohydrate metabolism and the cell cycle; inhibited by Dcs1p; NTH1 has a paralog, NTH2, that arose from the whole genome duplication
YDR016C_89	YDR016C	K.TLYDGLESLSDEAPIDEQPTLSphosQSKTK.-	TRUE	FALSE	STYQ	0.829376	0.850492	0.39455	16	1	1.79814304732663,0.798143047326627,1.09818802431554,1.09187425038334,0.224768520880683,0.292407237756046,0.90284042599332,1.09818802431554,1.09818802431554,0.774684074502638,0.774684074502638,0.478152756680757,0.966343368299478,0.478152756680757,0.966343368299478,0.428909237660908	8	0.984	ESLSDEAPIDEQPTLSQSKTK__________	yes	no	DAD1	DAD1_89	Essential subunit of the Dam1 complex (aka DASH complex); complex couples kinetochores to the force produced by MT depolymerization thereby aiding in chromosome segregation; is transferred to the kinetochore prior to mitosis
YDR028C_886	YDR028C	K.ASDSphosSQSFR.L	FALSE	FALSE	STYX	-1.15605	-1.15605	0	2	0.9997	-1.15605326306025,-1.15605326306025	1	0.952	SQKKKALPKQPKASDSSQSFRIVNNTPSPAE	yes	no	REG1	REG1_886	Regulatory subunit of type 1 protein phosphatase Glc7p; involved in negative regulation of glucose-repressible genes; involved in regulation of the nucleocytoplasmic shuttling of Hxk2p; REG1 has a paralog, REG2, that arose from the whole genome duplication
YDR033W_289	YDR033W	K.APVASphosPR.P	FALSE	FALSE	STYX	-0.462544	-0.265282	0.599364	51	1	1.51637207891125,-0.24916266745173,-0.281584145144107,-0.281584145144107,-0.265282332815007,-0.281584145144107,-0.419087668894042,-1.21745380772439,-1.21745380772439,-0.126305919666196,-0.126305919666196,-0.186426912103767,-0.186426912103767,-0.126305919666196,-0.126305919666196,-1.28158414514411,-1.28158414514411,-0.201856952673373,-0.156053263060248,-0.156053263060248,-0.201856952673373,-1.6966…	27	1	PSDAEAVMAPKAPVASPRPAATPNLSKDKKK	yes	no	MRH1	MRH1_289	Protein that localizes primarily to the plasma membrane; also found at the nuclear envelope; long-lived protein that is asymmetrically retained in the plasma membrane of mother cells; the authentic, non-tagged protein is detected in mitochondria in a phosphorylated state; null mutation confers sensitivity to acetic acid
YDR033W_295	YDR033W	R.PAATphosPNLSK.D	FALSE	FALSE	STYX	-1.00459	-1.09716	0.86473	67	1	-1.01309530921821,-1.01309530921821,-1.06859042180991,-1.24916266745173,-1.04057604564031,-1.06859042180991,-1.06859042180991,-1.04057604564031,-1.38346375916332,-1.38346375916332,-1.21745380772439,-1.21745380772439,-1.21745380772439,-1.21745380772439,-1.	36	0.995	VMAPKAPVASPRPAATPNLSKDKKKKSKKSK	yes	no	MRH1	MRH1_295	Protein that localizes primarily to the plasma membrane; also found at the nuclear envelope; long-lived protein that is asymmetrically retained in the plasma membrane of mother cells; the authentic, non-tagged protein is detected in mitochondria in a phosphorylated state; null mutation confers sensitivity to acetic acid
YDR034C_597 598	YDR034C	K.LDYLLL(SS)phosQTSSEK.S	TRUE	FALSE	STYQ	1.89301	1.28944	1.18588	8	0.9983	2.79036569673491,1.26460878541247,1.17784747349319,1.09818802431554,4.46049558071874,1.31426667171979,1.90284042599332,1.1355011827836	1	0.99	KEEGLFTKKLDYLLLSSQTSSEKSKDQISYF EEGLFTKKLDYLLLSSQTSSEKSKDQISYFN	yes	yes	LYS14	LYS14_597 598	Transcriptional activator involved in regulating lysine biosynthesis; involved in the regulation of genes of the lysine biosynthesis pathway; requires 2-aminoadipate semialdehyde as co-inducer
YDR052C_11	YDR052C	K.MIIRSphosPLKETDTNLK.H	FALSE	FALSE	STYX	-0.474229	-0.474229	0	2	1	-0.474229223086503,-0.474229223086503	1	0.986	_____MVSPTKMIIRSPLKETDTNLKHNNGI	yes	no	DBF4	DBF4_11	Regulatory subunit of Cdc7p-Dbf4p kinase complex; required for Cdc7p kinase activity and initiation of DNA replication; phosphorylates the Mcm2-7 family of proteins; cell cycle regulated; relative distribution to the nucleus increases upon DNA replication stress; co-expression of human CDC7 and DBF4 complements single cdc7 or dbf4 null mutations or the cdc7 dbf4 double null mutation
YDR052C_473	YDR052C	R.QETphosEEVPDDLCTLK.T	FALSE	FALSE	STYX	-4.73706	-4.73706	2.69116	2	0.9998	-2.83412516817289,-6.64	2	0.996	PKLNHPVLATFARQETEEVPDDLCTLKTKSR	yes	no	DBF4	DBF4_473	Regulatory subunit of Cdc7p-Dbf4p kinase complex; required for Cdc7p kinase activity and initiation of DNA replication; phosphorylates the Mcm2-7 family of proteins; cell cycle regulated; relative distribution to the nucleus increases upon DNA replication stress; co-expression of human CDC7 and DBF4 complements single cdc7 or dbf4 null mutations or the cdc7 dbf4 double null mutation
YDR052C_623	YDR052C	K.ITTTESphosPTASK.K	FALSE	FALSE	STYX	-0.50086	-0.531562	0.180133	11	0.9985	-0.531562398152455,-0.531562398152455,0.0138717383820642,-0.551191204901387,-0.674926573323632,-0.551191204901387,-0.437235015604302,-0.591268644276722,-0.531562398152455,-0.531562398152455,-0.591268644276722	6	0.983	ADSKVHNDIKITTTESPTASKKSTSTNVTLH	yes	no	DBF4	DBF4_623	Regulatory subunit of Cdc7p-Dbf4p kinase complex; required for Cdc7p kinase activity and initiation of DNA replication; phosphorylates the Mcm2-7 family of proteins; cell cycle regulated; relative distribution to the nucleus increases upon DNA replication stress; co-expression of human CDC7 and DBF4 complements single cdc7 or dbf4 null mutations or the cdc7 dbf4 double null mutation
YDR068W_281	YDR068W	K.VAVSphosQEGLK.D	TRUE	FALSE	STYQ	0.417389	0.458657	0.0800972	3	0.9992	0.325073426676368,0.45865658105496,0.468437601847545	1	1	AVADNKSKGETKVAVSQEGLKDVSDHVGLAN	yes	no	DOS2	DOS2_281	Protein of unknown function; green fluorescent protein (GFP)-fusion protein localizes to the cytoplasm
YDR080W_26	YDR080W	R.TIDESNSphosISDENNVDNKR.E	FALSE	TRUE	STYFLIV	0.340652	0.340652	0.0527127	2	1	0.377925308942103,0.303378355577049	0	0.78	VLDQQSGERTIDESNSISDENNVDNKREDVN	yes	no	VPS41	VPS41_26	Subunit of the HOPS endocytic tethering complex; vacuole membrane protein that functions as a Rab GTPase effector, interacting specifically with the GTP-bound conformation of Ypt7p, facilitating tethering, docking and promoting membrane fusion events at the late endosome and vacuole; required for both membrane and protein trafficking; Yck3p-mediated phosphorylation regulates the organization of v…
YDR080W_43 44	YDR080W	R.EDVNV(TS)phosPTK.S	FALSE	FALSE	STYX	0.430839	0.523303	0.262372	8	1	0.676836751104493,0.63402366756552,0.701927732067324,0.165874831827114,0.607712390449673,0.43889332623353,0.116965231346168,0.104474287162971	5	0.99	SDENNVDNKREDVNVTSPTKSVSCISQAENG DENNVDNKREDVNVTSPTKSVSCISQAENGV	yes	no	VPS41	VPS41_43 44	Subunit of the HOPS endocytic tethering complex; vacuole membrane protein that functions as a Rab GTPase effector, interacting specifically with the GTP-bound conformation of Ypt7p, facilitating tethering, docking and promoting membrane fusion events at the late endosome and vacuole; required for both membrane and protein trafficking; Yck3p-mediated phosphorylation regulates the organization of v…
YDR093W_1592	YDR093W	R.ASphosLDLPGINHAETLLSQR.S	FALSE	TRUE	STYFLIV	-2.15689	-2.04058	0.384012	5	1	-1.88303476865383,-2.04057604564031,-2.04057604564031,-2.83412516817289,-1.98612826161794	5	0.996	NHQLDTRYSVERARASLDLPGINHAETLLSQ	yes	no	DNF2	DNF2_1592	Aminophospholipid translocase (flippase); type 4 P-type ATPase; involved in phospholipid translocation, contributing to endocytosis, protein transport, and cellular polarization; localizes primarily to the plasma membrane; localizes to the shmoo tip where it has a redundant role in the cellular response to mating pheromone; DNF2 has a paralog, DNF1, that arose from the whole genome duplication
YDR096W_115	YDR096W	R.ISphosQGDFNDK.T	TRUE	FALSE	STYQ	-1.20987	-1.20194	0.0300032	4	0.9992	-1.24916266745173,-1.21745380772439,-1.18642691210377,-1.18642691210377	2	1	LTQWKNLAESLDSRISQGDFNDKTLKENCRV	yes	no	GIS1	GIS1_115	Histone demethylase and transcription factor; regulates genes during nutrient limitation; activity modulated by proteasome-mediated proteolysis; has JmjC and JmjN domain in N-terminus that interact, promoting stability and proper transcriptional activity; contains two transactivating domains downstream of Jmj domains and a C-terminal DNA binding domain; relocalizes to the cytosol in response to h…
YDR096W_734	YDR096W	R.QNSphosNNINPLDAGPSFSPLHK.K	FALSE	FALSE	STYX	1.06959	0.82884	0.357082	9	1	0.828839844549543,0.766778876417292,1.51164966866884,1.51637207891125,0.718415854855893,0.790365696734908,0.758830123301801,1.36750869299676,1.36750869299676	4	0.997	STINDYSNGTGIRQNSNNINPLDAGPSFSPL	yes	no	GIS1	GIS1_734	Histone demethylase and transcription factor; regulates genes during nutrient limitation; activity modulated by proteasome-mediated proteolysis; has JmjC and JmjN domain in N-terminus that interact, promoting stability and proper transcriptional activity; contains two transactivating domains downstream of Jmj domains and a C-terminal DNA binding domain; relocalizes to the cytosol in response to h…
YDR097C_451	YDR097C	R.EEPGNFYNETphosQLDSSTIVQK.L	TRUE	FALSE	STYQ	3.06031	3.24909	0.468361	5	0.9999	3.59437459091252,3.2490882000761,3.32372700096885,2.54669661576804,2.58765916354654	1	0.991	FCLAIREEPGNFYNETQLDSSTIVQKLNTKI	yes	yes	MSH6	MSH6_451	Protein required for mismatch repair in mitosis and meiosis; forms a complex with Msh2p to repair both single-base & insertion-deletion mispairs; also involved in interstrand cross-link repair; potentially phosphorylated by Cdc28p
YDR121W_183	YDR121W	K.TESphosQDVETR.V	TRUE	FALSE	STYQ	-0.0213346	0.281352	0.927893	9	1	0.367508692996765,-2.49308825033782,0.335799833269426,0.236264159718512,0.28135204924705,0.247668922990761,0.247668922990761,0.292407237756046,0.292407237756046	3	0.989	LQDVEESSEKKQKTESQDVETRVQNLEQT__	yes	no	DPB4	DPB4_183	Subunit of DNA pol epsilon and of ISW2 chromatin accessibility complex; involved in both chromosomal DNA replication and inheritance of telomeric silencing; stabilizes the interaction of Pol epsilon with primer-template DNA, positively affecting the processivity of the polymerase and exonuclease activities of Pol epsilon; interacts with extranucleosomal DNA and acts as anchor point for ISW2 compl…
YDR130C_116 117	YDR130C	K.IQNSDHITNIIFP(TS)phosPTK.L	FALSE	FALSE	STYX	-2.49939	-2.47923	0.562427	4	0.9999	-1.88303476865383,-2.7410157637814,-3.15605326306025,-2.21745380772439	4	0.984	VKIQNSDHITNIIFPTSPTKLTFSNENKIGG KIQNSDHITNIIFPTSPTKLTFSNENKIGGD	yes	no	FIN1	FIN1_116 117	Spindle pole body-related intermediate filament protein; forms cell cycle-specific filaments between spindle pole bodies in dividing cells; localizes to poles and microtubules of spindle during anaphase and contributes to spindle stability; involved in Glc7p localization and regulation; relative distribution to the nucleus increases upon DNA replication stress
YDR135C_251 252	YDR135C	R.NF(SS)phosEELSQKLEK.N	FALSE	FALSE	STYX	-0.764743	-0.908126	0.517098	13	0.9998	-0.959656050256745,-0.186426912103767,0.589901114333213,-0.314751009079307,-0.959656050256745,-1.21745380772439,-0.858372714419563,-1.06859042180991,-1.38346375916332,-0.908125749616663,-0.883034768653832,-0.858372714419563,-0.9336608417238	8	0.997	KYLVEADLYKLPRNFSSEELSQKLEKNWENE YLVEADLYKLPRNFSSEELSQKLEKNWENEL	yes	no	YCF1	YCF1_251 252	Vacuolar glutathione S-conjugate transporter; ABC-C transporter of the ATP-binding cassette family; required for vacuole fusion; forms stable complexes with vacuole fusion machinery; regulates Vam7p recruitment to vacuoles; role in detoxifying metals (Cd, Hg, As); transports GSSG that is not immediately reduced in cytosol to vacuole; transports unconjugated bilirubin, selenodigluthatione, oxidize…
YDR137W_354	YDR137W	K.VSTASphosAVSFGR.R	FALSE	FALSE	STYX	0.094022	0.189722	0.171289	5	1	0.224768520880683,0.224768520880683,-0.0130953092182052,0.189721573781482,-0.156053263060248	3	0.962	KELKPRLFTRKVSTASAVSFGRRKSSIIDID	yes	no	RGP1	RGP1_354	Subunit of a Golgi membrane exchange factor (Ric1p-Rgp1p); this complex catalyzes nucleotide exchange on Ypt6p
YDR138W_673	YDR138W	R.INSphosASQTEGDELK.S	FALSE	FALSE	STYX	-1.44343	-1.49309	0.377758	13	1	-1.06859042180991,-0.9336608417238,-1.98612826161794,-1.45561354491916,-1.45561354491916,-1.78681945339453,-1.69662164442295,-0.591268644276722,-1.7410157637814,-1.53156239815245,-1.53156239815245,-1.49308825033782,-1.49308825033782	9	0.992	SFPEREQKIKSQRINSASQTEGDELKSEQTQ	yes	no	HPR1	HPR1_673	Subunit of THO/TREX complexes; this complex couple transcription elongation with mitotic recombination and with mRNA metabolism and export, subunit of an RNA Pol II complex; regulates lifespan; involved in telomere maintenance; similar to Top1p
YDR138W_675	YDR138W	R.INSASphosQTEGDELK.S	TRUE	FALSE	STYQ	1.87248	1.90982	0.15145	12	1	1.93846433572404,1.93494126916034,1.69777608879686,1.69777608879686,1.95247119371792,1.95247119371792,1.7387645002477,1.7387645002477,1.88469307928306,1.71841585485589,2.10760717664793,2.10760717664793	6	0.987	PEREQKIKSQRINSASQTEGDELKSEQTQPK	yes	yes	HPR1	HPR1_675	Subunit of THO/TREX complexes; this complex couple transcription elongation with mitotic recombination and with mRNA metabolism and export, subunit of an RNA Pol II complex; regulates lifespan; involved in telomere maintenance; similar to Top1p
YDR138W_706 707	YDR138W	K.SSEV(SS)phosQDPDSGVAGEFAPQNTTAQLENPK.T	TRUE	FALSE	STYQ	1.04439	1.04439	0.0981062	4	0.992	1.129348955802,1.129348955802,0.959423954359687,0.959423954359687	2	0.92	GEISEENTKIKSSEVSSQDPDSGVAGEFAPQ EISEENTKIKSSEVSSQDPDSGVAGEFAPQN	yes	yes	HPR1	HPR1_706 707	Subunit of THO/TREX complexes; this complex couple transcription elongation with mitotic recombination and with mRNA metabolism and export, subunit of an RNA Pol II complex; regulates lifespan; involved in telomere maintenance; similar to Top1p
YDR167W_146	YDR167W	R.SSVAVSNANNSphosQAR.A	TRUE	FALSE	STYQ	1.32458	1.32458	0.0435217	4	1	1.36227204463062,1.36227204463062,1.28689023278848,1.28689023278848	2	0.98	YSRIRSSVAVSNANNSQARARQLLQGQQQPG	yes	yes	TAF10	TAF10_146	Subunit (145 kDa) of TFIID and SAGA complexes; involved in RNA polymerase II transcription initiation and in chromatin modification
YDR170C_214 215	YDR170C	R.NISL(SS)phosNGSNTNSTIILVK.T	FALSE	FALSE	STYX	-0.477008	-0.465162	0.103793	4	0.9992	-0.36597633243448,-0.493088250337819,-0.611732746836438,-0.437235015604302	2	0.825	DSTAPRSTHTRNISLSSNGSNTNSTIILVKT STAPRSTHTRNISLSSNGSNTNSTIILVKTT	yes	no	SEC7	SEC7_214 215	Guanine nucleotide exchange factor (GEF) for ADP ribosylation factors; involved in proliferation of the Golgi, intra-Golgi transport and ER-to-Golgi transport; found in the cytoplasm and on Golgi-associated coated vesicles
YDR176W_231	YDR176W	K.SEFVVSphosQTLPR.A	TRUE	FALSE	STYQ	1.99116	1.88469	0.53015	12	1	1.46843760184755,1.84394673693975,1.82883984454954,1.41885557299698,1.88834085629821,1.78646124227899,1.91003592739752,1.88103605567497,2.76479579013819,1.89197943336155,1.89560885676224,3.3156219513318	4	0.979	ENDPTVKNPKSEFVVSQTLPRAAAALGLFNE	yes	yes	NGG1	NGG1_231	Subunit of chromatin modifying histone acetyltransferase complexes; member of the ADA complex, the SAGA complex, and the SLIK complex; transcriptional regulator involved in glucose repression of Gal4p-regulated genes
YDR186C_602 603	YDR186C	K.NL(SS)phosATLIK.R	FALSE	FALSE	STYX	-0.339186	-0.331625	0.135392	9	0.9996	-0.531562398152455,-0.531562398152455,-0.0828042810296097,-0.281584145144107,-0.281584145144107,-0.348698341002644,-0.331624827643703,-0.331624827643703,-0.331624827643703	3	0.981	GDFDGTDTINNKKNLSSATLIKRKSLMNRNL DFDGTDTINNKKNLSSATLIKRKSLMNRNLA	yes	no	SND1	SND1_602 603	Protein involved in SRP-independent targeting of substrates to the ER; component of an alternative ER targeting pathway that has partial functional redundancy with the GET pathway; preference for substrates with downstream transmembrane domains; interacts with Env10p/Snd2p and Pho88p/Snd3p; can compensate for loss of SRP; may interact with ribosomes, based on co-purification experiments; GFP-fusi…
YDR190C_15 16	YDR190C	K.ENPGVN(SS)phosNSGAVTR.T	FALSE	FALSE	STYX	-0.17863	-0.0267702	0.523556	6	1	-0.883034768653832,-0.0267702461152818,-0.0267702461152818,-0.763735840281488,0.314266671719785,0.314266671719785	4	0.986	_MVAISEVKENPGVNSSNSGAVTRTAAHTHI MVAISEVKENPGVNSSNSGAVTRTAAHTHIK	yes	no	RVB1	RVB1_15 16	ATP-dependent DNA helicase, also known as pontin; member of the AAA+ and RuvB-like protein families; similar to Rvb2p; conserved component of multiple complexes including the INO80 complex, the Swr1 complex, and the R2TP complex (Rvb1-Rvb2-Tah1-Pih1); involved in multiple processes such as chromatin remodeling, box C/D snoRNP assembly, and RNA polymerase II assembly
YDR212W_12	YDR212W	R.SDTphosLFLGGEK.L	FALSE	TRUE	STYFLIV	1.30603	1.01387	1.05353	10	0.9998	3.25757466596392,3.17486361505437,1.01387173838206,1.01387173838206,0.213180546605471,0.314266671719785,0.973229753884718,0.973229753884718,1.0598841361389,1.0663391582762	5	0.972	____MSQLFNNSRSDTLFLGGEKISGDDIRN	yes	yes	TCP1	TCP1_12	Alpha subunit of chaperonin-containing T-complex; complex mediates protein folding in the cytosol; involved in actin cytoskeleton maintenance; overexpression in neurons suppresses formation of pathogenic conformations of huntingtin protein
YDR214W_172 173	YDR214W	R.GNQK(SS)phosFTEIK.D	FALSE	TRUE	STYFLIV	-0.561176	-1.11173	2.00117	18	1	-1.21745380772439,-1.28158414514411,-1.45561354491916,-1.1263059196662,-1.45561354491916,2.67472600450869,-1.28158414514411,-1.65355292253107,-1.06859042180991,-1.09715957400668,-1.06859042180991,-1.09715957400668,6.54284042599332,-1.09715957400668,-1.126	7	0.998	PESQVKSNYTRGNQKSSFTEIKDSASKPKKN ESQVKSNYTRGNQKSSFTEIKDSASKPKKNA	yes	no	AHA1	AHA1_172 173	Co-chaperone that binds Hsp82p and activates its ATPase activity; plays a role in determining prion variants; similar to Hch1p; expression is regulated by stresses such as heat shock; protein abundance increases in response to DNA replication stress
YDR217C_315	YDR217C	R.NNQIIQSNESphosEEINELEK.N	FALSE	FALSE	STYX	-2.65605	-2.65605	0.707107	2	1	-3.15605326306025,-2.15605326306025	2	0.647	DDLRERNNQIIQSNESEEINELEKNLNVSGR	yes	no	RAD9	RAD9_315	DNA damage-dependent checkpoint protein; required for cell-cycle arrest in G1/S, intra-S, and G2/M, plays a role in postreplication repair (PRR) pathway; transmits checkpoint signal by activating Rad53p and Chk1p; hyperphosphorylated by Mec1p and Tel1p; multiple cyclin dependent kinase consensus sites and the C-terminal BRCT domain contribute to DNA damage checkpoint activation; Rad9p Chk1 Activa…
YDR217C_729	YDR217C	K.RNSphosDLDAASIK.R	FALSE	FALSE	STYX	-2.94199	-2.93366	0.494478	13	1	-2.9336608417238,-2.83412516817289,-2.9336608417238,-2.83412516817289,-2.57109076233909,-3.04057604564031,-2.28158414514411,-2.28158414514411,-2.83412516817289,-3.57109076233909,-4.15605326306025,-2.9336608417238,-3.04057604564031	9	0.997	NRSTKTSPTKHLKRNSDLDAASIKREPSCSI	yes	no	RAD9	RAD9_729	DNA damage-dependent checkpoint protein; required for cell-cycle arrest in G1/S, intra-S, and G2/M, plays a role in postreplication repair (PRR) pathway; transmits checkpoint signal by activating Rad53p and Chk1p; hyperphosphorylated by Mec1p and Tel1p; multiple cyclin dependent kinase consensus sites and the C-terminal BRCT domain contribute to DNA damage checkpoint activation; Rad9p Chk1 Activa…
YDR217C_989 990	YDR217C	R.DALAEHAGAPSLLF(SS)phosGEIR.T	FALSE	FALSE	STYX	-0.124595	-0.111659	0.636636	7	1	-0.111659143701795,-0.0828042810296097,-0.696621644422951,-0.696621644422951,-0.437235015604302,-0.0130953092182052,1.16587483182711	4	0.998	RDALAEHAGAPSLLFSSGEIRTGNVFDKCIF DALAEHAGAPSLLFSSGEIRTGNVFDKCIFV	yes	no	RAD9	RAD9_989 990	DNA damage-dependent checkpoint protein; required for cell-cycle arrest in G1/S, intra-S, and G2/M, plays a role in postreplication repair (PRR) pathway; transmits checkpoint signal by activating Rad53p and Chk1p; hyperphosphorylated by Mec1p and Tel1p; multiple cyclin dependent kinase consensus sites and the C-terminal BRCT domain contribute to DNA damage checkpoint activation; Rad9p Chk1 Activa…
YDR226W_140	YDR226W	R.LIHPASphosGR.S	FALSE	FALSE	STYX	-1.4121	-1.31475	0.22656	13	0.9997	-1.38346375916332,-1.24916266745173,-1.31475100907931,-1.31475100907931,-1.31475100907931,-1.88303476865383,-1.9336608417238,-1.24916266745173,-1.31475100907931,-1.31475100907931,-1.31475100907931,-1.31475100907931,-1.45561354491916	6	1	ELLVARITGRLIHPASGRSYHKIFNPPKEDM	yes	no	ADK1	ADK1_140	Adenylate kinase, required for purine metabolism; localized to the cytoplasm and the mitochondria; lacks cleavable signal sequence; protein abundance increases in response to DNA replication stress; mutations affecting Adk1p catalytic activity deregulate expression of phosphate utilization genes PHO5 and PHO84; human homolog AK1 can complement yeast adk1 mutant
YDR227W_342	YDR227W	K.KIVPSphosPK.K	FALSE	FALSE	STYX	0.301442	0.428909	0.323329	19	1	0.357016319179122,0.43889332623353,0.428909237660908,0.487802926714476,0.487802926714476,0.553604985110223,-0.653552922531065,0.28135204924705,0.28135204924705,0.506911749662181,0.589901114333213,0.408731355723278,0.398535588617389,0.43889332623353,0.448808795098613,-0.383463759163321,-0.0405760456403123,0.247668922990761,0.448808795098613	10	1	TSATTETLTSKKIVPSPKKVAIDQDKITLHD	yes	no	SIR4	SIR4_342	SIR protein involved in assembly of silent chromatin domains; silent information regulator (SIR) along with SIR2 and SIR3; involved in assembly of silent chromatin domains at telomeres and the silent mating-type loci; some alleles of SIR4 prolong lifespan; required for telomere hypercluster formation in quiescent yeast cells
YDR227W_692	YDR227W	K.VSLSphosQPVSASK.H	TRUE	FALSE	STYQ	1.93859	1.92055	0.110825	8	1	1.95595176245288,1.89560885676224,2.17486361505437,1.89560885676224,1.94548476340181,1.82883984454954,1.98349808933855,1.82883984454954	2	0.991	ASTEKPENKTDKVSLSQPVSASKHEYSDNFP	yes	yes	SIR4	SIR4_692	SIR protein involved in assembly of silent chromatin domains; silent information regulator (SIR) along with SIR2 and SIR3; involved in assembly of silent chromatin domains at telomeres and the silent mating-type loci; some alleles of SIR4 prolong lifespan; required for telomere hypercluster formation in quiescent yeast cells
YDR243C_53	YDR243C	R.LKENEESLTphosPTQSDSAK.V	FALSE	FALSE	STYX	1.11892	1.11892	0.206036	2	0.9872	0.973229753884718,1.26460878541247	0	0.983	ERSKQERLKENEESLTPTQSDSAKVEIKKVN	yes	yes	PRP28	PRP28_53	RNA binding protein; involved in RNA isomerization at the 5' splice site and for exchange of U6 for U1 snRNA at the 5' splice site; similar to the RNA helicases of the DEAD-box family
YDR273W_46 47	YDR273W	K.E(SS)phosPKTDFPLITK.E	FALSE	FALSE	STYX	0.00564811	0.0663392	0.41442	7	0.9953	0.571867191502951,0.129348955802,-0.437235015604302,0.0663391582761998,-0.36597633243448,-0.383463759163321,0.45865658105496	0	0.996	LELPSQDYTNVEEKESSPKTDFPLITKEHVN ELPSQDYTNVEEKESSPKTDFPLITKEHVNT	yes	no	DON1	DON1_46 47	Meiosis-specific component of the spindle pole body; subunit of the leading edge protein (LEP) complex (Ssp1-Ady3-Don1-Irc10) that forms a ring-like structure at the leading edge of the prospore membrane (PSM) during meiosis II; required for PSM growth and closure; DON1 has a paralog, CUE5, that arose from the whole genome
YDR293C_487	YDR293C	R.SSTINNDSphosDSLSSPTK.S	FALSE	FALSE	STYX	0.782549	0.858897	0.151817	3	0.9988	0.858897078405723,0.881036055674972,0.607712390449673	0	0.888	DLSVRRKRSSTINNDSDSLSSPTKSGVRRRS	yes	no	SSD1	SSD1_487	Translational repressor with a role in polar growth and wall integrity; regulated by Cbk1p phosphorylation to effect bud-specific translational control and localization of specific mRNAs; interacts with TOR pathway components; contains a functional N-terminal nuclear localization sequence and nucleocytoplasmic shuttling appears to be critical to Ssd1p function
YDR310C_55	YDR310C	K.ALPSphosITDIPVSDDSDIKR.Q	FALSE	TRUE	STYFLIV	-1.7708	-2.09716	0.730826	3	0.9999	-2.28158414514411,-0.9336608417238,-2.09715957400668	3	0.54	SLRKLDTDANAKALPSITDIPVSDDSDIKRQ	yes	no	SUM1	SUM1_55	Transcriptional repressor that regulates middle-sporulation genes; required for mitotic repression of middle sporulation-specific genes; also acts as general replication initiation factor; involved in telomere maintenance, chromatin silencing; regulated by pachytene checkpoint
YDR310C_712	YDR310C	L.ENSphosQPSDTIR.K	TRUE	FALSE	STYQ	0.302712	1.04034	1.50397	11	1	0.805878696106232,-2.15605326306025,1.09818802431554,1.00717708580806,1.04034394974325,1.04034394974325,0.213180546605471,1.15985104419934,-3.15605326306025,1.15380199952654,1.12317038087288	7	0.994	TPGDEETTTFVPLENSQPSDTIRKRTAGDDG	yes	yes	SUM1	SUM1_712	Transcriptional repressor that regulates middle-sporulation genes; required for mitotic repression of middle sporulation-specific genes; also acts as general replication initiation factor; involved in telomere maintenance, chromatin silencing; regulated by pachytene checkpoint
YDR320C_24 25	YDR320C	K.E(TT)phosPQSSNSPSITGSAVADVAR.T	FALSE	FALSE	STYX	-1.88389	-1.88389	0.75688	2	0.9539	-2.41908766889404,-1.34869834100264	2	0.75	LTSLKNKDSASASKETTPQSSNSPSITGSAV TSLKNKDSASASKETTPQSSNSPSITGSAVA	yes	no	SWA2	SWA2_24 25	Auxilin-like protein involved in vesicular transport; clathrin-binding protein required for uncoating of clathrin-coated vesicles
YDR325W_1008	YDR325W	K.NVSphosFVLPDEK.S	FALSE	TRUE	STYFLIV	-0.338411	0.116965	0.788734	3	0.9983	-1.24916266745173,0.116965231346168,0.116965231346168	1	1	ENMSIQDTSTVAKNVSFVLPDEKSDAMSIDE	yes	no	YCG1	YCG1_1008	Subunit of the condensin complex; required for establishment and maintenance of chromosome condensation, chromosome segregation and chromatin binding by the complex; required for tRNA genes clustering at the nucleolus; required for replication slow zone breakage following Mec1p inactivation; transcription is cell cycle regulated, peaking in mitosis and declining in G1; protein is constitutively d…
YDR325W_933	YDR325W	K.DENNTANDQYSSILGNSphosFNK.S	FALSE	TRUE	STYFLIV	-2.24952	-2.24952	0.045347	2	1	-2.21745380772439,-2.28158414514411	2	0.988	ENNTANDQYSSILGNSFNKSSNDTIEHAADI	yes	no	YCG1	YCG1_933	Subunit of the condensin complex; required for establishment and maintenance of chromosome condensation, chromosome segregation and chromatin binding by the complex; required for tRNA genes clustering at the nucleolus; required for replication slow zone breakage following Mec1p inactivation; transcription is cell cycle regulated, peaking in mitosis and declining in G1; protein is constitutively d…
YDR335W_358	YDR335W	K.ETphosNGQIQKYFK.L	FALSE	FALSE	STYX	-1.21343	-1.61173	0.942369	5	0.9816	-1.7410157637814,-1.57109076233909,-1.61173274683644,-1.61173274683644,0.468437601847545	4	0.993	DMISCLYVCVPKIKETNGQIQKYFKLVLKTT	yes	no	MSN5	MSN5_358	Karyopherin; involved in nuclear import and export of proteins, including import of replication protein A and export of Far1p and transcription factors Swi5p, Swi6p, Msn2p, and Pho4p; required for re-export of mature tRNAs after their retrograde import from the cytoplasm; exportin-5 homolog
YDR356W_346	YDR356W	K.FSENGSphosQSSAK.E	TRUE	FALSE	STYQ	0.784215	0.836413	0.133433	10	1	0.851441273486676,0.843946736939752,0.836413064254344,0.836413064254344,0.910035927397524,0.910035927397524,0.782546192275609,0.782546192275609,0.544386455080844,0.544386455080844	5	0.984	KDELNELETKFSENGSQSSAKENELKMLKNK	yes	no	SPC110	SPC110_346	Inner plaque spindle pole body (SPB) component; ortholog of human kendrin; gamma-tubulin small complex (gamma-TuSC) receptor that interacts with Spc98p to recruit the complex to the nuclear side of the SPB, connecting nuclear microtubules to the SPB; promotes gamma-TuSC assembly and oligomerization to initiate microtubule nucleation; interacts with Tub4p-complex and calmodulin; phosphorylated by …
YDR358W_185	YDR358W	R.TPSphosELQEEQER.A	FALSE	FALSE	STYX	-1.5819	-1.53156	0.131903	7	1	-1.53156239815245,-1.53156239815245,-1.78681945339453,-1.7410157637814,-1.45561354491916,-1.45561354491916,-1.57109076233909	4	0.986	ENLAVLRPNDQLRTPSELQEEQERAQAAKLE	yes	no	GGA1	GGA1_185	Golgi-localized protein with homology to gamma-adaptin; interacts with and regulates Arf1p and Arf2p in a GTP-dependent manner in order to facilitate traffic through the late Golgi; GGA1 has a paralog, GGA2, that arose from the whole genome duplication
YDR362C_15	YDR362C	R.KSphosVVAEVPYDSLASPVSENSGSK.R	FALSE	TRUE	STYFLIV	0.114256	0.258984	0.26046	3	1	0.258984236218596,0.27021149164185,-0.186426912103767	1	0.992	_MAVIPAKKRGRPRKSVVAEVPYDSLASPVS	yes	no	TFC6	TFC6_15	Subunit of RNA polymerase III transcription initiation factor complex; one of six subunits of RNA polymerase III transcription initiation factor complex (TFIIIC); part of TFIIIC TauB domain that binds BoxB promoter sites of tRNA and other genes; cooperates with Tfc3p in DNA binding; human homolog is TFIIIC-110
YDR379W_523 524	YDR379W	K.AQ(SS)phosLGSISKK.Q	FALSE	TRUE	STYFLIV	-0.3735	-0.419088	0.111257	15	0.9999	-0.531562398152455,-0.314751009079307,-0.314751009079307,-0.419087668894042,-0.474229223086503,-0.265282332815007,-0.455613544919156,-0.141102921594277,-0.437235015604302,-0.512197073285524,-0.24916266745173,-0.298072267932676,-0.314751009079307,-0.419087	6	0.998	HGNFTVPEFNHKKAQSSLGSISKKQNSNDTA GNFTVPEFNHKKAQSSLGSISKKQNSNDTAT	yes	no	RGA2	RGA2_523 524	GTPase-activating protein for polarity-establishment protein Cdc42p; implicated in control of septin organization, pheromone response, and haploid invasive growth; regulated by Pho85p and Cdc28p; RGA2 has a paralog, RGA1, that arose from the whole genome duplication
YDR381W_100	YDR381W	E.FFASphosQVGGVQR.V	TRUE	FALSE	STYQ	0.968951	0.938464	0.50569	5	0.9998	0.525770776913497,0.945484763401814,0.938464335724041,1.80973102160184,0.625306450464411	2	1	LPRDIKQDAVREFFASQVGGVQRVLLSYNER	yes	no	YRA1	YRA1_100	Nuclear polyadenylated RNA-binding protein; required for export of poly(A)+ mRNA from the nucleus; proposed to couple mRNA export with 3' end processing via its interactions with Mex67p and Pcf11p; interacts with DBP2; inhibits the helicase activity of Dbp2; functionally redundant with Yra2p, another REF family member
YDR382W_100	YDR382W	K.FATVPTGGASSAAAGAAGAAAGGDAAEEEKEEEAKEESphosDDDMGFGLFD.-	FALSE	FALSE	STYX	-6.23101	-6.60351	0.832934	5	0.9905	-6.60351224003147,-4.7410157637814,-6.60351224003147,-6.60351224003147,-6.60351224003147	5	0.996	GDAAEEEKEEEAKEESDDDMGFGLFD_____	yes	no	RPP2B	RPP2B_100	Ribosomal protein P2 beta; a component of the ribosomal stalk, which is involved in the interaction between translational elongation factors and the ribosome; free (non-ribosomal) P2 stimulates the phosphorylation of the eIF2 alpha subunit (Sui2p) by Gcn2p; regulates the accumulation of P1 (Rpp1Ap and Rpp1Bp) in the cytoplasm
YDR388W_271	YDR388W	K.GNVEEQTDALTphosITHFK.L	FALSE	TRUE	STYFLIV	0.652282	0.620601	0.158842	6	1	0.651301658997356,0.589901114333213,0.651301658997356,0.487802926714476,0.580912331105958,0.952471193717921	3	0.976	YIAKKGNVEEQTDALTITHFKLGYSKAKLEM	yes	no	RVS167	RVS167_271	Calmodulin-binding actin-associated protein; roles in endocytic membrane tabulation and constriction, and exocytosis; N-BAR domain protein that interacts with Rvs161p to regulate actin cytoskeleton, endocytosis, and viability following starvation or osmotic stress; recruited to bud tips by Gyl1p and Gyp5p during polarized growth; homolog of mammalian amphiphysin
YDR390C_284	YDR390C	R.TKPVPLSDSphosQINTPTK.T	TRUE	FALSE	STYQ	1.44226	1.2979	0.612039	5	1	0.924320153403772,2.07596785947398,1.2979032255109,0.821226660439668,2.09187425038334	0	0.982	ENLWKTRTKPVPLSDSQINTPTKTAQSASNS	yes	yes	UBA2	UBA2_284	Subunit of heterodimeric nuclear SUMO activating enzyme E1 with Aos1p; activates Smt3p (SUMO) before its conjugation to proteins (sumoylation), which may play a role in protein targeting; essential for viability
YDR392W_269 270	YDR392W	K.SQQ(SS)phosQDNTNFEFASSTLHR.K	TRUE	FALSE	STYQ	1.41359	1.40873	0.132732	7	0.9977	1.28689023278848,1.23052779016937,1.63402366756552,1.40873135572328,1.39341055643952,1.48780292671448,1.45374109064084	3	0.954	QREQVLQTQKDKSQQSSQDNTNFEFASSTLH REQVLQTQKDKSQQSSQDNTNFEFASSTLHR	yes	yes	SPT3	SPT3_269 270	Subunit of the SAGA and SAGA-like transcriptional regulatory complexes; interacts with Spt15p to activate transcription of some RNA polymerase II-dependent genes, also functions to inhibit transcription at some promoters; relocalizes to the cytosol in response to hypoxia
YDR421W_805 806	YDR421W	R.E(SS)phosLEGQDLTK.K	FALSE	TRUE	STYFLIV	-2.68675	-2.68675	0.66369	2	0.9981	-2.21745380772439,-3.15605326306025	1	0.996	PLLRDGTTPLESNRESSLEGQDLTKKPIFSK LLRDGTTPLESNRESSLEGQDLTKKPIFSKR	yes	no	ARO80	ARO80_805 806	Zinc finger transcriptional activator of the Zn2Cys6 family; activates transcription of aromatic amino acid catabolic genes in the presence of aromatic amino acids
YDR422C_268	YDR422C	K.TDSphosIDIPVRQPYSK.K	FALSE	TRUE	STYFLIV	-0.112583	-0.040576	0.908574	20	1	-0.265282332815007,-0.281584145144107,0.201498741557835,0.189721573781482,-0.0405760456403123,0.165874831827114,-0.0405760456403123,0.0791631986337834,0.0791631986337834,-1.88303476865383,-0.455613544919156,-0.493088250337819,-0.111659143701795,0.23626415	10	0.987	SSVHSASLPALTKTDSIDIPVRQPYSKKPSI	yes	no	SIP1	SIP1_268	Alternate beta-subunit of the Snf1p kinase complex; may confer substrate specificity; vacuolar protein containing KIS (Kinase-Interacting Sequence) and ASC (Association with Snf1 kinase Complex) domains involved in protein interactions
YDR432W_182	YDR432W	K.SphosFANQPLEVVYSK.L	FALSE	TRUE	STYFLIV	2.2463	2.3299	4.9631	4	1	-2.21745380772439,6.54284042599332,-1.88303476865383,6.54284042599332	2	0.997	EAESAAKAIEEVHGKSFANQPLEVVYSKLPA	yes	yes	NPL3	NPL3_182	RNA-binding protein; promotes elongation, regulates termination, and carries poly(A) mRNA from nucleus to cytoplasm; represses translation initiation by binding eIF4G; required for pre-mRNA splicing; interacts with E3 ubiquitin ligase Bre1p, linking histone ubiquitination to mRNA processing; may have role in telomere maintenance; dissociation from mRNAs promoted by Mtr10p; phosphorylated by Sky1p…
YDR432W_224	YDR432W	D.LARENSphosLETTFSSVNTR.D	FALSE	TRUE	STYFLIV	-4.86002	-4.74102	1.20065	56	1	-1.69662164442295,-4.41908766889404,-4.15605326306025,-4.41908766889404,-6.64,-5.15605326306025,-3.57109076233909,-5.15605326306025,-5.7410157637814,-6.60351224003147,-4.7410157637814,-6.60351224003147,-5.7410157637814,-6.64,-3.41908766889404,-4.156053263	48	0.996	EGCSWQDLKDLARENSLETTFSSVNTRDFDG	yes	no	NPL3	NPL3_224	RNA-binding protein; promotes elongation, regulates termination, and carries poly(A) mRNA from nucleus to cytoplasm; represses translation initiation by binding eIF4G; required for pre-mRNA splicing; interacts with E3 ubiquitin ligase Bre1p, linking histone ubiquitination to mRNA processing; may have role in telomere maintenance; dissociation from mRNAs promoted by Mtr10p; phosphorylated by Sky1p…
YDR439W_230	YDR439W	R.LSALQKSphosPELRK.E	FALSE	FALSE	STYX	-0.349075	-0.348698	0.112177	23	1	-0.348698341002644,-0.348698341002644,-0.217453807724392,-0.314751009079307,-0.314751009079307,-0.201856952673373,-0.141102921594277,-0.265282332815007,-0.24916266745173,-0.455613544919156,-0.591268644276722,-0.591268644276722,-0.36597633243448,-0.2980722	11	0.996	KIAGKSPSRLSALQKSPELRKERNNMILKEH	yes	no	LRS4	LRS4_230	Nucleolar protein that forms a complex with Csm1p; and then Mam1p at kinetochores during meiosis I to mediate accurate homolog segregation; required for condensin recruitment to the replication fork barrier site and rDNA repeat segregation
YDR443C_425	YDR443C	K.QTTVSNDLENSphosPLKTELEANGR.S	FALSE	FALSE	STYX	-1.00574	-0.810278	0.347213	5	0.9947	-0.810278426218518,-0.810278426218518,-0.986128261617936,-1.61173274683644,-0.810278426218518	3	0.983	FNDRKQTTVSNDLENSPLKTELEANGRSLEK	yes	no	SSN2	SSN2_425	Subunit of the RNA polymerase II mediator complex; associates with core polymerase subunits to form the RNA polymerase II holoenzyme; required for stable association of Srb10p-Srb11p kinase; essential for transcriptional regulation
YDR458C_50 51	YDR458C	R.LQ(SS)phosPEASKVR.T	FALSE	FALSE	STYX	1.14868	0.598834	1.18016	9	0.9998	0.90284042599332,0.562764984395699,0.562764984395699,0.668375172356297,4.04688679561003,0.516372078911247,0.59883423910322,0.516372078911247,1.96288780966326	5	0.998	VLVKLFEEKVRQRLQSSPEASKVRTSIQKVV LVKLFEEKVRQRLQSSPEASKVRTSIQKVVK	yes	no	HEH2	HEH2_50 51	Inner nuclear membrane (INM) protein; contains helix-extension-helix (HEH) motif, nuclear localization signal sequence; targeting to the INM requires the Srp1p-Kap95p karyopherins and the Ran cycle; HEH2 has a paralog, SRC1, that arose from the whole genome duplication
YDR471W_105	YDR471W	K.SVVSTETFEQPSphosQR.E	TRUE	FALSE	STYQ	1.87864	1.37249	1.47987	26	1	1.4635553804678,2.08870697130465,1.32507342667637,1.31968016790615,1.40364247905048,1.40364247905048,1.34644707746893,1.34644707746893,0.69361246385532,1.18972157378148,1.18972157378148,1.90644266267352,6.54284042599332,2.08553272350951,1.51164966866884,1.2589842362186,1.2589842362186,1.39853558861739,1.39853558861739,1.28135204924705,0.676836751104493,1.20149874155784,1.20149874155784,2.27021149…	9	0.995	EAFKSVVSTETFEQPSQREEAKKVVKKAFEE	yes	yes	RPL27B	RPL27B_105	Ribosomal 60S subunit protein L27B; homologous to mammalian ribosomal protein L27, no bacterial homolog; RPL27B has a paralog, RPL27A, that arose from the whole genome duplication
YDR471W_97 98	YDR471W	K.SVV(ST)phosETFEQPSQR.E	FALSE	FALSE	STYX	-0.0224911	0.040344	0.617718	9	0.9999	0.0403439497432552,0.165874831827114,0.993693856444434,-0.186426912103767,-0.126305919666196,0.448808795098613,0.303378355577049,-0.908125749616663,-0.9336608417238	4	0.996	PTRYTLDVEAFKSVVSTETFEQPSQREEAKK TRYTLDVEAFKSVVSTETFEQPSQREEAKKV	yes	no	RPL27B	RPL27B_97 98	Ribosomal 60S subunit protein L27B; homologous to mammalian ribosomal protein L27, no bacterial homolog; RPL27B has a paralog, RPL27A, that arose from the whole genome duplication
YDR477W_413	YDR477W	K.SVSDELDTFLSQSphosPPTFQQQSK.S	FALSE	FALSE	STYX	0.469598	0.589901	0.310483	3	0.9975	0.116965231346168,0.701927732067324,0.589901114333213	1	0.97	ANKSVSDELDTFLSQSPPTFQQQSKSHQKSQ	yes	no	SNF1	SNF1_413	AMP-activated S/T protein kinase; forms a complex with Snf4p and members of the Sip1p/Sip2p/Gal83p family; required for transcription of glucose-repressed genes, thermotolerance, sporulation, and peroxisome biogenesis; regulates nucleocytoplasmic shuttling of Hxk2p; regulates filamentous growth and acts as a non-canonical GEF, activating Arf3p during invasive growth; SUMOylation by Mms21p inhibit…
YDR499W_182	YDR499W	R.KISphosDNLLKK.N	FALSE	FALSE	STYX	-0.933814	-0.933661	0.0257655	3	0.9999	-0.9336608417238,-0.908125749616663,-0.959656050256745	2	1	IEAKPQSPQSKKRKISDNLLKKNMVPLNPNR	yes	no	LCD1	LCD1_182	Essential protein required for the DNA integrity checkpoint pathways; interacts physically with Mec1p; putative homolog of S. pombe Rad26 and human ATRIP; forms nuclear foci upon DNA replication stress
YDR501W_178 179	YDR501W	K.LVAEEPL(TS)phosQNTK.Q	TRUE	FALSE	STYQ	-2.93735	-2.93735	0.145983	2	0.9998	-3.04057604564031,-2.83412516817289	2	0.986	FPTRNFYKLVAEEPLTSQNTKQSHGKTLQKN PTRNFYKLVAEEPLTSQNTKQSHGKTLQKNQ	yes	no	PLM2	PLM2_178 179	Putative transcription factor, contains Forkhead Associated domain; found associated with chromatin; target of SBF transcription factor; induced in response to DNA damaging agents and deletion of telomerase; PLM2 has a paralog, TOS4, that arose from the whole genome duplication
YDR501W_281	YDR501W	K.FVPVEHSphosPRTEQISKPLLIASPALVK.N	FALSE	FALSE	STYX	-4.32752	-4.15605	0.855092	23	1	-6.64,-3.9336608417238,-3.9336608417238,-3.9336608417238,-3.9336608417238,-4.15605326306025,-3.9336608417238,-3.9336608417238,-6.64,-4.15605326306025,-4.15605326306025,-4.15605326306025,-3.15605326306025,-3.9336608417238,-4.15605326306025,-4.1560532630602	20	1	WQKETPSMKFVPVEHSPRTEQISKPLLIASP	yes	no	PLM2	PLM2_281	Putative transcription factor, contains Forkhead Associated domain; found associated with chromatin; target of SBF transcription factor; induced in response to DNA damaging agents and deletion of telomerase; PLM2 has a paralog, TOS4, that arose from the whole genome duplication
YDR501W_295	YDR501W	L.LIASphosPALVK.N	FALSE	FALSE	STYX	-4.44655	-4.41909	2.01414	9	1	0.346447077468935,-4.41908766889404,-4.7410157637814,-6.60351224003147,-4.7410157637814,-4.41908766889404,-4.41908766889404,-6.60351224003147,-4.41908766889404	8	1	HSPRTEQISKPLLIASPALVKNSPISYRTTP	yes	no	PLM2	PLM2_295	Putative transcription factor, contains Forkhead Associated domain; found associated with chromatin; target of SBF transcription factor; induced in response to DNA damaging agents and deletion of telomerase; PLM2 has a paralog, TOS4, that arose from the whole genome duplication
YDR501W_302	YDR501W	K.PLLIASPALVKNSphosPISYR.T	FALSE	FALSE	STYX	-6.05527	-6.17226	0.616108	10	1	-6.60351224003147,-5.7410157637814,-5.7410157637814,-5.15605326306025,-6.60351224003147,-6.60351224003147,-6.60351224003147,-6.60351224003147,-5.15605326306025,-5.7410157637814	10	0.991	ISKPLLIASPALVKNSPISYRTTPQTSFVIN	yes	no	PLM2	PLM2_302	Putative transcription factor, contains Forkhead Associated domain; found associated with chromatin; target of SBF transcription factor; induced in response to DNA damaging agents and deletion of telomerase; PLM2 has a paralog, TOS4, that arose from the whole genome duplication
YDR501W_320 321	YDR501W	R.TTPQTSFVINQP(ST)phosPK.K	FALSE	FALSE	STYX	-4.76544	-4.41909	0.962522	7	0.9996	-5.15605326306025,-4.41908766889404,-3.9336608417238,-3.9336608417238,-6.60351224003147,-5.15605326306025,-4.15605326306025	6	0.998	SYRTTPQTSFVINQPSTPKKLKRKSISLKNN YRTTPQTSFVINQPSTPKKLKRKSISLKNNT	yes	no	PLM2	PLM2_320 321	Putative transcription factor, contains Forkhead Associated domain; found associated with chromatin; target of SBF transcription factor; induced in response to DNA damaging agents and deletion of telomerase; PLM2 has a paralog, TOS4, that arose from the whole genome duplication
YDR501W_384	YDR501W	K.ELSSTTAIVSphosPAQK.R	FALSE	FALSE	STYX	-5.26877	-5.15605	0.972379	19	1	-5.7410157637814,-3.28158414514411,-4.7410157637814,-6.60351224003147,-4.7410157637814,-4.41908766889404,-5.7410157637814,-4.41908766889404,-3.9336608417238,-5.15605326306025,-6.64,-5.7410157637814,-5.7410157637814,-4.7410157637814,-4.7410157637814,-6.64,	19	0.994	VAKKTKELSSTTAIVSPAQKRLKTSLNIIPE	yes	no	PLM2	PLM2_384	Putative transcription factor, contains Forkhead Associated domain; found associated with chromatin; target of SBF transcription factor; induced in response to DNA damaging agents and deletion of telomerase; PLM2 has a paralog, TOS4, that arose from the whole genome duplication
YDR501W_59 60	YDR501W	R.Q(SS)phosPVKDITSR.L	FALSE	FALSE	STYX	-4.25197	-5.15605	2.17961	7	0.9994	-5.15605326306025,-5.15605326306025,0.535108641492833,-3.9336608417238,-5.15605326306025,-5.15605326306025,-5.7410157637814	7	0.998	EEYPTPDPSSSIGRQSSPVKDITSRLNETKS EYPTPDPSSSIGRQSSPVKDITSRLNETKSA	yes	no	PLM2	PLM2_59 60	Putative transcription factor, contains Forkhead Associated domain; found associated with chromatin; target of SBF transcription factor; induced in response to DNA damaging agents and deletion of telomerase; PLM2 has a paralog, TOS4, that arose from the whole genome duplication
YDR501W_77 78	YDR501W	K.SAL(SS)phosPSKQEK.V	FALSE	FALSE	STYX	-3.6939	-3.69728	2.55459	4	0.9992	-6.64,-0.741015763781404,-4.7410157637814,-2.65355292253107	4	0.994	VKDITSRLNETKSALSSPSKQEKVLAGPIEI KDITSRLNETKSALSSPSKQEKVLAGPIEIE	yes	no	PLM2	PLM2_77 78	Putative transcription factor, contains Forkhead Associated domain; found associated with chromatin; target of SBF transcription factor; induced in response to DNA damaging agents and deletion of telomerase; PLM2 has a paralog, TOS4, that arose from the whole genome duplication
YDR501W_78	YDR501W	K.SALSSphosPSKQEK.V	FALSE	FALSE	STYX	-2.41211	-2.83413	2.41775	4	0.9982	-4.41908766889404,-1.24916266745173,-4.41908766889404,0.43889332623353	4	0.983	KDITSRLNETKSALSSPSKQEKVLAGPIEIE	yes	no	PLM2	PLM2_78	Putative transcription factor, contains Forkhead Associated domain; found associated with chromatin; target of SBF transcription factor; induced in response to DNA damaging agents and deletion of telomerase; PLM2 has a paralog, TOS4, that arose from the whole genome duplication
YDR505C_36	YDR505C	K.SLSphosDLPR.K	FALSE	FALSE	STYX	-1.73684	-2.06887	0.723726	4	0.9958	-2.09715957400668,-0.653552922531065,-2.04057604564031,-2.15605326306025	2	0.981	YYEDLLFKNNSGKSLSDLPRKLNDNSNNSGS	yes	no	PSP1	PSP1_36	Asn and gln rich protein of unknown function; high-copy suppressor of POL1 (DNA polymerase alpha) and partial suppressor of CDC2 (polymerase delta) and CDC6 (pre-RC loading factor) mutations; overexpression results in growth inhibition; PSP1 has a paralog, YLR177W, that arose from the whole genome duplication
YDR507C_389	YDR507C	R.QSISSVSVSphosPSK.K	FALSE	FALSE	STYX	-1.479	-1.49359	0.366582	6	1	-0.810278426218518,-1.53156239815245,-1.78681945339453,-1.45561354491916,-1.83412516817289,-1.45561354491916	3	0.988	QQQVKKRQSISSVSVSPSKKVSTTPQRRRNR	yes	no	GIN4	GIN4_389	Protein kinase involved in bud growth and assembly of the septin ring; proposed to have kinase-dependent and kinase-independent activities; undergoes autophosphorylation; similar to Hsl1p; GIN4 has a paralog, KCC4, that arose from the whole genome duplication
YDR507C_459 460	YDR507C	K.LSTIVNQ(SS)phosPTPASR.N	FALSE	FALSE	STYX	2.01703	1.71431	1.21546	23	0.9999	6.54284042599332,1.60771239044967,1.57639684998346,1.59883423910322,1.71431145652316,1.77468407450264,1.54900308315121,1.21898616828668,1.88103605567497,1.07276542743563,1.07276542743563,2.17784747349319,2.40364247905048,2.85517399236301,1.55360498511022,2.16587483182711,1.14772748511685,1.96979066991795,1.15380199952654,1.98349808933855,1.15380199952654,1.89922917244094,4.31832869704302	8	0.996	KNFSSKKKLSTIVNQSSPTPASRNKRASVIN NFSSKKKLSTIVNQSSPTPASRNKRASVINV	yes	yes	GIN4	GIN4_459 460	Protein kinase involved in bud growth and assembly of the septin ring; proposed to have kinase-dependent and kinase-independent activities; undergoes autophosphorylation; similar to Hsl1p; GIN4 has a paralog, KCC4, that arose from the whole genome duplication
YDR507C_63 64	YDR507C	K.AVFNTGNVSG(TS)phosIVGSTTPDALPYGIER.E	FALSE	TRUE	STYFLIV	1.79953	1.94198	0.977291	3	0.9839	0.758830123301801,2.69777608879686,1.94197881990028	0	0.98	KVISKAVFNTGNVSGTSIVGSTTPDALPYGI VISKAVFNTGNVSGTSIVGSTTPDALPYGIE	yes	yes	GIN4	GIN4_63 64	Protein kinase involved in bud growth and assembly of the septin ring; proposed to have kinase-dependent and kinase-independent activities; undergoes autophosphorylation; similar to Hsl1p; GIN4 has a paralog, KCC4, that arose from the whole genome duplication
YDR507C_719 720	YDR507C	K.FLG(SS)phosFNIDKELK.L	FALSE	TRUE	STYFLIV	0.0885609	-0.126306	0.537247	7	0.9999	0.562764984395699,-0.331624827643703,-0.331624827643703,0.65986367250078,0.718415854855893,-0.126305919666196,-0.531562398152455	4	1	EKKILETIRRSKFLGSSFNIDKELKLSKMEY KKILETIRRSKFLGSSFNIDKELKLSKMEYP	yes	no	GIN4	GIN4_719 720	Protein kinase involved in bud growth and assembly of the septin ring; proposed to have kinase-dependent and kinase-independent activities; undergoes autophosphorylation; similar to Hsl1p; GIN4 has a paralog, KCC4, that arose from the whole genome duplication
YDR507C_750	YDR507C	R.VVSphosDSNDGYESLILPK.D	FALSE	FALSE	STYX	1.56997	1.65986	0.276743	4	1	1.7942596128394,1.65986367250078,1.65986367250078,1.16587483182711	1	0.961	PSIIAPQRLSEERVVSDSNDGYESLILPKDG	yes	yes	GIN4	GIN4_750	Protein kinase involved in bud growth and assembly of the septin ring; proposed to have kinase-dependent and kinase-independent activities; undergoes autophosphorylation; similar to Hsl1p; GIN4 has a paralog, KCC4, that arose from the whole genome duplication
YDR513W_37	YDR513W	M.VSphosQETVAHVK.D	TRUE	FALSE	STYQ	1.35547	1.36219	0.281628	10	0.9896	1.11696523134617,1.3779253089421,1.3779253089421,1.31426667171979,0.742800013482852,1.67261216524277,1.6683751723563,1.63402366756552,1.34644707746893,1.30337835557705	5	0.983	TRIIAKRFLSTPKMVSQETVAHVKDLIGQKE	yes	yes	GRX2	GRX2_37	Cytoplasmic glutaredoxin; thioltransferase, glutathione-dependent disulfide oxidoreductase involved in maintaining redox state of target proteins, also exhibits glutathione peroxidase activity, expression induced in response to stress; GRX2 has two in-frame start codons resulting in a shorter isoform that is retained in the cytosol and a longer form translocated to the mitochondrial matrix; GRX2 …
YEL011W_204 205	YEL011W	R.IYEAHVGI(SS)phosPEPK.L	FALSE	FALSE	STYX	1.65571	1.62967	0.219085	11	1	1.5627649843957,1.65986367250078,1.62967164302581,1.45865658105496,1.71431145652316,1.71431145652316,1.45865658105496,1.85889707840572,1.4829859104167,1.4829859104167,2.18972157378148	4	1	ESVDSLRIYEAHVGISSPEPKITTYKEFTEK SVDSLRIYEAHVGISSPEPKITTYKEFTEKV	yes	yes	GLC3	GLC3_204 205	Glycogen branching enzyme, involved in glycogen accumulation; green fluorescent protein (GFP)-fusion protein localizes to the cytoplasm in a punctate pattern; relocalizes from nucleus to cytoplasmic foci upon DNA replication stress; glycogen accumulation defect of the null mutant is functionally complemented by human GBE1, which is associated with glycogen storage disease
YER005W_599	YER005W	R.TphosASQSANLAPSNLRPAFSMADFSK.F	FALSE	FALSE	STYX	-1.53156	-1.53156	0	2	1	-1.53156239815245,-1.53156239815245	1	0.497	GKSSATMQREHEPQRTASQSANLAPSNLRPA	yes	no	YND1	YND1_599	Apyrase with wide substrate specificity; helps prevent inhibition of glycosylation by hydrolyzing nucleoside tri- and diphosphates that inhibit glycotransferases; partially redundant with Gda1p; mediates adenovirus E4orf4-induced toxicity
YER016W_165 166	YER016W	R.H(SS)phosLGINGSR.K	FALSE	TRUE	STYFLIV	-1.54486	-1.54486	1.96407	2	0.9826	-0.156053263060248,-2.9336608417238	1	0.987	TGTGSAMSGGLATRHSSLGINGSRKTSVTQG GTGSAMSGGLATRHSSLGINGSRKTSVTQGQ	yes	no	BIM1	BIM1_165 166	Microtubule plus end-tracking protein; together with Kar9p makes up the cortical microtubule capture site and delays the exit from mitosis when the spindle is oriented abnormally; homolog of human end binding protein 1 (EB1)
YER025W_258	YER025W	R.EESphosALEHQK.S	FALSE	FALSE	STYX	-5.37616	-5.24102	0.993128	4	0.9991	-4.7410157637814,-4.41908766889404,-6.60351224003147,-5.7410157637814	4	1	HVIILQNKVDLMREESALEHQKSILKFIRGT	yes	no	GCD11	GCD11_258	Gamma subunit of the translation initiation factor eIF2; involved in the identification of the start codon; binds GTP when forming the ternary complex with GTP and tRNAi-Met; mutations in human ortholog cause X-linked intellectual disability (XLID)
YER036C_43	YER036C	K.EAAAEESphosEVDAAAR.E	FALSE	FALSE	STYX	2.41272	2.35701	0.30506	8	1	2.4213755649755,2.33846902004541,2.8773697384772,2.83073687972214,2.0598841361389,2.0598841361389,2.35964657522379,2.35438125901115	4	1	TIRKLGRKKEAAAEESEVDAAAREIKMMKLQ	yes	yes	ARB1	ARB1_43	ATPase of the ATP-binding cassette (ABC) family; involved in 40S and 60S ribosome biogenesis, has similarity to Gcn20p; shuttles from nucleus to cytoplasm, physically interacts with Tif6p, Lsg1p; human homolog ABCF2 can complement yeast ARB1 mutant
YER040W_251	YER040W	K.KSDSphosIGLSSSNTTNSVR.K	FALSE	TRUE	STYFLIV	-0.989727	-0.834125	0.654025	5	0.9984	-0.834125168172886,-0.858372714419563,-2.09715957400668,-0.348698341002644,-0.810278426218518	4	0.991	SNNSNIQHPFLKKSDSIGLSSSNTTNSVRKN	yes	no	GLN3	GLN3_251	Transcriptional activator of genes regulated by nitrogen catabolite repression; localization and activity regulated by quality of nitrogen source and Ure2p
YER040W_550	YER040W	R.IISSANFNSphosNSPLQQNLLSNSFQR.Q	FALSE	FALSE	STYX	0.799113	0.693612	0.374526	7	0.9901	0.69361246385532,1.59437459091252,0.553604985110223,0.553604985110223,0.525770776913497,0.836413064254344,0.836413064254344	4	0.839	SVASSPRIISSANFNSNSPLQQNLLSNSFQR	yes	no	GLN3	GLN3_550	Transcriptional activator of genes regulated by nitrogen catabolite repression; localization and activity regulated by quality of nitrogen source and Ure2p
YER042W_58	YER042W	K.KDSphosPSSVSYK.R	FALSE	FALSE	STYX	0.0263838	-0.0130953	0.197813	13	1	0.292407237756046,0.247668922990761,-0.0405760456403123,-0.0405760456403123,-0.0971595740066798,0.104474287162971,-0.156053263060248,-0.0130953092182052,-0.0130953092182052,-0.141102921594277,0.00045122261974255,0.448808795098613,-0.24916266745173	3	0.993	DCKVGYANGEESKKDSPSSVSYKRVCGGDTD	yes	no	MXR1	MXR1_58	Methionine-S-sulfoxide reductase; involved in the response to oxidative stress; protects iron-sulfur clusters from oxidative inactivation along with MXR2; involved in the regulation of lifespan; reduced activity of human homolog implicated in Alzheimer disease
YER047C_460	YER047C	K.VASphosNPALNTTKK.S	FALSE	FALSE	STYX	1.20582	1.28135	0.314048	7	0.9996	1.25333767307745,0.571867191502951,1.59437459091252,1.28135204924705,1.29240723775605,1.11696523134617,1.33044659877522	0	0.993	AAMAAKRVLNSKKVASNPALNTTKKSHPILK	yes	yes	SAP1	SAP1_460	Putative ATPase of the AAA family; interacts with the Sin1p transcriptional repressor in the two-hybrid system
YER062C_115 116	YER062C	K.WAVA(TS)phosGTR.D	FALSE	FALSE	STYX	-0.040576	-0.040576	0	2	0.9998	-0.0405760456403123,-0.0405760456403123	1	0.958	CNALNALPKEKWAVATSGTRDMAQKWFEHLG NALNALPKEKWAVATSGTRDMAQKWFEHLGI	yes	no	GPP2	GPP2_115 116	DL-glycerol-3-phosphate phosphatase involved in glycerol biosynthesis; also known as glycerol-1-phosphatase; induced in response to hyperosmotic or oxidative stress, and during diauxic shift; GPP2 has a paralog, GPP1, that arose from the whole genome duplication
YER063W_78 79	YER063W	K.EV(SS)phosEPK.E	FALSE	FALSE	STYX	-0.249519	-0.249519	0.045347	2	0.977	-0.217453807724392,-0.281584145144107	2	1	IEEPASQNITEKKEVSSEPKETNEPKEENKD EEPASQNITEKKEVSSEPKETNEPKEENKDV	yes	no	THO1	THO1_78 79	Conserved nuclear RNA-binding protein; specifically binds to transcribed chromatin in a THO- and RNA-dependent manner, genetically interacts with shuttling hnRNP NAB2; overproduction suppresses transcriptional defect caused by hpr1 mutation
YER068W_542 543	YER068W	R.LQTVSQQIQPPLNV(ST)phosPPPGIFGPQHK.V	FALSE	FALSE	STYX	-0.0512613	0.000451223	0.164431	13	1	-0.186426912103767,-0.186426912103767,0.129348955802,0.129348955802,-0.348698341002644,-0.126305919666196,0.00045122261974255,-0.0971595740066798,0.0138717383820642,0.0138717383820642,-0.265282332815007,0.17784747349319,0.0791631986337834	5	0.998	RLQTVSQQIQPPLNVSTPPPGIFGPQHKVPI LQTVSQQIQPPLNVSTPPPGIFGPQHKVPIQ	yes	no	MOT2	MOT2_542 543	Ubiquitin-protein ligase subunit of the CCR4-NOT complex; with Ubc4p, ubiquitinates nascent polypeptide-associated complex subunits and histone demethyase Jhd2p; CCR4-NOT has roles in transcription regulation, mRNA degradation, and post-transcriptional modifications; regulates levels of DNA Polymerase-{alpha} to promote efficient and accurate DNA replication
YER068W_92	YER068W	R.YVTLSphosPEELK.M	FALSE	FALSE	STYX	0.804401	0.774684	0.0920888	7	1	0.726589786301593,0.726589786301593,0.858897078405723,0.790365696734908,0.774684074502638,0.766778876417292,0.986904690781794	2	0.991	CRRKYDDENVRYVTLSPEELKMERAKLARKE	yes	no	MOT2	MOT2_92	Ubiquitin-protein ligase subunit of the CCR4-NOT complex; with Ubc4p, ubiquitinates nascent polypeptide-associated complex subunits and histone demethyase Jhd2p; CCR4-NOT has roles in transcription regulation, mRNA degradation, and post-transcriptional modifications; regulates levels of DNA Polymerase-{alpha} to promote efficient and accurate DNA replication
YER070W_816	YER070W	A.SphosPAPTGSHSLTK.G	FALSE	FALSE	STYX	-1.62159	-1.69662	0.256643	19	1	-0.986128261617936,-1.31475100907931,-1.57109076233909,-1.7410157637814,-1.7410157637814,-1.7410157637814,-2.09715957400668,-1.65355292253107,-1.1263059196662,-1.7410157637814,-1.7410157637814,-1.88303476865383,-1.7410157637814,-1.69662164442295,-1.741015	12	0.996	TIPSLDSSSEASREASPAPTGSHSLTKGMAE	yes	no	RNR1	RNR1_816	Major isoform of large subunit of ribonucleotide-diphosphate reductase; the RNR complex catalyzes rate-limiting step in dNTP synthesis, regulated by DNA replication and DNA damage checkpoint pathways via localization of small subunits; relative distribution to the nucleus increases upon DNA replication stress; RNR1 has a paralog, RNR3, that arose from the whole genome duplication
YER074W_14	YER074W	K.VISphosNPLLAR.K	FALSE	FALSE	STYX	1.34949	1.33045	0.100889	11	0.9998	1.51637207891125,1.30883278566916,1.15380199952654,1.30337835557705,1.50215821969155,1.33044659877522,1.34113327757247,1.41885557299698,1.35174137713845,1.30883278566916,1.30883278566916	3	1	__MSDAVTIRTRKVISNPLLARKQFVVDVLH	yes	yes	RPS24A	RPS24A_14	Protein component of the small (40S) ribosomal subunit; homologous to mammalian ribosomal protein S24, no bacterial homolog; RPS24A has a paralog, RPS24B, that arose from the whole genome duplication
YER088C_480 481	YER088C	R.LNAL(SS)phosDADMLSPTHSPQK.T	FALSE	FALSE	STYX	-1.94184	-1.53156	1.54634	5	0.9999	-0.186426912103767,-2.04057604564031,-1.53156239815245,-4.41908766889404,-1.53156239815245	3	0.996	PQRTEVEIQWRLNALSSDADMLSPTHSPQKT QRTEVEIQWRLNALSSDADMLSPTHSPQKTL	yes	no	DOT6	DOT6_480 481	Protein involved in rRNA and ribosome biogenesis; activated in stochastic pulses of nuclear localization; binds polymerase A and C motif; subunit of the RPD3L histone deacetylase complex; has chromatin specific SANT domain; involved in telomeric gene silencing and filamentation; relative distribution to the nucleus increases upon DNA replication stress
YER088C_489	YER088C	R.LNALSSDADMLSPTphosHSPQK.T	FALSE	FALSE	STYX	-2.22983	-2.22983	0.267648	2	1	-2.04057604564031,-2.41908766889404	1	0.482	WRLNALSSDADMLSPTHSPQKTLSKKTCPRM	yes	no	DOT6	DOT6_489	Protein involved in rRNA and ribosome biogenesis; activated in stochastic pulses of nuclear localization; binds polymerase A and C motif; subunit of the RPD3L histone deacetylase complex; has chromatin specific SANT domain; involved in telomeric gene silencing and filamentation; relative distribution to the nucleus increases upon DNA replication stress
YER090W_323 324	YER090W	R.GA(TT)phosEEDDALADQLR.G	FALSE	FALSE	STYX	-1.38346	-1.38346	0	2	1	-1.38346375916332,-1.38346375916332	1	1	RVITHPIAGTVKRGATTEEDDALADQLRGSL VITHPIAGTVKRGATTEEDDALADQLRGSLK	yes	no	TRP2	TRP2_323 324	Anthranilate synthase; catalyzes the initial step of tryptophan biosynthesis, forms multifunctional hetero-oligomeric anthranilate synthase:indole-3-glycerol phosphate synthase enzyme complex with Trp3p
YER094C_31	YER094C	R.LGSphosQSLGVSNKFEK.L	TRUE	FALSE	STYQ	-0.878613	-0.741016	0.266887	15	1	-1.38346375916332,-0.741015763781404,-0.741015763781404,-0.632491307003235,-1.24916266745173,-1.24916266745173,-0.632491307003235,-0.9336608417238,-1.24916266745173,-0.810278426218518,-0.810278426218518,-0.632491307003235,-0.741015763781404,-0.74101576378	9	0.99	TGKDCVAIACDLRLGSQSLGVSNKFEKIFHY	yes	no	PUP3	PUP3_31	Beta 3 subunit of the 20S proteasome; involved in ubiquitin-dependent catabolism; human homolog is subunit C10
YER103W_552	YER103W	K.NSVSphosENNFK.E	FALSE	FALSE	STYX	-0.121873	0.0402843	0.319122	16	1	0.027168560995522,0.0534001025687016,0.129348955802,0.129348955802,0.116965231346168,0.116965231346168,-0.40116576089678,-0.126305919666196,-0.40116576089678,-0.632491307003235,0.0138717383820642,0.153801999526539,0.153801999526539,0.0663391582761998,-0.674926573323632,-0.674926573323632	9	0.991	KNQLESYAFTLKNSVSENNFKEKVGEEDARK	yes	no	SSA4	SSA4_552	Heat shock protein that is highly induced upon stress; plays a role in SRP-dependent cotranslational protein-membrane targeting and translocation; member of the HSP70 family; cytoplasmic protein that concentrates in nuclei upon starvation; SSA4 has a paralog, SSA3, that arose from the whole genome duplication
YER114C_375	YER114C	R.KTSQSphosLEDLPSQQNFIPTPR.N	FALSE	TRUE	STYFLIV	0.462137	0.455311	0.121894	4	1	0.357016319179122,0.357016319179122,0.553604985110223,0.580912331105958	4	0.946	DQRASYRGHVRKTSQSLEDLPSQQNFIPTPR	yes	no	BOI2	BOI2_375	Protein implicated in polar growth, functionally redundant with Boi1p; interacts with bud-emergence protein Bem1p; contains an SH3 (src homology 3) domain and a PH (pleckstrin homology) domain; BOI2 has a paralog, BOI1, that arose from the whole genome duplication
YER114C_534	YER114C	R.NEDSphosEGKLTSSSK.R	FALSE	FALSE	STYX	0.80693	0.80693	0.195946	2	0.9962	0.668375172356297,0.945484763401814	2	0.993	SPIPSPTRNSVRNEDSEGKLTSSSKRNSVPY	yes	no	BOI2	BOI2_534	Protein implicated in polar growth, functionally redundant with Boi1p; interacts with bud-emergence protein Bem1p; contains an SH3 (src homology 3) domain and a PH (pleckstrin homology) domain; BOI2 has a paralog, BOI1, that arose from the whole genome duplication
YER120W_153	YER120W	K.ETVEPVVQDSphosEPK.E	FALSE	FALSE	STYX	0.250395	0.286371	0.492849	8	1	0.813573087896233,0.69361246385532,0.325073426676368,0.247668922990761,-0.696621644422951,0.0403439497432552,0.63402366756552,-0.0545152365981861	3	0.995	NIQENKETVEPVVQDSEPKEVPAVVNEKEVP	yes	no	SCS2	SCS2_153	Integral ER membrane protein, regulates phospholipid metabolism; one of 6 proteins (Ist2p, Scs2p, Scs22p, Tcb1p, Tcb2p, Tcb3p) that connect ER to plasma membrane (PM) and regulate PI4P levels by controlling access of Sac1p phosphatase to substrate PI4P in the PM; interacts with FFAT motifs in Opi1p, Swh1p, Osh2p, and Osh3p; involved in telomeric silencing; VAP homolog; SCS2 has a paralog, SCS22, …
YER127W_287 288	YER127W	R.RV(TS)phosFEEDNFTR.L	FALSE	TRUE	STYFLIV	-1.15699	-1.12631	0.0567032	7	0.9994	-1.28158414514411,-1.1263059196662,-1.1263059196662,-1.15605326306025,-1.15605326306025,-1.1263059196662,-1.1263059196662	4	0.996	GGIKSLRDTEKERRVTSFEEDNFTRLNITNK GIKSLRDTEKERRVTSFEEDNFTRLNITNKA	yes	no	LCP5	LCP5_287 288	Essential protein involved in maturation of 18S rRNA; depletion leads to inhibited pre-rRNA processing and reduced polysome levels; localizes primarily to the nucleolus
YER131W_54	YER131W	R.DLSphosEASVYPEYALPK.T	FALSE	FALSE	STYX	2.76594	2.67257	0.23682	6	1	2.73268998583801,2.6831505250367,2.62092800995384,3.24340269501973,2.65344693082891,2.66199625979359	3	0.969	MAIRNIVEAAAVRDLSEASVYPEYALPKTYN	yes	yes	RPS26B	RPS26B_54	Protein component of the small (40S) ribosomal subunit; homologous to mammalian ribosomal protein S26, no bacterial homolog; RPS26B has a paralog, RPS26A, that arose from the whole genome duplication; human homolog can partially complement an RPS26A, RPS26B double null mutant; mutations in the human gene are associated with Diamond-Blackfan anemia
YER143W_346	YER143W	K.SFQEGLPAPTSVTTSSDKPLTphosPTK.T	FALSE	FALSE	STYX	0.637612	0.642689	0.148209	21	0.9985	0.65986367250078,0.65986367250078,0.65986367250078,0.65986367250078,0.589901114333213,0.589901114333213,0.676836751104493,0.676836751104493,0.589901114333213,0.589901114333213,0.589901114333213,0.625306450464411,0.625306450464411,0.980083424925781,0.17784747349319,0.516372078911247,0.65986367250078,0.65986367250078,0.642688528692648,0.642688528692648,0.91719571897039	8	0.985	LPAPTSVTTSSDKPLTPTKTSSTLPPQPGAV	yes	no	DDI1	DDI1_346	DNA damage-inducible v-SNARE binding protein; role in suppression of protein secretion; may play a role in S-phase checkpoint control; has ubiquitin-associated (UBA), ubiquitin-like (UBL), and retroviral-like proteinase (RVP) domains
YER166W_1551 1552	YER166W	R.AR(TS)phosLDLPGVTNAASLIGTQQNN.-	FALSE	TRUE	STYFLIV	-1.56922	-1.45561	0.627393	33	1	-1.45561354491916,-0.908125749616663,-1.53156239815245,-1.41908766889404,-1.53156239815245,-1.41908766889404,-1.41908766889404,-1.41908766889404,-1.53156239815245,-2.28158414514411,-2.34869834100264,-1.09715957400668,-1.09715957400668,-4.41908766889404,-1	23	0.998	ATNQLDNRYSVERARTSLDLPGVTNAASLIG TNQLDNRYSVERARTSLDLPGVTNAASLIGT	yes	no	DNF1	DNF1_1551 1552	Aminophospholipid translocase (flippase); type 4 P-type ATPase; involved in phospholipid translocation, contributing to endocytosis, protein transport, and cellular polarization; localizes primarily to the plasma membrane; localizes to the shmoo tip where it has a redundant role in the cellular response to mating pheromone; DNF1 has a paralog, DNF2, that arose from the whole genome duplication
YER169W_458 459	YER169W	K.RI(SS)phosFQEQPLNK.L	FALSE	TRUE	STYFLIV	-0.51416	-0.531562	0.10715	11	0.9999	-0.474229223086503,-0.474229223086503,-0.551191204901387,-0.531562398152455,-0.24916266745173,-0.551191204901387,-0.512197073285524,-0.493088250337819,-0.551191204901387,-0.571090762339092,-0.696621644422951	6	1	VEPTLEDPTLKLKRISSFQEQPLNKLLKRET EPTLEDPTLKLKRISSFQEQPLNKLLKRETS	yes	no	RPH1	RPH1_458 459	JmjC domain-containing histone demethylase; targets tri- and dimethylated H3K36; associates with actively transcribed regions and promotes elongation; repressor of autophagy-related genes in nutrient-replete conditions; damage-responsive repressor of PHR1; phosphorylated by the Rad53p-dependent DNA damage checkpoint pathway and by a Rim1p-mediated event during starvation; target of stress-induced…
YER169W_575	YER169W	K.SphosPNIVTLNISR.E	FALSE	FALSE	STYX	-0.223665	-0.249163	0.211589	10	1	0.153801999526539,-0.265282332815007,-0.233221123582708,-0.24916266745173,-0.24916266745173,0.027168560995522,-0.111659143701795,-0.611732746836438,-0.348698341002644,-0.348698341002644	4	0.996	HSPVNPNISLIKRVKSPNIVTLNISRESSRS	yes	no	RPH1	RPH1_575	JmjC domain-containing histone demethylase; targets tri- and dimethylated H3K36; associates with actively transcribed regions and promotes elongation; repressor of autophagy-related genes in nutrient-replete conditions; damage-responsive repressor of PHR1; phosphorylated by the Rad53p-dependent DNA damage checkpoint pathway and by a Rim1p-mediated event during starvation; target of stress-induced…
YER175C_84	YER175C	K.TAEVIKEGSphosPDTYK.N	FALSE	FALSE	STYX	-0.348329	-0.233221	0.576358	16	1	-2.41908766889404,-0.437235015604302,-0.437235015604302,-0.171160155450457,-0.171160155450457,-0.281584145144107,-0.0545152365981861,-0.0545152365981861,-0.437235015604302,-0.348698341002644,-0.348698341002644,-0.233221123582708,0.00045122261974255,0.0004	9	0.988	LSATMIKTAEVIKEGSPDTYKNVSFKISSSD	yes	no	TMT1	TMT1_84	Trans-aconitate methyltransferase; cytosolic enzyme that catalyzes the methyl esterification of 3-isopropylmalate, an intermediate of the leucine biosynthetic pathway, and trans-aconitate, which inhibits the citric acid cycle
YFL007W_21	YFL007W	K.TLSphosQLKR.F	TRUE	FALSE	STYQ	0.813553	0.813553	0.00886115	4	0.9979	0.821226660439668,0.821226660439668,0.805878696106232,0.805878696106232	2	0.988	DDDIKSPIPITNKTLSQLKRFERSPGRPSSS	yes	no	BLM10	BLM10_21	Proteasome activator; binds the core proteasome (CP) and stimulates proteasome-mediated protein degradation by inducing gate opening; required for sequestering CP into proteasome storage granule (PSG) during quiescent phase and for nuclear import of CP in proliferating cells; required for resistance to bleomycin, may be involved in protecting against oxidative damage; similar to mammalian PA200
YFL014W_21	YFL014W	K.ASEALKPDSphosQK.S	TRUE	FALSE	STYQ	1.84398	1.87182	0.290832	30	1	2.02716856099552,1.82122666043967,1.82122666043967,1.67261216524277,1.67261216524277,2.3223793175071,1.83263142371192,1.09818802431554,0.895608856762244,1.96979066991795,2.04688679561003,1.97322975388472,1.88103605567497,2.04688679561003,1.7588301233018,1.98008342492578,1.89922917244094,1.85889707840572,1.86261058120479,1.74682427004165,1.84394673693975,1.7942596128394,1.50691174966218,2.16887731…	10	0.997	RKGFGEKASEALKPDSQKSYAEQGKEYITDK	yes	yes	HSP12	HSP12_21	Plasma membrane protein involved in maintaining membrane organization; involved in maintaining organization during stress conditions; induced by heat shock, oxidative stress, osmostress, stationary phase, glucose depletion, oleate and alcohol; protein abundance increased in response to DNA replication stress and dietary restriction; regulated by the HOG and Ras-Pka pathways; required for dietary …
YFL014W_87	YFL014W	K.SphosKLNDAVEYVSGR.V	FALSE	FALSE	STYX	0.94607	0.82884	0.401409	7	1	1.84769887180086,0.821226660439668,0.828839844549543,0.843946736939752,0.843946736939752,0.718415854855893,0.718415854855893	4	0.996	ESLADQARDYMGAAKSKLNDAVEYVSGRVHG	yes	no	HSP12	HSP12_87	Plasma membrane protein involved in maintaining membrane organization; involved in maintaining organization during stress conditions; induced by heat shock, oxidative stress, osmostress, stationary phase, glucose depletion, oleate and alcohol; protein abundance increased in response to DNA replication stress and dietary restriction; regulated by the HOG and Ras-Pka pathways; required for dietary …
YFL021W_369	YFL021W	K.INNNITphosPPPSSSLNPGAAGK.K	FALSE	FALSE	STYX	1.11495	0.790366	0.74133	15	1	2.78450504531367,0.734717667184993,0.625306450464411,1.99369385644443,1.33044659877522,1.1355011827836,0.45865658105496,1.33044659877522,0.710195348050924,0.0138717383820642,0.580912331105958,0.790365696734908,1.66412569935494,0.544386455080844,2.02716856099552	4	0.994	IKKRQRSSTKINNNITPPPSSSLNPGAAGKK	yes	no	GAT1	GAT1_369	Transcriptional activator of nitrogen catabolite repression genes; contains a GATA-1-type zinc finger DNA-binding motif; activity and localization regulated by nitrogen limitation and Ure2p; different translational starts produce two major and two minor isoforms that are differentially regulated and localized
YFL026W_331	YFL026W	R.FYPGTLSSFQTDSphosINNDAK.S	FALSE	TRUE	STYFLIV	-1.75589	-1.80583	0.376946	4	0.9996	-1.31475100907931,-1.57109076233909,-2.09715957400668,-2.04057604564031	1	0.795	TDRFYPGTLSSFQTDSINNDAKSSLRSRLYD	yes	no	STE2	STE2_331	Receptor for alpha-factor pheromone; seven transmembrane-domain GPCR that interacts with both pheromone and a heterotrimeric G protein to initiate the signaling response that leads to mating between haploid a and alpha cells
YFL026W_398 399	YFL026W	R.IGPFADA(SY)phosK.E	FALSE	FALSE	STYX	-1.72293	-1.72293	0.157255	2	0.9997	-1.61173274683644,-1.83412516817289	2	1	PTSSKNTRIGPFADASYKEGEVEPVDMYTPD TSSKNTRIGPFADASYKEGEVEPVDMYTPDT	yes	no	STE2	STE2_398 399	Receptor for alpha-factor pheromone; seven transmembrane-domain GPCR that interacts with both pheromone and a heterotrimeric G protein to initiate the signaling response that leads to mating between haploid a and alpha cells
YFL045C_54	YFL045C	K.CCIGFVGGSphosDLSK.Q	FALSE	FALSE	STYX	-1.13974	-0.89558	0.690707	4	1	-2.15605326306025,-0.908125749616663,-0.883034768653832,-0.611732746836438	3	0.974	LAKLRNKCCIGFVGGSDLSKQLEQLGPNVLD	yes	no	SEC53	SEC53_54	Phosphomannomutase; involved in synthesis of GDP-mannose and dolichol-phosphate-mannose; required for folding and glycosylation of secretory proteins in the ER lumen
YFR002W_176 177	YFR002W	K.TVDHKKSI(SS)phosLDPK.L	FALSE	TRUE	STYFLIV	-0.577071	-0.455614	0.339343	18	0.9997	-0.71864795075295,-0.810278426218518,-0.883034768653832,-1.01309530921821,-0.455613544919156,-0.455613544919156,-0.36597633243448,-0.0545152365981861,-0.0545152365981861,-1.09715957400668,-1.06859042180991,-0.437235015604302,-0.474229223086503,-0.33162482	12	0.996	ILIQDKKTVDHKKSISSLDPKLPSWGNKGNN LIQDKKTVDHKKSISSLDPKLPSWGNKGNNI	yes	no	NIC96	NIC96_176 177	Linker nucleoporin component of the nuclear pore complex (NPC); also part of the NPC nuclear basket; contributes to nucleocytoplasmic transport and NPC biogenesis; forms stable associations with three FG-nucleoporins (Nsp1p, Nup57p, and Nup49p)
YFR003C_22	YFR003C	R.TVSphosVEEVPAVLQLR.A	FALSE	TRUE	STYFLIV	-0.646404	-0.674927	0.187993	32	1	-0.674926573323632,-0.674926573323632,-0.696621644422951,-0.696621644422951,-0.674926573323632,-0.696621644422951,-0.696621644422951,-0.611732746836438,-0.786819453394529,-0.455613544919156,-0.611732746836438,-0.653552922531065,-0.653552922531065,-0.67492	18	0.984	AMGSEQQQTVGSRTVSVEEVPAVLQLRATQD	yes	no	YPI1	YPI1_22	Regulatory subunit of the type I protein phosphatase (PP1) Glc7p; Glc7p participates in the regulation of a variety of metabolic processes including mitosis and glycogen metabolism; in vitro evidence suggests Ypi1p is an inhibitor of Glc7p while in vivo evidence suggests it is an activator; overproduction causes decreased cellular content of glycogen; partial depletion causes lithium sensitivity,…
YFR015C_651	YFR015C	K.IARPLSphosVPGSPK.V	FALSE	TRUE	STYFLIV	0.775161	0.750837	0.121188	52	1	1.02716856099552,1.03377129581977,0.91719571897039,1.25333767307745,0.758830123301801,0.701927732067324,0.758830123301801,0.701927732067324,0.758830123301801,0.701927732067324,0.758830123301801,0.701927732067324,0.993693856444434,0.993693856444434,0.980083424925781,0.69361246385532,0.758830123301801,0.758830123301801,0.69361246385532,0.69361246385532,0.758830123301801,0.75083733254827,0.750837332…	22	0.992	NTLAGGKKFKIARPLSVPGSPKVRSNSTVYM	yes	no	GSY1	GSY1_651	Glycogen synthase; expression induced by glucose limitation, nitrogen starvation, environmental stress, and entry into stationary phase; GSY1 has a paralog, GSY2, that arose from the whole genome duplication; relocalizes from nucleus to cytoplasmic foci upon DNA replication stress
YFR017C_164	YFR017C	R.VPHGSphosPPQLGTR.R	FALSE	FALSE	STYX	0.90823	0.866315	0.181399	80	1	0.924320153403772,0.805878696106232,0.993693856444434,0.805878696106232,0.993693856444434,0.821226660439668,0.881036055674972,0.821226660439668,0.881036055674972,0.866314549968206,0.888340856298205,0.866314549968206,0.888340856298205,0.924320153403772,0.873694080333804,0.888340856298205,0.828839844549543,0.858897078405723,0.828839844549543,0.858897078405723,0.836413064254344,0.858897078405723,0.8…	33	0.997	LDNNSNGNSARVPHGSPPQLGTRRKSSFKYE	yes	no	IGD1	IGD1_164	Cytoplasmic protein that inhibits Gdb1p glycogen debranching activity; required for normal intracellular accumulation of glycogen; phosphorylated in vivo; expression increases during wine fermentation; protein abundance increases in response to DNA replication stress; IGD1 has a paralog, YOL024W, that arose from the whole genome duplication
YFR031C-A_249	YFR031C-A	R.TGLLRGSphosQKTQD.-	TRUE	FALSE	STYQ	0.435959	0.785565	1.13125	8	0.9951	0.734717667184993,1.00045122261974,1.00045122261974,-2.34869834100264,0.710195348050924,0.710195348050924,0.836413064254344,0.843946736939752	4	0.995	KAGLIAARRTGLLRGSQKTQD__________	yes	no	RPL2A	RPL2A_249	Ribosomal 60S subunit protein L2A; homologous to mammalian ribosomal protein L2 and bacterial L2; RPL2A has a paralog, RPL2B, that arose from the whole genome duplication
YFR031C-A_95	YFR031C-A	K.KASphosLNVGNVLPLGSVPEGTIVSNVEEKPGDR.G	FALSE	TRUE	STYFLIV	-0.82631	-0.810278	0.0277673	3	1	-0.858372714419563,-0.810278426218518,-0.810278426218518	1	0.997	EGVHTGQFIYAGKKASLNVGNVLPLGSVPEG	yes	no	RPL2A	RPL2A_95	Ribosomal 60S subunit protein L2A; homologous to mammalian ribosomal protein L2 and bacterial L2; RPL2A has a paralog, RPL2B, that arose from the whole genome duplication
YFR051C_277	YFR051C	A.SSGTphosPPPPEEDVPENNGILISIK.E	FALSE	FALSE	STYX	-0.356294	-0.331625	0.144533	21	0.9987	-0.591268644276722,-0.36597633243448,-0.36597633243448,-0.217453807724392,-0.217453807724392,-0.331624827643703,-0.314751009079307,-0.331624827643703,-0.314751009079307,-0.437235015604302,-0.653552922531065,-0.653552922531065,-0.437235015604302,-0.2652823	11	0.991	GAAPRPSAISSASSGTPPPPEEDVPENNGIL	yes	no	RET2	RET2_277	Delta subunit of the coatomer complex (COPI); COPI coats Golgi-derived transport vesicles; involved in retrograde transport between Golgi and ER
YGL008C_911 912	YGL008C	R.SVEDFMAAMQRV(ST)phosQHEK.E	TRUE	FALSE	STYQ	-1.98662	-1.98613	0.0436517	4	1	-1.9336608417238,-2.04057604564031,-1.98612826161794,-1.98612826161794	2	0.998	STRSVEDFMAAMQRVSTQHEKET________ TRSVEDFMAAMQRVSTQHEKET_________	yes	no	PMA1	PMA1_911 912	Plasma membrane P2-type H+-ATPase; pumps protons out of cell; major regulator of cytoplasmic pH and plasma membrane potential; long-lived protein asymmetrically distributed at plasma membrane between mother cells and buds; accumulates at high levels in mother cells during aging, buds emerge with very low levels of Pma1p, newborn cells have low levels of Pma1p; Hsp30p plays a role in Pma1p regulat…
YGL009C_494 495	YGL009C	K.VEV(TS)phosEDEK.E	FALSE	FALSE	STYX	-0.506246	-0.040576	1.13396	17	1	-0.0405760456403123,-0.0405760456403123,0.00045122261974255,0.00045122261974255,-0.493088250337819,-0.474229223086503,-0.455613544919156,-0.314751009079307,0.027168560995522,0.0918742503833371,-4.41908766889404,-0.156053263060248,0.00045122261974255,0.104	8	1	FEYKDQDQSSPKVEVTSEDEKELESAAYDHA EYKDQDQSSPKVEVTSEDEKELESAAYDHAE	yes	no	LEU1	LEU1_494 495	Isopropylmalate isomerase; catalyzes the second step in the leucine biosynthesis pathway
YGL023C_165	YGL023C	K.TLPFTDDQRSphosNPELDPTNSVVDVSR.G	FALSE	FALSE	STYX	0.518834	0.458657	0.134762	9	0.9998	0.516372078911247,0.843946736939752,0.43889332623353,0.43889332623353,0.43889332623353,0.616536240836679,0.45865658105496,0.45865658105496,0.45865658105496	2	0.978	SKEIGKTLPFTDDQRSNPELDPTNSVVDVSR	yes	no	PIB2	PIB2_165	Protein of unknown function; contains FYVE domain; similar to Fab1 and Vps27
YGL030W_6	YGL030W	M.APVKSphosQESINQK.L	TRUE	FALSE	STYQ	1.01711	0.959424	0.247812	15	1	0.945484763401814,0.966343368299478,0.966343368299478,0.959423954359687,0.959423954359687,0.910035927397524,0.973229753884718,1.91003592739752,0.980083424925781,0.966343368299478,0.966343368299478,0.924320153403772,0.952471193717921,0.952471193717921,0.924320153403772	7	0.987	__________MAPVKSQESINQKLALVIKSG	yes	no	RPL30	RPL30_6	Ribosomal 60S subunit protein L30; involved in pre-rRNA processing in the nucleolus; autoregulates splicing of its transcript; homologous to mammalian ribosomal protein L30, no bacterial homolog
YGL049C_196	YGL049C	K.SGTPFEKEATphosPVLPANEAVK.D	FALSE	FALSE	STYX	0.887105	0.538852	1.15424	34	1	0.448808795098613,0.710195348050924,0.642688528692648,1.03377129581977,1.03377129581977,0.335799833269426,0.398535588617389,0.398535588617389,0.478152756680757,0.45865658105496,0.367508692996765,0.888340856298205,0.247668922990761,4.29515784877208,0.258984236218596,0.589901114333213,0.589901114333213,0.314266671719785,0.303378355577049,1.33044659877522,0.59883423910322,0.685248990920693,0.6852489…	12	1	VEQKSKSGTPFEKEATPVLPANEAVKDTLTE	yes	no	TIF4632	TIF4632_196	Translation initiation factor eIF4G; subunit of the mRNA cap-binding protein complex (eIF4F) that also contains eIF4E (Cdc33p); associates with the poly(A)-binding protein Pab1p, also interacts with eIF4A (Tif1p); TIF4632 has a paralog, TIF4631, that arose from the whole genome duplication
YGL066W_22	YGL066W	K.VIEEYSLSphosQGSGPSNDSWK.S	TRUE	FALSE	STYQ	1.91004	1.91004	0	2	0.998	1.91003592739752,1.91003592739752	1	0.978	EIKGIKPKVIEEYSLSQGSGPSNDSWKSLMS	yes	yes	SGF73	SGF73_22	Subunit of DUBm module of SAGA and SLIK; has roles in anchoring deubiquitination module (DUBm) into SAGA and SLIK complexes, maintaining organization and ubiquitin-binding conformation of Ubp8p, thereby contributing to overall DUBm activity; involved in preinitiation complex assembly at promoters; relocalizes to cytosol under hypoxia; human homolog ATXN7 implicated in spinocerebellar ataxia, and …
YGL073W_450	YGL073W	K.SNDSphosFINDDRNSFTNATTNAR.N	FALSE	TRUE	STYFLIV	0.0167788	-0.591269	1.07094	3	1	1.25333767307745,-0.591268644276722,-0.611732746836438	1	0.993	NRDNTGTIDELKSNDSFINDDRNSFTNATTN	yes	no	HSF1	HSF1_450	Trimeric heat shock transcription factor; activates multiple genes in response to highly diverse stresses; recognizes variable heat shock elements (HSEs) consisting of inverted NGAAN repeats; monitors translational status of cell through an RQC (Ribosomal Quality Control)-mediated translation-stress signal; involved in diauxic shift; posttranslationally regulated; human homolog HSF1 with linker r…
YGL090W_261	YGL090W	K.LSDDDVLDSALINTEVQKPISELNSphosPGKR.M	FALSE	FALSE	STYX	-0.614466	-0.551191	0.109595	3	1	-0.551191204901387,-0.741015763781404,-0.551191204901387	1	0.984	ALINTEVQKPISELNSPGKRMKRRKTVVEPQ	yes	no	LIF1	LIF1_261	Component of the DNA ligase IV complex; this complex mediates nonhomologous end joining in DNA double-strand break repair; physically interacts with Dnl4p and Nej1p; homologous to mammalian XRCC4 protein
YGL092W_253	YGL092W	R.SITSSLSphosDVNGK.S	FALSE	FALSE	STYX	-0.948065	-0.948065	0.0919667	2	0.9998	-1.01309530921821,-0.883034768653832	2	0.759	PMAVADMPRSITSSLSDVNGKSDAEPKPIEN	yes	no	NUP145	NUP145_253	Essential protein with distinct roles in two nuclear pore subcomplexes; catalyzes its own proteolytic cleavage in vivo to generate a C-terminal fragment that is a structural component of the Nup84p subcomplex (with roles in NPC biogenesis and localization of genes to the nuclear periphery), and an N-terminal fragment that is one of several FG-nucleoporins within the NPC central core directly resp…
YGL093W_115	YGL093W	K.ISSphosQEEPLVTSTQIDDAR.T	TRUE	FALSE	STYQ	2.55713	1.89198	1.8639	9	1	1.6683751723563,4.64322835846167,1.69777608879686,2.39853558861739,6.54284042599332,1.8736940803338,1.89197943336155,1.89922917244094,0.398535588617389	2	0.978	PRRRKTSTNSPTKISSQEEPLVTSTQIDDAR	yes	yes	SPC105	SPC105_115	Subunit of a kinetochore-microtubule binding complex; complex bridges centromeric heterochromatin and kinetochore MAPs and motors; required for sister chromatid bi-orientation and kinetochore binding of SAC components; complex also includes Kre28p; modified by sumoylation
YGL124C_82	YGL124C	R.RSphosPLQTK.K	FALSE	FALSE	STYX	1.43394	1.42891	1.05855	3	0.9993	2.49499842811868,0.377925308942103,1.42890923766091	1	0.991	TSVNSLNTTSLASRRSPLQTKKLQAKNNLLS	yes	yes	MON1	MON1_82	Subunit of a heterodimeric guanine nucleotide exchange factor (GEF); subunit of the Mon1-Ccz1 GEF complex which stimulates nucleotide exchange and activation of Ypt7p, a Rab family GTPase involved in membrane tethering and fusion events at the late endosome and vacuole; GEF activity is stimulated by membrane association and anionic phospholipids; role in localizing Ypt7p to the vacuolar membrane;…
YGL133W_283	YGL133W	R.SNSphosANVSSPESEK.N	FALSE	FALSE	STYX	-2.56648	-2.41909	0.329581	5	1	-2.41908766889404,-2.41908766889404,-3.15605326306025,-2.41908766889404,-2.41908766889404	3	0.991	LKYKEDEPVVARRSNSANVSSPESEKNKRQS	yes	no	ITC1	ITC1_283	Subunit of ATP-dependent Isw2p-Itc1p chromatin remodeling complex; required for repression of a-specific genes, repression of early meiotic genes during mitotic growth, and repression of INO1; similar to mammalian Acf1p, the regulatory subunit of the mammalian ATP-utilizing chromatin assembly and modifying factor (ACF) complex; ITC1 has a paralog, YPL216W, that arose from the whole genome duplica…
YGL134W_62	YGL134W	R.SNTphosPGLAEGK.T	FALSE	FALSE	STYX	-0.980136	-1.02841	0.196462	6	0.9999	-0.959656050256745,-0.959656050256745,-0.611732746836438,-1.1263059196662,-1.1263059196662,-1.09715957400668	4	0.98	NFSDLTSEWDQSRSNTPGLAEGKTEKAQPCG	yes	no	PCL10	PCL10_62	Pho85p cyclin; recruits, activates, and targets Pho85p cyclin-dependent protein kinase to its substrate; PCL10 has a paralog, PCL8, that arose from the whole genome duplication
YGL135W_5 6 7	YGL135W	K.I(TSS)phosQVR.E	TRUE	FALSE	STYQ	1.62691	1.76281	0.562001	19	0.9994	0.69361246385532,0.478152756680757,1.7387645002477,1.71019534805092,1.76280997421435,1.76280997421435,1.77073688998598,1.76677887641729,1.76280997421435,1.76280997421435,1.80973102160184,0.247668922990761,1.77862048906181,2.64484663686006,1.74280001348285,1.74280001348285,2.16286608195478,1.76280997421435,1.80973102160184	8	1.001	___________MSKITSSQVREHVKELLKYS __________MSKITSSQVREHVKELLKYSN _________MSKITSSQVREHVKELLKYSNE	yes	yes	RPL1B	RPL1B_5 6 7	Ribosomal 60S subunit protein L1B; N-terminally acetylated; homologous to mammalian ribosomal protein L10A and bacterial L1; RPL1B has a paralog, RPL1A, that arose from the whole genome duplication; rpl1a rpl1b double null mutation is lethal
YGL150C_1477	YGL150C	K.SISphosQDGIKEAASALA.-	TRUE	FALSE	STYQ	1.14235	1.10125	0.093848	4	0.9966	1.11696523134617,1.08553272350951,1.08553272350951,1.28135204924705	2	0.984	GENDSEVTREGSKSISQDGIKEAASALA___	yes	yes	INO80	INO80_1477	ATPase and nucleosome spacing factor; subunit of complex containing actin and actin-related proteins that has chromatin remodeling activity and 3' to 5' DNA helicase activity in vitro; promotes nucleosome shifts in the 3 prime direction; has a role in modulating stress gene transcription
YGL163C_132	YGL163C	R.SFTphosVPIK.G	FALSE	TRUE	STYFLIV	-0.624396	-0.502896	0.396916	10	0.9997	-1.57109076233909,-1.01309530921821,-0.474229223086503,-0.217453807724392,-0.531562398152455,-0.281584145144107,-0.474229223086503,-0.474229223086503,-0.531562398152455,-0.674926573323632	6	0.989	PTRLSHIQYTLRRSFTVPIKGYVQRHSLPLT	yes	no	RAD54	RAD54_132	DNA-dependent ATPase that stimulates strand exchange; modifies the topology of double-stranded DNA; involved in the recombinational repair of double-strand breaks in DNA during vegetative growth and meiosis; member of the SWI/SNF family of DNA translocases; forms nuclear foci upon DNA replication stress
YGL207W_526	YGL207W	R.FSAADANGPDSphosEPR.Q	FALSE	FALSE	STYX	1.177	1.07915	0.27365	14	1	1.70606746242825,0.986904690781794,0.973229753884718,1.09187425038334,1.1355011827836,1.77862048906181,1.0663391582762,1.50215821969155,1.01387173838206,1.07276542743563,1.09187425038334,1.08553272350951,0.959423954359687,1.01387173838206	4	0.997	NGLLRFSAADANGPDSEPRQYFKKYESYVRD	yes	yes	SPT16	SPT16_526	Subunit of the heterodimeric FACT complex (Spt16p-Pob3p); FACT associates with chromatin via interaction with Nhp6Ap and Nhp6Bp, and reorganizes nucleosomes to facilitate access to DNA by RNA and DNA polymerases; specifically required for diauxic shift-induced H2B deposition onto rDNA genes; mutations cause reduced nucleosome occupancy over highly transcribed regions; coregulates transcription wi…
YGL208W_52	YGL208W	K.KVTELSphosLNK.C	FALSE	TRUE	STYFLIV	-1.31475	-1.31475	0	2	0.999	-1.31475100907931,-1.31475100907931	1	0.899	EPQEMDAVSKKVTELSLNKCSDSQDAGQPSR	yes	no	SIP2	SIP2_52	One of three beta subunits of the Snf1 kinase complex; involved in the response to glucose starvation; null mutants exhibit accelerated aging; N-myristoylprotein localized to the cytoplasm and the plasma membrane; SIP2 has a paralog, GAL83, that arose from the whole genome duplication
YGL253W_38	YGL253W	K.IFTVPTphosETLQAVTK.H	FALSE	FALSE	STYX	-1.75742	-1.74102	0.194065	9	0.9998	-1.7410157637814,-1.7410157637814,-1.88303476865383,-1.7410157637814,-1.65355292253107,-1.7410157637814,-1.7410157637814,-2.15605326306025,-1.41908766889404	7	0.975	LMQQIENFEKIFTVPTETLQAVTKHFISELE	yes	no	HXK2	HXK2_38	Hexokinase isoenzyme 2; phosphorylates glucose in cytosol; predominant hexokinase during growth on glucose; represses expression of HXK1, GLK1, induces expression of its own gene; antiapoptotic; phosphorylation/dephosphorylation at Ser14 by kinase Snf1p, phosphatase Glc7p-Reg1p regulates nucleocytoplasmic shuttling of Hxk2p; functions downstream of Sit4p in control of cell cycle, mitochondrial fu…
YGR080W_167	YGR080W	K.LVSphosQDSASPLSLTFR.V	TRUE	FALSE	STYQ	0.340652	-0.111954	0.90649	10	1	-0.36597633243448,-0.141102921594277,1.24766892299076,2.26741285828918,-0.201856952673373,-0.0685904218099089,-0.0828042810296097,-0.186426912103767,1.23626415971851,-0.298072267932676	2	0.992	KQQALLRKNTSVKLVSQDSASPLSLTFRVNS	yes	no	TWF1	TWF1_167	Twinfilin; highly conserved actin monomer-sequestering protein involved in regulation of the cortical actin cytoskeleton; coordinates actin filament severing and monomer sequestering at sites of rapid actin turnover; composed of two cofilin-like regions, stimulates actin depolymerization as does the mouse homolog, mTwf1
YGR097W_625 626 627 628 629 630	YGR097W	K.(SSSSTY)phosLSGSSQASLPK.Y	FALSE	TRUE	STYFLIV	0.850598	0.851441	0.136881	12	0.9981	1.07276542743563,0.836413064254344,0.952471193717921,0.836413064254344,0.952471193717921,0.553604985110223,0.836413064254344,0.931409578190091,0.851441273486676,0.851441273486676,0.881036055674972,0.651301658997356	5	1.002	LVGKPTLNENADVRKSSSSTYLSGSSQASLP VGKPTLNENADVRKSSSSTYLSGSSQASLPK GKPTLNENADVRKSSSSTYLSGSSQASLPKY KPTLNENADVRKSSSSTYLSGSSQASLPKYG PTLNENADVRKSSSSTYLSGSSQASLPKYGH TLNENADVRKSSSSTYLSGSSQASLPKYGHE	yes	no	ASK10	ASK10_625 626 627 628 629 630	Regulator of the Fps1p glycerol channel; under nonstress conditions, binds to Fps1p to positively regulate glycerol transport; under osmotic stress, multiple phosphorylation by Hog1p causes Ask10p to dissociate from Fps1p; forms homodimers and heterodimerizes with paralog Rgc1p; phosphorylated in response to oxidative stress; has a role in destruction of Ssn8p; associates with RNA polymerase II h…
YGR100W_874	YGR100W	R.SSIASVESphosTPTAAASSITTK.E	FALSE	FALSE	STYX	-0.0849997	-0.0849997	0.232161	2	0.999	-0.24916266745173,0.0791631986337834	1	0.973	RVDSVATRSSIASVESTPTAAASSITTKEEK	yes	no	MDR1	MDR1_874	Cytoplasmic GTPase-activating protein; activates Ypt/Rab transport GTPases Ypt6p, Ypt31p and Sec4p; involved in recycling of internalized proteins and regulation of Golgi secretory function
YGR119C_344	YGR119C	K.KPSphosPQTIPIQIYGFEGLNQR.N	FALSE	FALSE	STYX	-0.580054	-0.591269	0.0576563	5	1	-0.591268644276722,-0.591268644276722,-0.493088250337819,-0.653552922531065,-0.571090762339092	2	0.84	HVLQEEWDQAMEKKPSPQTIPIQIYGFEGLN	yes	no	NUP57	NUP57_344	FG-nucleoporin component of central core of the nuclear pore complex; contributes directly to nucleocytoplasmic transport and maintenance of the nuclear pore complex (NPC) permeability barrier; found in stable complex with Nic96p and two other FG-nucleoproteins (Nsp1p and Nup49p)
YGR138C_50	YGR138C	K.SphosLQDLGVTSAAPVPDINAPQTAK.N	FALSE	TRUE	STYFLIV	-0.756102	-0.810278	0.925795	25	1	-0.741015763781404,-0.571090762339092,-0.571090762339092,0.0534001025687016,1.4829859104167,-1.09715957400668,-0.810278426218518,1.72250860948978,-1.06859042180991,-0.834125168172886,-0.834125168172886,-1.41908766889404,-1.49308825033782,-0.71864795075295	16	0.995	SRANQLKLTKTETVKSLQDLGVTSAAPVPDI	yes	no	TPO2	TPO2_50	Polyamine transporter of the major facilitator superfamily; member of the 12-spanner drug:H(+) antiporter DHA1 family; specific for spermine; localizes to the plasma membrane; transcription of TPO2 is regulated by Haa1p; TPO2 has a paralog, TPO3, that arose from the whole genome duplication
YGR156W_267 268	YGR156W	K.SQVGEAPSLL(SS)phosNNTSNSNTPVSVIR.N	FALSE	FALSE	STYX	0.179089	0.153802	0.38665	9	0.9928	0.0918742503833371,0.153801999526539,0.153801999526539,0.141627285580437,1.10447428716297,0.165874831827114,0.165874831827114,-0.36597633243448,0.00045122261974255	4	0.958	TKVLKSQVGEAPSLLSSNNTSNSNTPVSVIR KVLKSQVGEAPSLLSSNNTSNSNTPVSVIRN	yes	no	PTI1	PTI1_267 268	Essential component of CPF (cleavage and polyadenylation factor); involved in 3' end formation of snoRNA and mRNA; interacts directly with Pta1p; relocalizes to the cytosol in response to hypoxia; similar to mammalian Cleavage-Stimulation Factor CstF-64
YGR159C_405	YGR159C	R.NTASphosFAGSK.K	FALSE	TRUE	STYFLIV	-1.76913	-1.69662	0.207789	9	1	-2.09715957400668,-1.61173274683644,-1.69662164442295,-1.69662164442295,-2.04057604564031,-1.7410157637814,-1.9336608417238,-1.61173274683644,-1.49308825033782	6	0.989	SGANTAPLGRSRNTASFAGSKKTFD______	yes	no	NSR1	NSR1_405	Nucleolar protein that binds nuclear localization sequences; required for pre-rRNA processing and ribosome biogenesis; binds to single stranded telomeric DNA and mRNA; methylated by Hmt1p; interaction with Top1p and nucleolar localization are negatively regulated by polyphosphorylation
YGR161C_216	YGR161C	R.SLSphosGISSSDLTESGALLHDR.R	FALSE	FALSE	STYX	-2.02196	-2.04058	0.416313	10	0.9994	-2.04057604564031,-2.04057604564031,-2.9336608417238,-1.78681945339453,-2.15605326306025,-1.28158414514411,-1.83412516817289,-2.15605326306025,-1.83412516817289,-2.15605326306025	6	0.991	PSADLPHHTLLPRSLSGISSSDLTESGALLH	yes	no	RTS3	RTS3_216	Putative component of the protein phosphatase type 2A complex
YGR186W_198	YGR186W	K.DGSphosQTPTVDSVTK.D	TRUE	FALSE	STYQ	1.77775	1.43391	1.5866	13	1	0.104474287162971,0.685248990920693,1.8773697384772,1.36750869299676,2.20442807259651,2.26741285828918,6.54284042599332,0.858897078405723,1.07916319863378,0.625306450464411,1.43390991871927,2.03377129581977,2.03047370571919	3	0.985	NKSGTVSLNNTVKDGSQTPTVDSVTKDNTAN	yes	yes	TFG1	TFG1_198	TFIIF (Transcription Factor II) largest subunit; involved in both transcription initiation and elongation of RNA polymerase II; homologous to human RAP74
YGR186W_200	YGR186W	K.DGSQTphosPTVDSVTK.D	FALSE	FALSE	STYX	0.964312	1.01582	0.138668	6	1	0.774684074502638,1.07916319863378,1.07916319863378,0.821226660439668,0.952471193717921,1.07916319863378	2	0.99	SGTVSLNNTVKDGSQTPTVDSVTKDNTANGV	yes	yes	TFG1	TFG1_200	TFIIF (Transcription Factor II) largest subunit; involved in both transcription initiation and elongation of RNA polymerase II; homologous to human RAP74
YGR202C_16	YGR202C	R.AKLSphosNSSLSNLFK.K	FALSE	FALSE	STYX	-0.216066	-0.265282	0.0815736	9	1	-0.265282332815007,-0.265282332815007,-0.265282332815007,-0.298072267932676,-0.265282332815007,-0.201856952673373,-0.201856952673373,-0.141102921594277,-0.0405760456403123	4	0.968	MANPTTGKSSIRAKLSNSSLSNLFKKNKNKR	yes	no	PCT1	PCT1_16	Cholinephosphate cytidylyltransferase; a rate-determining enzyme of the CDP-choline pathway for phosphatidylcholine synthesis, inhibited by Sec14p, activated upon lipid-binding; contains an element within the regulatory domain involved in both silencing and activation of enzymatic activity
YGR202C_18 19	YGR202C	R.AKLSN(SS)phosLSNLFKK.N	FALSE	TRUE	STYFLIV	-1.23765	-0.341375	1.85528	12	1	-0.40116576089678,-1.98612826161794,-0.265282332815007,-1.09715957400668,-0.281584145144107,-0.281584145144107,-0.883034768653832,-6.60351224003147,-0.186426912103767,-0.186426912103767,-0.186426912103767,-2.49308825033782	6	0.99	NPTTGKSSIRAKLSNSSLSNLFKKNKNKRQR PTTGKSSIRAKLSNSSLSNLFKKNKNKRQRE	yes	no	PCT1	PCT1_18 19	Cholinephosphate cytidylyltransferase; a rate-determining enzyme of the CDP-choline pathway for phosphatidylcholine synthesis, inhibited by Sec14p, activated upon lipid-binding; contains an element within the regulatory domain involved in both silencing and activation of enzymatic activity
YGR218W_1080	YGR218W	K.IGGLLKPSphosELDD.-	FALSE	FALSE	STYX	0.346291	0.346291	0.0300063	2	0.9998	0.367508692996765,0.325073426676368	0	1	LEREKAAKIGGLLKPSELDD___________	yes	no	CRM1	CRM1_1080	Major karyopherin; involved in export of proteins, RNAs, and ribosomal subunits from the nucleus; exportin
YGR237C_638	YGR237C	R.KLTphosPIESR.N	FALSE	FALSE	STYX	1.90554	1.90644	0.00540188	4	0.9998	1.90284042599332,1.89922917244094,1.91003592739752,1.91003592739752	2	0.994	DDNTLMKYDSSGRKLTPIESRNSRRSSKRSS	yes	yes	YGR237C	YGR237C_638	Putative protein of unknown function; green fluorescent protein (GFP)-fusion protein localizes to the cytoplasm
YGR240C_3	YGR240C	-.MQSphosQDSCYGVAFR.S	TRUE	FALSE	STYQ	0.746774	0.746774	0.0170501	2	1	0.734717667184993,0.758830123301801	1	0.99	_____________MQSQDSCYGVAFRSIITN	yes	no	PFK1	PFK1_3	Alpha subunit of heterooctameric phosphofructokinase; involved in glycolysis, indispensable for anaerobic growth, activated by fructose-2,6-bisphosphate and AMP, mutation inhibits glucose induction of cell cycle-related genes
YGR240C_92	YGR240C	K.AQSphosQGALLK.L	TRUE	FALSE	STYQ	1.12117	0.758742	0.842805	6	0.9998	2.06955587095974,0.742800013482852,0.774684074502638,2.30337835557705,0.45865658105496,0.377925308942103	2	1	SGFRIPQQEATNKAQSQGALLKIRLVMSAPI	yes	no	PFK1	PFK1_92	Alpha subunit of heterooctameric phosphofructokinase; involved in glycolysis, indispensable for anaerobic growth, activated by fructose-2,6-bisphosphate and AMP, mutation inhibits glucose induction of cell cycle-related genes
YGR244C_276	YGR244C	R.DLSphosQEDPDEVKAK.K	TRUE	FALSE	STYQ	1.0394	1.04034	0.0761744	8	0.9998	1.1355011827836,1.15380199952654,1.01387173838206,1.04034394974325,1.04034394974325,1.04034394974325,0.945484763401814,0.945484763401814	4	1	NASFRQEKIYSWRDLSQEDPDEVKAKKYDLN	yes	yes	LSC2	LSC2_276	Beta subunit of succinyl-CoA ligase; succinyl-CoA ligase is a mitochondrial enzyme of the TCA cycle that catalyzes the nucleotide-dependent conversion of succinyl-CoA to succinate
YGR249W_455 456	YGR249W	K.GEVATKPA(SY)phos.-	FALSE	FALSE	STYX	1.13357	1.11697	0.263333	5	1	0.75083733254827,1.20149874155784,1.48780292671448,1.11073327763465,1.11696523134617	2	0.968	SIPIITKGEVATKPASY______________ IPIITKGEVATKPASY_______________	yes	yes	MGA1	MGA1_455 456	Protein similar to heat shock transcription factor; multicopy suppressor of pseudohyphal growth defects of ammonium permease mutants
YGR251W_112	YGR251W	R.SphosDPGLQR.N	FALSE	FALSE	STYX	0.294883	0.294883	0.107831	4	0.9985	0.201498741557835,0.201498741557835,0.388267253163562,0.388267253163562	2	1	EGDKKVSSLAKKKKRSDPGLQRNNMYRITKD	yes	no	NOP19	NOP19_112	Ribosome biogenesis factor; nucleolar protein associated with pre-rRNA components of the 90S preribosome, required for cleavage of pre-rRNA at A0, A1 and A2 sites; interacts with RNA helicase Dhr2p and RNA helicase-like protein Utp25p; required for incorporation of Utp25p into preribosomes
YGR254W_12	YGR254W	R.SVYphosDSRGNPTVEVELTTEK.G	FALSE	FALSE	STYX	-0.556833	-1.15605	1.11948	3	1	-1.15605326306025,-1.24916266745173,0.734717667184993	1	0.498	____MAVSKVYARSVYDSRGNPTVEVELTTE	yes	no	ENO1	ENO1_12	Enolase I, a phosphopyruvate hydratase; catalyzes conversion of 2-phosphoglycerate to phosphoenolpyruvate during glycolysis and the reverse reaction during gluconeogenesis; expression repressed in response to glucose; protein abundance increases in response to DNA replication stress; N-terminally propionylated in vivo; ENO1 has a paralog, ENO2, that arose from the whole genome duplication
YGR254W_14	YGR254W	R.SVYDSphosRGNPTVEVELTTEK.G	FALSE	FALSE	STYX	-0.228428	-0.513352	1.21061	4	1	1.33044659877522,-1.15605326306025,0.129348955802,-1.21745380772439	4	0.978	__MAVSKVYARSVYDSRGNPTVEVELTTEKG	yes	no	ENO1	ENO1_14	Enolase I, a phosphopyruvate hydratase; catalyzes conversion of 2-phosphoglycerate to phosphoenolpyruvate during glycolysis and the reverse reaction during gluconeogenesis; expression repressed in response to glucose; protein abundance increases in response to DNA replication stress; N-terminally propionylated in vivo; ENO1 has a paralog, ENO2, that arose from the whole genome duplication
YGR258C_575	YGR258C	K.NTESNVSphosQEATK.E	TRUE	FALSE	STYQ	1.56317	1.62531	0.107626	3	1	1.43889332623353,1.62530645046441,1.62530645046441	1	0.984	NENSLLFQKNTESNVSQEATKEKSPIPEMPS	yes	yes	RAD2	RAD2_575	Single-stranded DNA endonuclease; cleaves single-stranded DNA during nucleotide excision repair to excise damaged DNA; subunit of Nucleotide Excision Repair Factor 3 (NEF3); homolog of human XPG protein
YGR261C_10	YGR261C	R.IASphosALDTAK.V	FALSE	FALSE	STYX	0.0377979	0.052873	0.150414	4	0.998	0.0918742503833371,0.201498741557835,0.0138717383820642,-0.156053263060248	1	0.99	______MVDSIHRIASALDTAKVITREAAAV	yes	no	APL6	APL6_10	Beta3-like subunit of the yeast AP-3 complex; functions in transport of alkaline phosphatase to the vacuole via the alternate pathway; exists in both cytosolic and peripherally associated membrane-bound pools
YGR261C_695	YGR261C	K.SFSphosSQSFITNNSAR.S	FALSE	FALSE	STYX	-0.547518	-0.933661	0.66882	3	1	0.224768520880683,-0.9336608417238,-0.9336608417238	2	0.981	EGAELKDYNKYKKSFSSQSFITNNSARSFTS	yes	no	APL6	APL6_695	Beta3-like subunit of the yeast AP-3 complex; functions in transport of alkaline phosphatase to the vacuole via the alternate pathway; exists in both cytosolic and peripherally associated membrane-bound pools
YGR270W_1142	YGR270W	K.EQSphosQENILQEPDLK.D	TRUE	FALSE	STYQ	0.560158	0.553605	0.0652699	23	1	0.516372078911247,0.487802926714476,0.589901114333213,0.580912331105958,0.580912331105958,0.63402366756552,0.607712390449673,0.487802926714476,0.487802926714476,0.65986367250078,0.668375172356297,0.525770776913497,0.553604985110223,0.553604985110223,0.535108641492833,0.651301658997356,0.651301658997356,0.589901114333213,0.589901114333213,0.497388975543674,0.497388975543674,0.468437601847545,0.468…	10	1	DEEKRAAMELEAKEQSQENILQEPDLKDNKA	yes	no	YTA7	YTA7_1142	Protein that localizes to chromatin; has a role in regulation of histone gene expression; has a bromodomain-like region that interacts with the N-terminal tail of histone H3, and an ATPase domain; relocalizes to the cytosol in response to hypoxia; potentially phosphorylated by Cdc28p
YGR270W_1256	YGR270W	K.ENEDSphosLQTQVTEENFSK.L	FALSE	TRUE	STYFLIV	1.43943	1.4733	0.0970191	14	1	1.40873135572328,1.61213106171668,1.55360498511022,1.34644707746893,1.45865658105496,1.34644707746893,1.4829859104167,1.47815275668076,1.47815275668076,1.47815275668076,1.28135204924705,1.46843760184755,1.27579252390515,1.4829859104167	6	0.99	DDDERARKEPKENEDSLQTQVTEENFSKIDA	yes	yes	YTA7	YTA7_1256	Protein that localizes to chromatin; has a role in regulation of histone gene expression; has a bromodomain-like region that interacts with the N-terminal tail of histone H3, and an ATPase domain; relocalizes to the cytosol in response to hypoxia; potentially phosphorylated by Cdc28p
YGR270W_940 941	YGR270W	K.V(TS)phosNAAPTNFDENGEPLSEK.V	FALSE	FALSE	STYX	-0.854927	-1.04058	0.346099	3	1	-1.06859042180991,-1.04057604564031,-0.455613544919156	2	0.998	MKKRRVKPLPELQKVTSNAAPTNFDENGEPL KKRRVKPLPELQKVTSNAAPTNFDENGEPLS	yes	no	YTA7	YTA7_940 941	Protein that localizes to chromatin; has a role in regulation of histone gene expression; has a bromodomain-like region that interacts with the N-terminal tail of histone H3, and an ATPase domain; relocalizes to the cytosol in response to hypoxia; potentially phosphorylated by Cdc28p
YGR280C_230	YGR280C	K.LKSSESphosASNIPDAVNTR.L	FALSE	FALSE	STYX	-0.533948	-0.419088	0.302526	9	1	-0.696621644422951,-0.419087668894042,-0.419087668894042,-0.383463759163321,-0.383463759163321,-0.786819453394529,-0.265282332815007,-0.265282332815007,-1.18642691210377	6	0.983	KTKETKKTSKLKSSESASNIPDAVNTRLSVR	yes	no	PXR1	PXR1_230	Essential protein involved in rRNA and snoRNA maturation; competes with TLC1 RNA for binding to Est2p, suggesting a role in negative regulation of telomerase; human homolog inhibits telomerase; contains a G-patch RNA interacting domain
YHL020C_396	YHL020C	K.DGNYVKPSphosQDNVDSKD.-	TRUE	FALSE	STYQ	1.52353	1.75484	0.4662	3	1	1.75483926310577,0.986904690781794,1.82883984454954	0	0.992	QYRQQQQKDGNYVKPSQDNVDSKD_______	yes	yes	OPI1	OPI1_396	Transcriptional regulator of a variety of genes; phosphorylation by protein kinase A stimulates Opi1p function in negative regulation of phospholipid biosynthetic genes; involved in telomere maintenance; null exhibits disrupted mitochondrial metabolism and low cardiolipin content, strongly correlated with overproduction of inositol; binds to phosphatidic acid
YHL034C_91	YHL034C	K.FPTphosKIDFDNIKENYDTK.V	FALSE	FALSE	STYX	-1.79149	-1.69662	0.490145	47	1	-2.04057604564031,-1.7410157637814,-1.65355292253107,-1.7410157637814,-1.61173274683644,-4.15605326306025,-1.83412516817289,-0.763735840281488,-1.49308825033782,-1.9336608417238,-1.7410157637814,-1.7410157637814,-2.09715957400668,-2.04057604564031,-2.4190	26	1	DGHIPASKHALVKFPTKIDFDNIKENYDTKV	yes	no	SBP1	SBP1_91	Protein that binds eIF4G and has a role in repression of translation; has an RGG motif; found in cytoplasmic P bodies; binds to mRNAs under glucose starvation stress, most often in the 5' UTR; found associated with small nucleolar RNAs snR10 and snR11; SBP1 has a paralog, RNP1, that arose from the whole genome duplication
YHR001W_419	YHR001W	R.SILETAPILPGQTphosFTEK.F	FALSE	TRUE	STYFLIV	-1.55831	-1.67509	0.248749	4	1	-1.69662164442295,-1.69662164442295,-1.65355292253107,-1.18642691210377	3	0.86	QIRSILETAPILPGQTFTEKFSIPAYKKHGI	yes	no	OSH7	OSH7_419	Oxysterol-binding protein; part of family with seven members in S. cerevisiae; family members have overlapping, redundant functions in sterol metabolism and collectively perform a function essential for viability; OSH7 has a paralog, OSH6, that arose from the whole genome duplication
YHR027C_16	YHR027C	K.QQTIDEQSphosQISPEK.Q	TRUE	FALSE	STYQ	-0.602787	-1.74102	2.14047	3	1	-1.9336608417238,1.86631454996821,-1.7410157637814	0	0.985	MVDESDKKQQTIDEQSQISPEKQTPNKKDKK	yes	no	RPN1	RPN1_16	Non-ATPase base subunit of the 19S RP of the 26S proteasome; may participate in the recognition of several ligands of the proteasome; contains a leucine-rich repeat (LRR) domain, a site for protein-protein interactions; RP is the acronym for regulatory particle
YHR040W_330	YHR040W	K.FIDNAREEEDAEEDSphosQPTEEPVQK.E	TRUE	FALSE	STYQ	0.384577	0.384577	0.145983	2	1	0.28135204924705,0.487802926714476	0	0.987	KFIDNAREEEDAEEDSQPTEEPVQKETQDAS	yes	no	BCD1	BCD1_330	Essential protein required for the accumulation of box C/D snoRNA
YHR052W_357 358 359	YHR052W	R.(SSS)phosELEKESSESEAVK.K	FALSE	FALSE	STYX	-2.35046	-2.74102	0.914074	4	0.9989	-2.9336608417238,-2.7410157637814,-2.7410157637814,-0.986128261617936	2	0.999	LGSIFSKQINNAKKRSSSELEKESSESEAVK GSIFSKQINNAKKRSSSELEKESSESEAVKK SIFSKQINNAKKRSSSELEKESSESEAVKKA	yes	no	CIC1	CIC1_357 358 359	Essential protein that interacts with proteasome components; has a potential role in proteasome substrate specificity; also copurifies with 66S pre-ribosomal particles
YHR052W_359	YHR052W	R.SSSphosELEKESSESEAVKK.A	FALSE	FALSE	STYX	-2.92395	-2.41909	0.874439	3	0.9841	-2.41908766889404,-3.9336608417238,-2.41908766889404	1	0.993	SIFSKQINNAKKRSSSELEKESSESEAVKKA	yes	no	CIC1	CIC1_359	Essential protein that interacts with proteasome components; has a potential role in proteasome substrate specificity; also copurifies with 66S pre-ribosomal particles
YHR084W_6	YHR084W	K.VQITphosNSRTEEILK.V	FALSE	FALSE	STYX	-1.49245	-1.53156	0.226279	3	0.9975	-1.69662164442295,-1.24916266745173,-1.53156239815245	2	0.333	__________MKVQITNSRTEEILKVQANNE	yes	no	STE12	STE12_6	Transcription factor that is activated by a MAPK signaling cascade; activates genes involved in mating or pseudohyphal/invasive growth pathways; cooperates with Tec1p transcription factor to regulate genes specific for invasive growth
YHR143W-A_19 20	YHR143W-A	R.EGFQIPTNLDAAAAG(TS)phosQAR.T	TRUE	FALSE	STYQ	1.98796	1.95942	0.265294	15	1	1.95942395435969,1.95942395435969,2.11073327763465,1.55819225460587,1.85517399236301,1.55819225460587,1.85517399236301,2.12626297592826,1.84394673693975,2.12626297592826,2.5234268364452,1.8736940803338,2.2979032255109,1.8736940803338,2.2979032255109	6	0.999	EGFQIPTNLDAAAAGTSQARTATLKYICAEC GFQIPTNLDAAAAGTSQARTATLKYICAECS	yes	yes	RPC10	RPC10_19 20	RNA polymerase subunit ABC10-alpha, found in RNA pol I, II, and III; relocalizes from nucleolus to cytoplasm upon DNA replication stress
YHR146W_271	YHR146W	K.EEVPEPVAGPIVESSVTEKSphosPALPQADDPIVETK.E	FALSE	FALSE	STYX	1.31915	1.4138	0.542712	7	0.999	1.8773697384772,1.42389116289428,1.26460878541247,1.4138023452707,0.258984236218596,1.14772748511685,1.84769887180086	1	0.98	EPVAGPIVESSVTEKSPALPQADDPIVETKE	yes	yes	CRP1	CRP1_271	Protein that binds to cruciform DNA structures; CRP1 has a paralog, MDG1, that arose from the whole genome duplication
YHR154W_184	YHR154W	K.LTFGSphosFSSSSTNK.H	FALSE	TRUE	STYFLIV	-0.940665	-1.28158	0.742974	5	0.9984	-1.28158414514411,-1.45561354491916,0.0534001025687016,-1.65355292253107,-0.36597633243448	4	0.986	PQDPIIATVSKLTFGSFSSSSTNKHTEKPLR	yes	no	RTT107	RTT107_184	Protein implicated in Mms22-dependent DNA repair during S phase; involved in recruiting the SMC5/6 complex to double-strand breaks; DNA damage induces phosphorylation by Mec1p at one or more SQ/TQ motifs; interacts with Mms22p and Slx4p; has four BRCT domains; has a role in regulation of Ty1 transposition; relative distribution to nuclear foci increases upon DNA replication stress
YHR154W_186 187 188 189 190	YHR154W	K.LTFGSF(SSSST)phosNK.H	FALSE	FALSE	STYX	0.0138673	0.104256	0.291334	6	0.9989	0.0791631986337834,0.189721573781482,0.189721573781482,-0.571090762339092,0.129348955802,0.0663391582761998	4	0.997	DPIIATVSKLTFGSFSSSSTNKHTEKPLREW PIIATVSKLTFGSFSSSSTNKHTEKPLREWK IIATVSKLTFGSFSSSSTNKHTEKPLREWKF IATVSKLTFGSFSSSSTNKHTEKPLREWKFV ATVSKLTFGSFSSSSTNKHTEKPLREWKFVY	yes	no	RTT107	RTT107_186 187 188 189 190	Protein implicated in Mms22-dependent DNA repair during S phase; involved in recruiting the SMC5/6 complex to double-strand breaks; DNA damage induces phosphorylation by Mec1p at one or more SQ/TQ motifs; interacts with Mms22p and Slx4p; has four BRCT domains; has a role in regulation of Ty1 transposition; relative distribution to nuclear foci increases upon DNA replication stress
YHR154W_252 253 254 255	YHR154W	K.Q(TSSS)phosQLTLHPNK.T	TRUE	FALSE	STYQ	0.101415	-0.111659	0.541059	7	0.9997	-0.0545152365981861,-0.0545152365981861,-0.111659143701795,1.32507342667637,-0.111659143701795,-0.171160155450457,-0.111659143701795	3	0.999	EQLFAKWEEVIGDKQTSSSQLTLHPNKTLFK QLFAKWEEVIGDKQTSSSQLTLHPNKTLFKN LFAKWEEVIGDKQTSSSQLTLHPNKTLFKNH FAKWEEVIGDKQTSSSQLTLHPNKTLFKNHH	yes	no	RTT107	RTT107_252 253 254 255	Protein implicated in Mms22-dependent DNA repair during S phase; involved in recruiting the SMC5/6 complex to double-strand breaks; DNA damage induces phosphorylation by Mec1p at one or more SQ/TQ motifs; interacts with Mms22p and Slx4p; has four BRCT domains; has a role in regulation of Ty1 transposition; relative distribution to nuclear foci increases upon DNA replication stress
YHR154W_558	YHR154W	K.ISGEVAVTphosHSGDLER.S	FALSE	FALSE	STYX	1.12072	1.22765	0.303849	8	1	1.39853558861739,1.22476852088068,1.23052779016937,0.398535588617389,1.23052779016937,1.23052779016937,1.11073327763465,1.14162728558044	4	0.747	EKIDKLQKISGEVAVTHSGDLERSFVSRPSR	yes	yes	RTT107	RTT107_558	Protein implicated in Mms22-dependent DNA repair during S phase; involved in recruiting the SMC5/6 complex to double-strand breaks; DNA damage induces phosphorylation by Mec1p at one or more SQ/TQ motifs; interacts with Mms22p and Slx4p; has four BRCT domains; has a role in regulation of Ty1 transposition; relative distribution to nuclear foci increases upon DNA replication stress
YHR154W_575	YHR154W	R.SFVSRPSRASphosFPVVDSK.K	FALSE	TRUE	STYFLIV	-0.881595	-0.591269	0.626946	5	0.9998	-0.786819453394529,-1.98612826161794,-0.591268644276722,-0.512197073285524,-0.531562398152455	3	0.995	SGDLERSFVSRPSRASFPVVDSKKSNLQKKD	yes	no	RTT107	RTT107_575	Protein implicated in Mms22-dependent DNA repair during S phase; involved in recruiting the SMC5/6 complex to double-strand breaks; DNA damage induces phosphorylation by Mec1p at one or more SQ/TQ motifs; interacts with Mms22p and Slx4p; has four BRCT domains; has a role in regulation of Ty1 transposition; relative distribution to nuclear foci increases upon DNA replication stress
YHR154W_699 700	YHR154W	K.LI(ST)phosEDVTSK.K	FALSE	FALSE	STYX	-0.0266133	0.0791632	1.05689	17	0.9999	0.141627285580437,0.141627285580437,1.16587483182711,0.895608856762244,-0.0130953092182052,-0.0130953092182052,-2.15605326306025,0.0791631986337834,-1.04057604564031,0.116965231346168,0.104474287162971,1.45865658105496,1.99369385644443,0.0534001025687016,-1.15605326306025,-1.06859042180991,-1.15605326306025	9	0.996	MTNEKQGEESTGKLISTEDVTSKKDTDKFSH TNEKQGEESTGKLISTEDVTSKKDTDKFSHL	yes	no	RTT107	RTT107_699 700	Protein implicated in Mms22-dependent DNA repair during S phase; involved in recruiting the SMC5/6 complex to double-strand breaks; DNA damage induces phosphorylation by Mec1p at one or more SQ/TQ motifs; interacts with Mms22p and Slx4p; has four BRCT domains; has a role in regulation of Ty1 transposition; relative distribution to nuclear foci increases upon DNA replication stress
YHR154W_800	YHR154W	R.IDSphosEEISLSQDVER.S	FALSE	FALSE	STYX	-0.132495	0.053283	1.00274	6	1	-1.98612826161794,0.247668922990761,0.945484763401814,-0.141102921594277,-0.24916266745173,0.388267253163562	2	0.991	SLNEFQKNFKRKRIDSEEISLSQDVERSNNN	yes	no	RTT107	RTT107_800	Protein implicated in Mms22-dependent DNA repair during S phase; involved in recruiting the SMC5/6 complex to double-strand breaks; DNA damage induces phosphorylation by Mec1p at one or more SQ/TQ motifs; interacts with Mms22p and Slx4p; has four BRCT domains; has a role in regulation of Ty1 transposition; relative distribution to nuclear foci increases upon DNA replication stress
YHR154W_804	YHR154W	K.RIDSEEISphosLSQDVER.S	FALSE	TRUE	STYFLIV	0.440079	0.435627	0.183427	4	0.9997	0.607712390449673,0.28135204924705,0.28135204924705,0.589901114333213	1	0.497	FQKNFKRKRIDSEEISLSQDVERSNNNKELA	yes	no	RTT107	RTT107_804	Protein implicated in Mms22-dependent DNA repair during S phase; involved in recruiting the SMC5/6 complex to double-strand breaks; DNA damage induces phosphorylation by Mec1p at one or more SQ/TQ motifs; interacts with Mms22p and Slx4p; has four BRCT domains; has a role in regulation of Ty1 transposition; relative distribution to nuclear foci increases upon DNA replication stress
YHR154W_806	YHR154W	K.RIDSEEISLSphosQDVER.S	TRUE	FALSE	STYQ	0.679663	0.589901	0.534803	18	1	0.448808795098613,2.19856345053329,0.129348955802,0.63402366756552,0.63402366756552,0.766778876417292,0.766778876417292,0.478152756680757,0.589901114333213,0.589901114333213,1.94898220763804,0.607712390449673,0.357016319179122,0.357016319179122,0.346447077468935,0.346447077468935,0.408731355723278,0.625306450464411	9	0.993	KNFKRKRIDSEEISLSQDVERSNNNKELATK	yes	no	RTT107	RTT107_806	Protein implicated in Mms22-dependent DNA repair during S phase; involved in recruiting the SMC5/6 complex to double-strand breaks; DNA damage induces phosphorylation by Mec1p at one or more SQ/TQ motifs; interacts with Mms22p and Slx4p; has four BRCT domains; has a role in regulation of Ty1 transposition; relative distribution to nuclear foci increases upon DNA replication stress
YHR158C_613	YHR158C	K.NNSphosPILETLPSNEIK.T	FALSE	FALSE	STYX	-0.523787	-0.348698	0.442302	65	1	-0.217453807724392,-0.217453807724392,-0.512197073285524,-0.265282332815007,-0.265282332815007,-0.611732746836438,-0.591268644276722,-0.591268644276722,-0.611732746836438,-0.71864795075295,-0.571090762339092,-0.611732746836438,-0.512197073285524,-0.493088	33	0.996	IYGDNLTPANQIKNNSPILETLPSNEIKTPQ	yes	no	KEL1	KEL1_613	Protein required for proper cell fusion and cell morphology; forms a complex with Bud14p and Kel2p that regulates Bnr1p (formin) to affect actin cable assembly, cytokinesis, and polarized growth; functions in a complex with Kel2p to negatively regulate mitotic exit, interacts with Tem1p and Lte1p; localizes to regions of polarized growth; potential Cdc28p substrate
YHR158C_703 704	YHR158C	K.HYNE(SS)phosELSQNNTEIDKLSEPVDITIK.K	FALSE	FALSE	STYX	-0.486222	-0.186427	0.878848	7	1	-0.265282332815007,-0.186426912103767,-0.171160155450457,-0.763735840281488,0.165874831827114,0.165874831827114,-2.34869834100264	4	0.995	SSPSKDQFKIKHYNESSELSQNNTEIDKLSE SPSKDQFKIKHYNESSELSQNNTEIDKLSEP	yes	no	KEL1	KEL1_703 704	Protein required for proper cell fusion and cell morphology; forms a complex with Bud14p and Kel2p that regulates Bnr1p (formin) to affect actin cable assembly, cytokinesis, and polarized growth; functions in a complex with Kel2p to negatively regulate mitotic exit, interacts with Tem1p and Lte1p; localizes to regions of polarized growth; potential Cdc28p substrate
YHR177W_90 91	YHR177W	R.LG(ST)phosHDLPLHNVPEYNIFER.A	FALSE	FALSE	STYX	-2.17827	-2.28158	0.305862	3	1	-2.28158414514411,-1.83412516817289,-2.41908766889404	3	0.998	ISGKFLVYREYNRLGSTHDLPLHNVPEYNIF SGKFLVYREYNRLGSTHDLPLHNVPEYNIFE	yes	no	YHR177W	YHR177W_90 91	Putative transcription factor containing a WOPR domain; binds DNA in vitro; similar to C. albicans Wor1p transcription factor that regulates white-opaque switching; overexpression causes a cell cycle delay or arrest
YIL020C_37	YIL020C	K.TNFVSphosQHPSSYYAK.L	TRUE	FALSE	STYQ	3.75556	3.89035	1.19429	6	0.9994	5.45343331569762,3.84488568590937,3.93582284269275,3.95768890298894,3.62311889122665,1.71841585485589	0	0.988	TLTSKKEDVPKTNFVSQHPSSYYAKLYKDRD	yes	yes	HIS6	HIS6_37	Enzyme that catalyzes the fourth step in the histidine pathway; Phosphoribosylformimino-5-aminoimidazole carboxamide ribotide isomerase; mutations cause histidine auxotrophy and sensitivity to Cu, Co, and Ni salts
YIL031W_983 984	YIL031W	K.LVDIDDVAF(SS)phosPTR.G	FALSE	FALSE	STYX	4.4624	6.38569	3.46823	3	0.9999	6.54284042599332,6.38568870906179,0.45865658105496	1	0.972	KELNEKLVDIDDVAFSSPTRGIPRTSATSKG ELNEKLVDIDDVAFSSPTRGIPRTSATSKGS	yes	yes	ULP2	ULP2_983 984	Peptidase that deconjugates Smt3/SUMO-1 peptides from proteins; plays a role in chromosome cohesion at centromeric regions and recovery from checkpoint arrest induced by DNA damage or DNA replication defects; potential Cdc28p substrate; human homolog PML implicated in promyelocytic leukemia can partially complement yeast null mutant
YIL033C_144 145	YIL033C	R.R(TS)phosVSGETLQPN.N	FALSE	TRUE	STYFLIV	-1.96137	-1.78682	0.427561	6	1	-1.78681945339453,-1.78681945339453,-1.78681945339453,-1.78681945339453,-1.78681945339453,-2.83412516817289	4	0.949	TSTPPLPMHFNAQRRTSVSGETLQPNNFDDW STPPLPMHFNAQRRTSVSGETLQPNNFDDWT	yes	no	BCY1	BCY1_144 145	Regulatory subunit of the cyclic AMP-dependent protein kinase (PKA); PKA is a component of a signaling pathway that controls a variety of cellular processes, including metabolism, cell cycle, stress response, stationary phase, and sporulation
YIL033C_68	YIL033C	K.NIVLFPEPEESphosFSRPQSAQSQSR.S	FALSE	TRUE	STYFLIV	0.292328	0.303378	0.393401	21	0.9944	1.02053546866307,1.02053546866307,0.895608856762244,0.544386455080844,-0.36597633243448,-0.265282332815007,-0.233221123582708,0.201498741557835,0.247668922990761,0.388267253163562,0.247668922990761,0.580912331105958,0.571867191502951,0.357016319179122,0.357016319179122,0.129348955802,0.00045122261974255,0.303378355577049,0.303378355577049,-0.0545152365981861,-0.111659143701795	8	0.964	EFKAKNIVLFPEPEESFSRPQSAQSQSRSRS	yes	no	BCY1	BCY1_68	Regulatory subunit of the cyclic AMP-dependent protein kinase (PKA); PKA is a component of a signaling pathway that controls a variety of cellular processes, including metabolism, cell cycle, stress response, stationary phase, and sporulation
YIL055C_559	YIL055C	R.NLPTTFAQSGNVSphosDSEGDSK.A	FALSE	FALSE	STYX	0.46265	0.594368	0.382389	14	0.9998	0.544386455080844,0.525770776913497,0.813573087896233,0.43889332623353,0.59883423910322,0.59883423910322,-0.217453807724392,0.895608856762244,0.742800013482852,0.75083733254827,0.589901114333213,0.59883423910322,-0.201856952673373,-0.201856952673373	5	0.982	FNRNLPTTFAQSGNVSDSEGDSKAKYFKVST	yes	no	YIL055C	YIL055C_559	Putative protein of unknown function
YIL063C_14	YIL063C	R.ENSphosEVKQTAVENPIDK.L	FALSE	FALSE	STYX	-3.19214	-3.28158	0.778914	7	1	-3.28158414514411,-2.83412516817289,-1.78681945339453,-3.7410157637814,-2.83412516817289,-3.9336608417238,-3.9336608417238	6	0.977	__MSETNGGNAARENSEVKQTAVENPIDKLD	yes	no	YRB2	YRB2_14	Protein of unknown function; involved in nuclear processes of the Ran-GTPase cycle; involved in nuclear protein export; contains Ran Binding Domain and FxFG repeats; interacts with Srm1p, GTP-Gsp1p, Rna1p and Crm1p; relocalizes to the cytosol in response to hypoxia; not essential for viability
YIL074C_22	YIL074C	R.AMNFSGSphosPGAVSTSPTQSFMNTLPR.R	FALSE	FALSE	STYX	-0.156053	-0.156053	0	2	0.9923	-0.156053263060248,-0.156053263060248	1	0.98	DNLQDSFQRAMNFSGSPGAVSTSPTQSFMNT	yes	no	SER33	SER33_22	3-phosphoglycerate dehydrogenase and alpha-ketoglutarate reductase; 3PG dehydrogenase that catalyzes the first step in serine and glycine biosynthesis; also functions as an alpha-ketoglutarate reductase, converting alpha-ketoglutarate to D-2-hydroxyglutarate (D-2HG); localizes to the cytoplasm; SER33 has a paralog, SER3, that arose from the whole genome duplication
YIL079C_21	YIL079C	K.DTTphosPTGSDSSSFNK.L	FALSE	FALSE	STYX	0.0520912	0.0467539	0.0708519	4	1	0.027168560995522,0.141627285580437,-0.0267702461152818,0.0663391582761998	2	0.988	SEVESIDTLPYVKDTTPTGSDSSSFNKLLAP	yes	no	AIR1	AIR1_21	Zinc knuckle protein; involved in nuclear RNA processing and degradation as a component of the TRAMP complex; stimulates the poly(A) polymerase activity of Pap2p in vitro; AIR1 has a paralog, AIR2, that arose from the whole genome duplication; although Air1p and Air2p are homologous TRAMP subunits, they have nonredundant roles in regulation of substrate specificity of the exosome
YIL105C_145	YIL105C	K.QLQGKNSphosLTNTSILSR.A	FALSE	TRUE	STYFLIV	0.0509904	0.000451223	0.280261	45	1	-0.0685904218099089,-0.0545152365981861,-0.0685904218099089,0.0138717383820642,-0.111659143701795,-0.126305919666196,-0.126305919666196,-0.0971595740066798,0.0663391582761998,-0.0828042810296097,0.0663391582761998,0.357016319179122,-0.24916266745173,-0.04	19	0.994	PDPNNNNGKQLQGKNSLTNTSILSRARSSLQ	yes	no	SLM1	SLM1_145	Phosphoinositide PI4,5P(2) binding protein, forms a complex with Slm2p; acts downstream of Mss4p in a pathway regulating actin cytoskeleton organization in response to stress; TORC2 complex substrate and effector; protein abundance increases in response to DNA replication stress; SLM1 has a paralog, SLM2, that arose from the whole genome duplication
YIL115C_724	YIL115C	K.ALESVGSphosDTTFK.F	FALSE	FALSE	STYX	-2.29029	-2.25812	0.261304	6	1	-2.57109076233909,-2.41908766889404,-2.57109076233909,-1.98612826161794,-2.09715957400668,-2.09715957400668	5	0.981	SSFGSGFSKALESVGSDTTFKFGTQASPFSS	yes	no	NUP159	NUP159_724	FG-nucleoporin component of central core of the nuclear pore complex; also part of the nuclear pore complex (NPC) cytoplasmic filaments; contributes directly to nucleocytoplasmic transport; regulates ADP release from the ATP-dependent RNA helicase Dbp5p; forms a stable association with Nup82p, Gle2p and two other FG-nucleoporins (Nsp1p and Nup116p)
YIL115C_745	YIL115C	K.FGTQASPFSSQLGNKSphosPFSSFTKDDTENGSLSK.G	FALSE	FALSE	STYX	-2.22612	-2.18675	0.236373	8	0.9915	-2.15605326306025,-2.21745380772439,-2.15605326306025,-1.98612826161794,-2.57109076233909,-1.9336608417238,-2.21745380772439,-2.57109076233909	8	0.99	FGTQASPFSSQLGNKSPFSSFTKDDTENGSL	yes	no	NUP159	NUP159_745	FG-nucleoporin component of central core of the nuclear pore complex; also part of the nuclear pore complex (NPC) cytoplasmic filaments; contributes directly to nucleocytoplasmic transport; regulates ADP release from the ATP-dependent RNA helicase Dbp5p; forms a stable association with Nup82p, Gle2p and two other FG-nucleoporins (Nsp1p and Nup116p)
YIL122W_152	YIL122W	R.DTNNDNNNHLTIPSphosPITTK.K	FALSE	FALSE	STYX	0.902605	0.910036	0.0278352	9	1	0.910035927397524,0.910035927397524,0.910035927397524,0.910035927397524,0.910035927397524,0.91719571897039,0.910035927397524,0.91719571897039,0.828839844549543	4	0.988	NRDTNNDNNNHLTIPSPITTKKRKINASELA	yes	no	POG1	POG1_152	Nuclear chromatin-associated protein of unknown function; may have a role in cell cycle regulation; overexpression promotes recovery from pheromone induced arrest and suppresses the stress sensitivity caused by a mutation in the E3 ubiquitin ligase Rsp5p; binds upstream of BAR1 and cell cycle-related genes; phsosphoylated form may be ubiquitinated by Dma2p; potential Cdc28p substrate; SBF regulat…
YIL130W_166	YIL130W	K.RDSphosQSFLDDTVK.E	TRUE	FALSE	STYQ	0.787588	0.790366	0.371511	15	1	1.68943678788413,0.774684074502638,0.774684074502638,0.790365696734908,0.790365696734908,0.398535588617389,-0.171160155450457,0.881036055674972,0.766778876417292,0.766778876417292,0.881036055674972,0.836413064254344,0.90284042599332,0.836413064254344,0.895608856762244	6	0.977	DIPVFLQIFHNFKRDSQSFLDDTVKEYTLIV	yes	no	ASG1	ASG1_166	Zinc cluster protein proposed to be a transcriptional regulator; regulator involved in the stress response; null mutants have a respiratory deficiency, calcofluor white sensitivity and slightly increased cycloheximide resistance
YIL135C_177	YIL135C	Q.SphosFDNETSPAHPR.S	FALSE	TRUE	STYFLIV	0.132665	0.334968	0.94053	12	0.9988	0.201498741557835,0.201498741557835,0.116965231346168,-2.7410157637814,0.468437601847545,0.468437601847545,0.589901114333213,0.0918742503833371,0.104474287162971,0.478152756680757,0.805878696106232,0.805878696106232	7	0.988	GLDRALGRTRSLSSQSFDNETSPAHPRSPND	yes	no	VHS2	VHS2_177	Regulator of septin dynamics; involved in the regulation of septin dynamics at bud neck after mitotic entry, likely by stabilizing septin structure; regulated at post-translational level by cell cycle dependent phosphorylation; likely phosphorylated by Cdc28p and dephosphorylated by Cdc14p before cytokinesis; high-copy suppressor of synthetic lethality of sis2 sit4 double mutant; VHS2 has a paral…
YIL135C_59	YIL135C	K.TVSNNAANSphosLSR.Q	FALSE	TRUE	STYFLIV	0.428743	0.646944	0.511606	6	1	0.63402366756552,0.676836751104493,-0.611732746836438,0.553604985110223,0.65986367250078,0.65986367250078	4	0.983	DPSYLYKTVSNNAANSLSRQSSRTSLFNHNN	yes	no	VHS2	VHS2_59	Regulator of septin dynamics; involved in the regulation of septin dynamics at bud neck after mitotic entry, likely by stabilizing septin structure; regulated at post-translational level by cell cycle dependent phosphorylation; likely phosphorylated by Cdc28p and dephosphorylated by Cdc14p before cytokinesis; high-copy suppressor of synthetic lethality of sis2 sit4 double mutant; VHS2 has a paral…
YIL144W_248	YIL144W	R.SLINQNTphosQEITILSQPLK.T	TRUE	FALSE	STYQ	-0.0151022	-0.0685904	0.0926443	3	1	0.0918742503833371,-0.0685904218099089,-0.0685904218099089	2	0.993	DMCLNKVDRSLINQNTQEITILSQPLKTLDE	yes	no	NDC80	NDC80_248	Component of the kinetochore-associated Ndc80 complex; conserved coiled-coil protein involved in chromosome segregation, spindle checkpoint activity, and kinetochore assembly and clustering; evolutionarily conserved; complex members include Ndc80p, Nuf2p, Scp24p, and Spc25p; modified by sumoylation
YIL144W_255	YIL144W	R.SLINQNTQEITILSphosQPLK.T	TRUE	FALSE	STYQ	1.67582	1.67582	0.134226	2	1	1.58091233110596,1.77073688998598	0	0.986	DRSLINQNTQEITILSQPLKTLDEQDQRQER	yes	yes	NDC80	NDC80_255	Component of the kinetochore-associated Ndc80 complex; conserved coiled-coil protein involved in chromosome segregation, spindle checkpoint activity, and kinetochore assembly and clustering; evolutionarily conserved; complex members include Ndc80p, Nuf2p, Scp24p, and Spc25p; modified by sumoylation
YIL147C_833	YIL147C	K.APGSphosDDEEGGNLGRPIENPK.T	FALSE	FALSE	STYX	-0.146953	-0.0971596	0.103426	5	1	-0.0971595740066798,-0.111659143701795,-0.0971595740066798,-0.0971595740066798,-0.331624827643703	2	1	YDNAIFNSQFNKAPGSDDEEGGNLGRPIENP	yes	no	SLN1	SLN1_833	Transmembrane histidine phosphotransfer kinase and osmosensor; regulates MAP kinase cascade; transmembrane protein with an intracellular kinase domain that signals to Ypd1p and Ssk1p, thereby forming a phosphorelay system similar to bacterial two-component regulators
YIL151C_167 168	YIL151C	R.ADEPLVASNGI(YS)phosNSQPQSQVTLSDIR.R	FALSE	FALSE	STYX	0.319892	0.428909	0.197532	3	0.995	0.428909237660908,0.43889332623353,0.0918742503833371	1	0.656	PQMRADEPLVASNGIYSNSQPQSQVTLSDIR QMRADEPLVASNGIYSNSQPQSQVTLSDIRR	yes	no	ESL1	ESL1_167 168	hEST1A/B (SMG5/6)-like protein; contributes to environment-sensing adaptive gene expression responses; Esl1p and Esl2p contain a 14-3-3-like domain and a putative PilT N-terminus ribonuclease domain; ESL1 has a paralog, ESL2, that arose from the whole genome duplication
YIR006C_1319	YIR006C	R.APPVTAAPLPSphosVTPVPPAVPVPQANTSNEK.S	FALSE	TRUE	STYFLIV	1.23954	1.30611	0.180311	4	1	0.973229753884718,1.37272640226778,1.30883278566916,1.30337835557705	1	0.498	PDHARAPPVTAAPLPSVTPVPPAVPVPQANT	yes	yes	PAN1	PAN1_1319	Part of actin cytoskeleton-regulatory complex Pan1p-Sla1p-End3p; associates with actin patches on cell cortex; promotes protein-protein interactions essential for endocytosis; binds to and activates Arp2/3 complex in vitro; phosphorylation of Thr-1225 is regulated by MAPK Hog1p in response to osmotic stress; previously thought to be a subunit of poly(A) ribonuclease
YIR006C_1321	YIR006C	R.APPVTAAPLPSVTphosPVPPAVPVPQANTSNEK.S	FALSE	FALSE	STYX	1.47146	1.45374	0.0306981	3	1	1.45374109064084,1.45374109064084,1.50691174966218	2	0.89	HARAPPVTAAPLPSVTPVPPAVPVPQANTSN	yes	yes	PAN1	PAN1_1321	Part of actin cytoskeleton-regulatory complex Pan1p-Sla1p-End3p; associates with actin patches on cell cortex; promotes protein-protein interactions essential for endocytosis; binds to and activates Arp2/3 complex in vitro; phosphorylation of Thr-1225 is regulated by MAPK Hog1p in response to osmotic stress; previously thought to be a subunit of poly(A) ribonuclease
YIR007W_594	YIR007W	R.AKTphosPTPEPSPASTVASVSTSTSK.S	FALSE	FALSE	STYX	0.671244	0.544386	0.306247	3	0.9941	1.02053546866307,0.448808795098613,0.544386455080844	1	0.933	WSPDDKPLYHDTRAKTPTPEPSPASTVASVS	yes	no	EGH1	EGH1_594	Steryl-beta-glucosidase with broad specificity for aglycones; has a role in ergosteryl-beta-glucoside catabolism; required for normal vacuolar morphology; has similarity to the C. neoformans ergosteryl-beta-glucosidase EGCrP2; localizes to the cytosol
YIR016W_154	YIR016W	K.SGREDITGSLSphosVPAEQEK.L	FALSE	TRUE	STYFLIV	1.77563	1.82123	0.0856459	3	1	1.82883984454954,1.82122666043967,1.67683675110449	1	0.992	LHQGKSGREDITGSLSVPAEQEKLSFLAKAS	yes	yes	YIR016W	YIR016W_154	Putative protein of unknown function; expression directly regulated by the metabolic and meiotic transcriptional regulator Ume6p; overexpression causes a cell cycle delay or arrest; non-essential gene; YIR016W has a paralog, YOL036W, that arose from the whole genome duplication
YIR035C_37	YIR035C	R.SphosEAPLKK.L	FALSE	FALSE	STYX	4.09276	4.09276	3.46493	2	0.9939	6.54284042599332,1.64268852869265	0	1	LFSLDKDTVVYGVARSEAPLKKLKEKYGDRF	yes	yes	YIR035C	YIR035C_37	Putative cytoplasmic short-chain dehydrogenase/reductase
YJL005W_389	YJL005W	R.LDTphosNLEDVTDITK.T	FALSE	FALSE	STYX	1.55566	1.61654	0.105439	3	0.9998	1.61653624083668,1.61653624083668,1.43390991871927	2	0.991	IETPISCKPSLFRLDTNLEDVTDITKTVPPT	yes	yes	CYR1	CYR1_389	Adenylate cyclase; required for cAMP production and cAMP-dependent protein kinase signaling; the cAMP pathway controls a variety of cellular processes, including metabolism, cell cycle, stress response, stationary phase, and sporulation
YJL010C_284	YJL010C	R.SDISphosQSTITK.F	TRUE	FALSE	STYQ	1.19526	1.09819	0.303205	3	0.9995	1.09818802431554,0.952471193717921,1.53510864149283	0	0.955	LYKGFTNGAESRSDISQSTITKFREYSVDKV	yes	yes	NOP9	NOP9_284	Essential subunit of U3-containing 90S preribosome; involved in production of 18S rRNA and assembly of small ribosomal subunit; also part of pre-40S ribosome and required for its export into cytoplasm; binds RNA and contains pumilio domain
YJL020C_620 621	YJL020C	N.VLPV(SS)phosPQTR.V	FALSE	FALSE	STYX	0.0336359	0.0336359	0.799311	2	0.9674	-0.531562398152455,0.59883423910322	0	0.966	IENSSQNTTGNVLPVSSPQTRVARNGSINSL ENSSQNTTGNVLPVSSPQTRVARNGSINSLT	yes	no	BBC1	BBC1_620 621	Protein possibly involved in assembly of actin patches; interacts with an actin assembly factor Las17p and with the SH3 domains of Type I myosins Myo3p and Myo5p; localized predominantly to cortical actin patches
YJL026W_22	YJL026W	K.AAADALSDLEIKDSphosKSNLNK.E	FALSE	FALSE	STYX	-2.12192	-2.41909	0.731098	6	1	-0.632491307003235,-2.34869834100264,-2.49308825033782,-2.41908766889404,-2.41908766889404,-2.41908766889404	4	0.946	SKAAADALSDLEIKDSKSNLNKELETLREEN	yes	no	RNR2	RNR2_22	Ribonucleotide-diphosphate reductase (RNR), small subunit; the RNR complex catalyzes the rate-limiting step in dNTP synthesis and is regulated by DNA replication and DNA damage checkpoint pathways via localization of the small subunits; RNR2 has a paralog, RNR4, that arose from the whole genome duplication
YJL026W_24	YJL026W	K.AAADALSDLEIKDSKSphosNLNK.E	FALSE	FALSE	STYX	-2.15731	-2.15731	0.0850609	2	1	-2.09715957400668,-2.21745380772439	2	0.98	AAADALSDLEIKDSKSNLNKELETLREENRV	yes	no	RNR2	RNR2_24	Ribonucleotide-diphosphate reductase (RNR), small subunit; the RNR complex catalyzes the rate-limiting step in dNTP synthesis and is regulated by DNA replication and DNA damage checkpoint pathways via localization of the small subunits; RNR2 has a paralog, RNR4, that arose from the whole genome duplication
YJL041W_283	YJL041W	K.TTNTTPSphosFSFGAK.S	FALSE	TRUE	STYFLIV	-1.46374	-1.59256	0.371186	8	1	-1.53156239815245,-1.53156239815245,-1.65355292253107,-1.65355292253107,-1.78681945339453,-0.883034768653832,-1.78681945339453,-0.883034768653832	6	0.981	FGTATSDNKTTNTTPSFSFGAKSDENKAGAT	yes	no	NSP1	NSP1_283	FG-nucleoporin component of central core of the nuclear pore complex; also part of the nuclear pore complex (NPC) nuclear basket; contributes directly to nucleocytoplasmic transport and maintenance of the NPC permeability barrier; found in stable complex with Nup82p, Gle2p and two other FG-nucleoporins (Nup159p and Nup116p); also found in stable complex with Nic96p and two other FG-nucleoproteins…
YJL041W_570	YJL041W	K.AAISphosFGAKPEEQK.S	FALSE	TRUE	STYFLIV	-2.34804	-2.3487	0.216722	5	1	-2.65355292253107,-2.04057604564031,-2.34869834100264,-2.34869834100264,-2.34869834100264	4	1	KPTGKEEGDGAKAAISFGAKPEEQKSSDTSK	yes	no	NSP1	NSP1_570	FG-nucleoporin component of central core of the nuclear pore complex; also part of the nuclear pore complex (NPC) nuclear basket; contributes directly to nucleocytoplasmic transport and maintenance of the NPC permeability barrier; found in stable complex with Nup82p, Gle2p and two other FG-nucleoporins (Nup159p and Nup116p); also found in stable complex with Nic96p and two other FG-nucleoproteins…
YJL050W_84	YJL050W	K.VVVPVLADSphosFEQEASR.E	FALSE	TRUE	STYFLIV	0.341409	0.3358	0.572873	39	1	0.758830123301801,0.774684074502638,0.0918742503833371,-1.57109076233909,0.292407237756046,0.292407237756046,0.292407237756046,0.303378355577049,0.292407237756046,0.335799833269426,0.0403439497432552,0.428909237660908,0.398535588617389,0.116965231346168,-0.0267702461152818,1.2979032255109,1.34644707746893,0.589901114333213,0.589901114333213,0.924320153403772,-1.78681945339453,0.247668922990761,0.…	19	0.995	TEDKNKKVVVPVLADSFEQEASREVDASKGL	yes	no	MTR4	MTR4_84	ATP-dependent 3'-5' RNA helicase of the DExD/H family; involved in nuclear RNA processing and degradation both as a component of TRAMP complex and in TRAMP-independent processes; TRAMP unwinds RNA duplexes, with Mtr4p unwinding activity stimulated by Pap2p/Air2p but not dependent on ongoing polyadenylation; contains an arch domain, with two coiled-coil arms/stalks and a globular fist/KOW domain, …
YJL076W_1082	YJL076W	K.VRPSphosLSSLSDLVSR.G	FALSE	TRUE	STYFLIV	-0.205717	-0.186427	0.074696	7	1	-0.186426912103767,-0.126305919666196,-0.331624827643703,-0.141102921594277,-0.156053263060248,-0.233221123582708,-0.265282332815007	2	0.98	NPSSILHDLPRKVRPSLSSLSDLVSRGIPDV	yes	no	NET1	NET1_1082	Core subunit of the RENT complex; involved in nucleolar silencing and telophase exit; stimulates transcription by RNA polymerase I and regulates nucleolar structure; NET1 has a paralog, TOF2, that arose from the whole genome duplication
YJL076W_1084 1085	YJL076W	K.VRPSL(SS)phosLSDLVSR.G	FALSE	TRUE	STYFLIV	-0.0700132	-0.0697006	0.0739989	4	0.9999	-0.141102921594277,-0.126305919666196,-0.0130953092182052,0.00045122261974255	1	0.658	SSILHDLPRKVRPSLSSLSDLVSRGIPDVKE SILHDLPRKVRPSLSSLSDLVSRGIPDVKEK	yes	no	NET1	NET1_1084 1085	Core subunit of the RENT complex; involved in nucleolar silencing and telophase exit; stimulates transcription by RNA polymerase I and regulates nucleolar structure; NET1 has a paralog, TOF2, that arose from the whole genome duplication
YJL076W_437	YJL076W	R.SphosQSSIADNNGSPVK.N	TRUE	FALSE	STYQ	0.115624	0.115624	0.0718497	4	1	0.0534001025687016,0.0534001025687016,0.17784747349319,0.17784747349319	2	0.847	ETPETEPHSKASLQRSQSSIADNNGSPVKNS	yes	no	NET1	NET1_437	Core subunit of the RENT complex; involved in nucleolar silencing and telophase exit; stimulates transcription by RNA polymerase I and regulates nucleolar structure; NET1 has a paralog, TOF2, that arose from the whole genome duplication
YJL076W_439	YJL076W	R.SQSphosSIADNNGSPVK.N	FALSE	FALSE	STYX	-1.29102	-1.28158	0.0686438	4	1	-1.28158414514411,-1.21745380772439,-1.38346375916332,-1.28158414514411	2	0.982	PETEPHSKASLQRSQSSIADNNGSPVKNSPL	yes	no	NET1	NET1_439	Core subunit of the RENT complex; involved in nucleolar silencing and telophase exit; stimulates transcription by RNA polymerase I and regulates nucleolar structure; NET1 has a paralog, TOF2, that arose from the whole genome duplication
YJL076W_439 440	YJL076W	R.SQ(SS)phosIADNNGSPVK.N	FALSE	TRUE	STYFLIV	2.09354	1.8174	1.53198	3	1	1.81740494948726,0.718415854855893,3.7448135449205	0	0.994	PETEPHSKASLQRSQSSIADNNGSPVKNSPL ETEPHSKASLQRSQSSIADNNGSPVKNSPLG	yes	yes	NET1	NET1_439 440	Core subunit of the RENT complex; involved in nucleolar silencing and telophase exit; stimulates transcription by RNA polymerase I and regulates nucleolar structure; NET1 has a paralog, TOF2, that arose from the whole genome duplication
YJL076W_838 839 840	YJL076W	K.G(TTS)phosFNEEGNR.K	FALSE	TRUE	STYFLIV	-4.50783	-4.15605	0.69257	13	1	-4.41908766889404,-4.15605326306025,-4.15605326306025,-5.7410157637814,-5.7410157637814,-5.15605326306025,-4.15605326306025,-3.9336608417238,-4.15605326306025,-3.9336608417238,-4.15605326306025,-3.7410157637814,-5.15605326306025	11	1.001	SFPVVGGSPSVATKGTTSFNEEGNRKNVKTK FPVVGGSPSVATKGTTSFNEEGNRKNVKTKA PVVGGSPSVATKGTTSFNEEGNRKNVKTKAK	yes	no	NET1	NET1_838 839 840	Core subunit of the RENT complex; involved in nucleolar silencing and telophase exit; stimulates transcription by RNA polymerase I and regulates nucleolar structure; NET1 has a paralog, TOF2, that arose from the whole genome duplication
YJL080C_1108 1109	YJL080C	R.LTYEPIDL(SS)phosILSDGEEKEVTKDTSNDSAK.K	FALSE	TRUE	STYFLIV	-0.728934	-0.763736	0.0700268	5	0.996	-0.786819453394529,-0.611732746836438,-0.763735840281488,-0.763735840281488,-0.71864795075295	0	0.946	EGDITMRLTYEPIDLSSILSDGEEKEVTKDT GDITMRLTYEPIDLSSILSDGEEKEVTKDTS	yes	no	SCP160	SCP160_1108 1109	Essential RNA-binding G protein effector of mating response pathway; ligand-activated RNA-binding protein that delivers RNAs involved in polarization and perpetualizing mating signal to shmoo tip during pheromone signaling; Scp160p-mediated RNA trafficking essential for chemotropism and successful mating; mainly associated with nuclear envelope and ER, interacts in mRNA-dependent manner with tran…
YJL080C_63	YJL080C	D.LPSLGSphosNAAFANVK.V	FALSE	FALSE	STYX	0.278615	0.278615	0.125714	2	1	0.367508692996765,0.189721573781482	1	0.975	KPTPLPSLKDLPSLGSNAAFANVKVSWGPNM	yes	no	SCP160	SCP160_63	Essential RNA-binding G protein effector of mating response pathway; ligand-activated RNA-binding protein that delivers RNAs involved in polarization and perpetualizing mating signal to shmoo tip during pheromone signaling; Scp160p-mediated RNA trafficking essential for chemotropism and successful mating; mainly associated with nuclear envelope and ER, interacts in mRNA-dependent manner with tran…
YJL084C_171 172	YJL084C	R.KNSISGL(SS)phosLNLSPLGAPGNSSVNVK.D	FALSE	TRUE	STYFLIV	0.608863	0.843947	0.693058	3	0.9844	0.843946736939752,-0.171160155450457,1.15380199952654	1	0.474	DNETITSRKNSISGLSSLNLSPLGAPGNSSV NETITSRKNSISGLSSLNLSPLGAPGNSSVN	yes	no	ALY2	ALY2_171 172	Alpha arrestin; controls nutrient-mediated intracellular sorting of permease Gap1p; interacts with AP-1 subunit Apl4p; phosphorylated by Npr1p and also by cyclin-CDK complex Pcl7p-Pho85p; promotes endocytosis of plasma membrane proteins; ALY2 has a paralog, ALY1, that arose from the whole genome duplication
YJL103C_273 274	YJL103C	R.GN(SS)phosLHLTNLLNSTK.S	FALSE	TRUE	STYFLIV	-0.184812	-0.0828043	0.424901	4	0.9999	-0.786819453394529,-0.0828042810296097,-0.0828042810296097,0.213180546605471	1	0.994	QESEYPNPSASTRGNSSLHLTNLLNSTKSVN ESEYPNPSASTRGNSSLHLTNLLNSTKSVND	yes	no	GSM1	GSM1_273 274	Putative zinc cluster protein of unknown function; proposed to be involved in the regulation of energy metabolism, based on patterns of expression and sequence analysis
YJL123C_339 340	YJL123C	R.SSI(SS)phosNSNK.L	FALSE	FALSE	STYX	-0.659133	-0.653709	0.0320125	4	0.9989	-0.696621644422951,-0.674926573323632,-0.632491307003235,-0.632491307003235	2	0.992	QKEADATPDDDRSSISSNSNKISDLFISILP KEADATPDDDRSSISSNSNKISDLFISILPI	yes	no	MTC1	MTC1_339 340	Protein of unknown function that may interact with ribosomes; green fluorescent protein (GFP)-fusion protein localizes to the cytoplasm and to COPI-coated vesicles (early Golgi); mtc1 is synthetically lethal with cdc13-1
YJL130C_1553	YJL130C	R.SISphosGPVITDVASLK.A	FALSE	FALSE	STYX	0.369961	0.236264	0.254703	8	1	0.236264159718512,0.236264159718512,0.236264159718512,0.236264159718512,0.782546192275609,0.782546192275609,0.224768520880683,0.224768520880683	4	0.988	LESGFTYCQLMPRSISGPVITDVASLKAANS	yes	no	URA2	URA2_1553	Bifunctional carbamoylphosphate synthetase/aspartate transcarbamylase; catalyzes the first two enzymatic steps in the de novo biosynthesis of pyrimidines; both activities are subject to feedback inhibition by UTP
YJL130C_1986 1987	YJL130C	R.IVNVNPLV(SS)phosVK.K	FALSE	TRUE	STYFLIV	-0.0778346	-0.0697006	0.114121	8	1	-0.126305919666196,-0.126305919666196,0.0534001025687016,0.0534001025687016,-0.217453807724392,-0.0130953092182052,-0.0130953092182052,-0.233221123582708	5	1	MERLGGRIVNVNPLVSSVKKGETLQDTIRTL ERLGGRIVNVNPLVSSVKKGETLQDTIRTLA	yes	no	URA2	URA2_1986 1987	Bifunctional carbamoylphosphate synthetase/aspartate transcarbamylase; catalyzes the first two enzymatic steps in the de novo biosynthesis of pyrimidines; both activities are subject to feedback inhibition by UTP
YJL134W_18	YJL134W	R.TLSphosNPNDFQEPNYLLDPGNHPSDHFR.T	FALSE	FALSE	STYX	-1.46754	-1.31475	0.278145	48	1	-1.24916266745173,-1.24916266745173,-1.24916266745173,-1.28158414514411,-1.65355292253107,-2.09715957400668,-1.28158414514411,-1.28158414514411,-1.24916266745173,-1.41908766889404,-1.31475100907931,-1.41908766889404,-1.31475100907931,-1.57109076233909,-1.	31	0.966	DGLNTSNIRKRARTLSNPNDFQEPNYLLDPG	yes	no	LCB3	LCB3_18	Long-chain base-1-phosphate phosphatase; specific for dihydrosphingosine-1-phosphate, regulates ceramide and long-chain base phosphates levels, involved in incorporation of exogenous long chain bases in sphingolipids; LCB3 has a paralog, YSR3, that arose from the whole genome duplication
YJL141C_240	YJL141C	R.RLSphosAYPPSTSPPLQPPFK.Q	FALSE	FALSE	STYX	1.61704	1.18378	1.24442	32	0.9988	4.6027251546908,2.21026895118557,0.959423954359687,1.31968016790615,1.17784747349319,1.41885557299698,0.685248990920693,1.14162728558044,1.1355011827836,0.881036055674972,1.07276542743563,1.0534001025687,1.23052779016937,3.97065120978294,1.23052779016937,1.14772748511685,1.0663391582762,1.37272640226778,2.55130586902063,0.571867191502951,1.15380199952654,1.96979066991795,0.973229753884718,0.98690…	9	0.989	QGTNSIPVMSPYRRLSAYPPSTSPPLQPPFK	yes	yes	YAK1	YAK1_240	Serine-threonine protein kinase; component of a glucose-sensing system that inhibits growth in response to glucose availability; upon nutrient deprivation Yak1p phosphorylates Pop2p to regulate mRNA deadenylation, the co-repressor Crf1p to inhibit transcription of ribosomal genes, and the stress-responsive transcription factors Hsf1p and Msn2p; nuclear localization negatively regulated by the Ras…
YJL141C_288	YJL141C	K.NDLQPVLNATphosPK.F	FALSE	FALSE	STYX	0.408755	0.3358	0.537733	15	1	0.562764984395699,0.506911749662181,0.0403439497432552,0.0534001025687016,0.0534001025687016,0.0534001025687016,0.377925308942103,0.224768520880683,2.17486361505437,0.651301658997356,0.580912331105958,0.0534001025687016,0.0534001025687016,0.408731355723278,0.335799833269426	8	1	QLCNSKNDLQPVLNATPKFRRASLNSKTISP	yes	no	YAK1	YAK1_288	Serine-threonine protein kinase; component of a glucose-sensing system that inhibits growth in response to glucose availability; upon nutrient deprivation Yak1p phosphorylates Pop2p to regulate mRNA deadenylation, the co-repressor Crf1p to inhibit transcription of ribosomal genes, and the stress-responsive transcription factors Hsf1p and Msn2p; nuclear localization negatively regulated by the Ras…
YJL146W_80 81	YJL146W	R.LYG(SS)phosQTR.E	TRUE	FALSE	STYQ	1.65555	1.6513	0.012073	4	0.9993	1.67261216524277,1.64700152156373,1.65558901740045,1.64700152156373	1	0.984	SLARGSTQQQQRLYGSSQTREKSDQQQQDYQ LARGSTQQQQRLYGSSQTREKSDQQQQDYQL	yes	yes	IDS2	IDS2_80 81	Protein involved in modulation of Ime2p activity during meiosis; appears to act indirectly to promote Ime2p-mediated late meiotic functions; found in growing cells and degraded during sporulation
YJL153C_42	YJL153C	K.TASphosGRFDVTPTVQDYVFK.L	FALSE	FALSE	STYX	-1.30271	-1.32457	0.222717	4	1	-1.49308825033782,-1.49308825033782,-1.15605326306025,-1.06859042180991	1	0.978	LTKYSYENAVVTKTASGRFDVTPTVQDYVFK	yes	no	INO1	INO1_42	Inositol-3-phosphate synthase; involved in synthesis of inositol phosphates and inositol-containing phospholipids; transcription is coregulated with other phospholipid biosynthetic genes by Ino2p and Ino4p, which bind the UASINO DNA element
YJL155C_433	YJL155C	K.GTSQVGELSphosQSSTK.L	TRUE	FALSE	STYQ	0.754219	0.744801	0.100309	4	0.9999	0.821226660439668,0.858897078405723,0.668375172356297,0.668375172356297	2	0.984	VSTYKEKGTSQVGELSQSSTKLHQLLNDSPL	yes	no	FBP26	FBP26_433	Fructose-2,6-bisphosphatase, required for glucose metabolism; protein abundance increases in response to DNA replication stress
YJL176C_88	YJL176C	K.LDSphosQETPSTEESR.A	TRUE	FALSE	STYQ	0.715887	0.710195	0.160987	17	1	0.805878696106232,0.805878696106232,0.701927732067324,0.701927732067324,0.710195348050924,0.710195348050924,0.418855572996985,0.836413064254344,0.843946736939752,0.881036055674972,0.91719571897039,0.685248990920693,0.69361246385532,0.544386455080844,0.535108641492833,0.959423954359687,0.418855572996985	8	0.996	VTAKQQPTMQANKLDSQETPSTEESRAQNVF	yes	no	SWI3	SWI3_88	Subunit of the SWI/SNF chromatin remodeling complex; SWI/SNF regulates transcription by remodeling chromosomes; contains SANT domain that is required for SWI/SNF assembly; is essential for displacement of histone H2A-H2B dimers during ATP-dependent remodeling; required for transcription of many genes, including ADH1, ADH2, GAL1, HO, INO1 and SUC2; relocates to the cytosol under hypoxic conditions
YJR006W_20	YJR006W	R.SLQDENLSphosQPR.T	TRUE	FALSE	STYQ	2.88104	2.99708	0.262358	11	1	3.08394297674712,3.08394297674712,2.49499842811868,2.99707649583909,2.99707649583909,3.09029148002065,3.09029148002065,2.4138023452707,2.5420725892426,2.95072775538987,2.94723454535177	4	0.995	LTKFNEDRSLQDENLSQPRTRVRIVDDNLYN	yes	yes	POL31	POL31_20	Subunit of DNA polymerase delta (polymerase III); essential for cell viability; involved in DNA replication and DNA repair; forms a complex with Rev3p, Rev7p and Pol32p; relocalizes to the cytosol in response to hypoxia
YJR035W_27	YJR035W	K.DLGVNVLSphosQSSLEEK.L	TRUE	FALSE	STYQ	1.95184	2.0451	0.640319	4	1	1.16587483182711,2.55130586902063,2.38826725316356,1.70192773206732	0	0.928	LENNESLKDLGVNVLSQSSLEEKIANDVTNF	yes	yes	RAD26	RAD26_27	Protein involved in transcription-coupled nucleotide excision repair; repairs UV-induced DNA lesions; recruitment to DNA lesions is dependent on an elongating RNA polymerase II; homolog of human CSB protein
YJR060W_45	YJR060W	K.QRDQGLLSphosQESNDGNIDSALLSEGATLK.G	TRUE	FALSE	STYQ	-0.569444	-0.493088	0.148884	3	1	-0.493088250337819,-0.474229223086503,-0.741015763781404	0	0.498	NYSEARKKQRDQGLLSQESNDGNIDSALLSE	yes	no	CBF1	CBF1_45	Basic helix-loop-helix (bHLH) protein; forms homodimer to bind E-box consensus sequence CACGTG present at MET gene promoters and centromere DNA element I (CDEI); affects nucleosome positioning at this motif; associates with other transcription factors such as Met4p and Isw1p to mediate transcriptional activation or repression; associates with kinetochore proteins, required for chromosome segregat…
YJR072C_352	YJR072C	K.GEVNENSphosAPDLQR.R	FALSE	FALSE	STYX	-0.970487	-0.786819	0.664247	19	1	-0.141102921594277,-0.141102921594277,-0.551191204901387,-0.551191204901387,-2.34869834100264,-2.34869834100264,-0.9336608417238,-0.9336608417238,-0.611732746836438,-0.786819453394529,-0.674926573323632,-0.531562398152455,-0.531562398152455,-0.81027842621	9	1	TFPGEERTKGEVNENSAPDLQRRYQEAMQQV	yes	no	NPA3	NPA3_352	Member of the conserved GPN-loop GTPase family; has a role in transport of RNA polymerase II to the nucleus; exhibits GTP-dependent binding to PolII; has ATPase activity; involved in sister chromatid cohesion; phosphorylated by the Pcl1p-Pho85p kinase complex; human homolog XAB1 interacts with human RNA polymerase II; protein abundance increases in response to DNA replication stress
YJR105W_272 273 274 275	YJR105W	K.G(TSTY)phosPVKPLDSSK.L	FALSE	FALSE	STYX	-1.28832	-1.3487	0.169245	3	0.9998	-1.34869834100264,-1.09715957400668,-1.41908766889404	3	0.999	FTHGVEPTVVVSSKGTSTYPVKPLDSSKIVD THGVEPTVVVSSKGTSTYPVKPLDSSKIVDT HGVEPTVVVSSKGTSTYPVKPLDSSKIVDTN GVEPTVVVSSKGTSTYPVKPLDSSKIVDTNG	yes	no	ADO1	ADO1_272 273 274 275	Adenosine kinase; required for the utilization of S-adenosylmethionine (AdoMet); may be involved in recycling adenosine produced through the methyl cycle
YKL035W_37 38	YKL035W	K.LAD(SS)phosKLDDAAR.A	FALSE	FALSE	STYX	-0.258194	-0.273433	0.0569986	8	0.9989	-0.265282332815007,-0.265282332815007,-0.314751009079307,-0.314751009079307,-0.281584145144107,-0.281584145144107,-0.171160155450457,-0.171160155450457	4	1	VAASQMRNALNKLADSSKLDDAARAKFENEL AASQMRNALNKLADSSKLDDAARAKFENELD	yes	no	UGP1	UGP1_37 38	UDP-glucose pyrophosphorylase (UGPase); catalyses the reversible formation of UDP-Glc from glucose 1-phosphate and UTP, involved in a wide variety of metabolic pathways, expression modulated by Pho85p through Pho4p; involved in PKA-mediated oxidative stress resistance and long-term survival in stationary phase; UGP1 has a paralog, YHL012W, that arose from the whole genome duplication
YKL054C_258	YKL054C	K.KTphosESPLENVAELK.K	FALSE	FALSE	STYX	-1.26079	-0.908126	0.808957	21	1	-1.69662164442295,-0.763735840281488,-1.31475100907931,-4.41908766889404,-0.908125749616663,-1.34869834100264,-0.834125168172886,-0.908125749616663,-0.858372714419563,-1.49308825033782,-1.61173274683644,-0.810278426218518,-0.551191204901387,-0.81027842621	7	0.5	SWAAIATPKPKAVKKTESPLENVAELKKEIS	yes	no	DEF1	DEF1_258	RNAPII degradation factor; forms a complex with Rad26p in chromatin, enables ubiquitination and proteolysis of RNAPII present in an elongation complex; mutant is deficient in Zip1p loading onto chromosomes during meiosis
YKL054C_260	YKL054C	K.TESphosPLENVAELKK.E	FALSE	FALSE	STYX	-1.04797	-0.959656	0.35281	82	1	-1.06859042180991,-1.78681945339453,-1.41908766889404,-1.65355292253107,-0.763735840281488,-0.786819453394529,-0.883034768653832,-0.763735840281488,-1.31475100907931,-0.858372714419563,-0.883034768653832,-1.09715957400668,-1.04057604564031,-1.040576045640	44	0.987	AAIATPKPKAVKKTESPLENVAELKKEISDI	yes	no	DEF1	DEF1_260	RNAPII degradation factor; forms a complex with Rad26p in chromatin, enables ubiquitination and proteolysis of RNAPII present in an elongation complex; mutant is deficient in Zip1p loading onto chromosomes during meiosis
YKL054C_273	YKL054C	K.EISphosDIKKDDQK.S	FALSE	FALSE	STYX	-4.8869	-5.44853	1.19852	8	0.9994	-5.7410157637814,-5.7410157637814,-4.7410157637814,-5.15605326306025,-3.7410157637814,-2.49308825033782,-5.7410157637814,-5.7410157637814	6	1	TESPLENVAELKKEISDIKKDDQKSEASEEK	yes	no	DEF1	DEF1_273	RNAPII degradation factor; forms a complex with Rad26p in chromatin, enables ubiquitination and proteolysis of RNAPII present in an elongation complex; mutant is deficient in Zip1p loading onto chromosomes during meiosis
YKL058W_102	YKL058W	N.GSGDSphosQSVISVDKLR.L	TRUE	FALSE	STYQ	-0.634574	-0.242956	0.674479	8	1	-0.314751009079307,-0.0828042810296097,-1.18642691210377,-1.1263059196662,-0.171160155450457,-0.156053263060248,-0.156053263060248,-1.88303476865383	4	0.986	VEDSHRDASQNGSGDSQSVISVDKLRIVACN	yes	no	TOA2	TOA2_102	TFIIA small subunit; involved in transcriptional activation, acts as antirepressor or as coactivator; required, along with Toa1p, for ribosomal protein gene transcription in vivo; homologous to smallest subunit of human and Drosophila TFIIA; protein abundance increases in response to DNA replication stress
YKL058W_95	YKL058W	R.DASphosQNGSGDSQSVISVDKLR.L	TRUE	FALSE	STYQ	-0.113954	-0.0828043	0.359089	15	1	-0.126305919666196,-0.126305919666196,-0.111659143701795,-0.111659143701795,0.153801999526539,0.165874831827114,0.104474287162971,0.104474287162971,-1.15605326306025,-0.0828042810296097,-0.0828042810296097,-0.674926573323632,0.165874831827114,0.1658748318	6	0.992	VKNCQVTVEDSHRDASQNGSGDSQSVISVDK	yes	no	TOA2	TOA2_95	TFIIA small subunit; involved in transcriptional activation, acts as antirepressor or as coactivator; required, along with Toa1p, for ribosomal protein gene transcription in vivo; homologous to smallest subunit of human and Drosophila TFIIA; protein abundance increases in response to DNA replication stress
YKL060C_290	YKL060C	K.VNLDTphosDCQYAYLTGIR.D	FALSE	FALSE	STYX	0.632263	0.506912	0.372141	15	1	0.843946736939752,1.10447428716297,0.973229753884718,1.54900308315121,0.448808795098613,0.506911749662181,0.45865658105496,0.580912331105958,0.821226660439668,0.104474287162971,0.676836751104493,0.292407237756046,0.357016319179122,0.398535588617389,0.367508692996765	5	0.994	FHTGIDNGVVKVNLDTDCQYAYLTGIRDYVL	yes	no	FBA1	FBA1_290	Fructose 1,6-bisphosphate aldolase; required for glycolysis and gluconeogenesis; catalyzes conversion of fructose 1,6 bisphosphate to glyceraldehyde-3-P and dihydroxyacetone-P; locates to mitochondrial outer surface upon oxidative stress; N-terminally propionylated in vivo
YKL067W_95	YKL067W	R.TILGATphosNPLGSAPGTIR.G	FALSE	FALSE	STYX	0.143748	0.143748	0.363625	4	1	0.45865658105496,0.45865658105496,-0.171160155450457,-0.171160155450457	2	0.993	EGKDVVRQGRTILGATNPLGSAPGTIRGDFG	yes	no	YNK1	YNK1_95	Nucleoside diphosphate kinase; catalyzes the transfer of gamma phosphates from nucleoside triphosphates, usually ATP, to nucleoside diphosphates by a mechanism that involves formation of an autophosphorylated enzyme intermediate; protein abundance increases in response to DNA replication stress
YKL079W_570	YKL079W	K.SAIPSphosPR.R	FALSE	FALSE	STYX	-0.189614	-0.265282	0.203355	31	0.9996	0.497388975543674,-0.419087668894042,-0.233221123582708,-0.265282332815007,-0.265282332815007,-0.201856952673373,-0.201856952673373,0.45865658105496,-0.0267702461152818,-0.265282332815007,-0.265282332815007,-0.265282332815007,-0.265282332815007,-0.201856952673373,0.027168560995522,0.027168560995522,-0.281584145144107,-0.281584145144107,-0.281584145144107,-0.217453807724392,-0.217453807724392,-0.2…	16	0.994	ESSVKELSLNKSAIPSPRRGSMSSSSGNTML	yes	no	SMY1	SMY1_570	Kinesin-like myosin passenger-protein; interacts with Myo2p and enhances its interaction with Sec4p during transport of secretory vesicles; controls actin cable structure and dynamics
YKL101W_1325	YKL101W	K.LDNKISphosEESSQLVLPVVEKK.E	FALSE	FALSE	STYX	0.333262	0.333262	0.121047	2	1	0.247668922990761,0.418855572996985	1	0.921	GGKIKEEHTKLDNKISEESSQLVLPVVEKKE	yes	no	HSL1	HSL1_1325	Nim1p-related protein kinase; septin-binding kinase that localizes to the bud neck septin ring and regulates the morphogenesis checkpoint; phosphorylates Hsl7p and cooperates with Elm1p to recruit Hsl7p to the mother-bud neck, as a prerequisite for the subsequent recruitment, phosphorylation, and degradation of Swe1p; autophosphorylation enhances interactions with Hsl7p
YKL101W_1328 1329	YKL101W	K.LDNKISEE(SS)phosQLVLPVVEKK.E	TRUE	FALSE	STYQ	0.665996	0.548642	0.937332	18	1	0.924320153403772,0.924320153403772,-0.126305919666196,0.945484763401814,0.938464335724041,3.61102766201403,0.247668922990761,-0.186426912103767,0.668375172356297,-0.111659143701795,0.00045122261974255,-0.0130953092182052,1.04688679561003,1.04688679561003,1.85144127348668,0.428909237660908,-0.0971595740066798,-0.111659143701795	8	0.996	IKEEHTKLDNKISEESSQLVLPVVEKKENAN KEEHTKLDNKISEESSQLVLPVVEKKENANN	yes	no	HSL1	HSL1_1328 1329	Nim1p-related protein kinase; septin-binding kinase that localizes to the bud neck septin ring and regulates the morphogenesis checkpoint; phosphorylates Hsl7p and cooperates with Elm1p to recruit Hsl7p to the mother-bud neck, as a prerequisite for the subsequent recruitment, phosphorylation, and degradation of Swe1p; autophosphorylation enhances interactions with Hsl7p
YKL101W_407	YKL101W	K.SNSDLHLLNNVSPSphosIVTLHSK.G	FALSE	TRUE	STYFLIV	1.38603	1.29241	0.17675	3	1	1.58990111433321,1.29240723775605,1.27579252390515	1	0.988	GKSNSDLHLLNNVSPSIVTLHSKGEIDESIL	yes	yes	HSL1	HSL1_407	Nim1p-related protein kinase; septin-binding kinase that localizes to the bud neck septin ring and regulates the morphogenesis checkpoint; phosphorylates Hsl7p and cooperates with Elm1p to recruit Hsl7p to the mother-bud neck, as a prerequisite for the subsequent recruitment, phosphorylation, and degradation of Swe1p; autophosphorylation enhances interactions with Hsl7p
YKL101W_57	YKL101W	K.RLSphosQPDSTVSVATK.S	TRUE	FALSE	STYQ	0.708218	0.685249	0.211381	14	1	0.651301658997356,0.69361246385532,0.651301658997356,1.01387173838206,0.478152756680757,0.478152756680757,1.01387173838206,0.685248990920693,0.685248990920693,0.726589786301593,0.726589786301593,1.1355011827836,0.487802926714476,0.487802926714476	7	0.995	LERVVQSVNDATKRLSQPDSTVSVATKSSKR	yes	no	HSL1	HSL1_57	Nim1p-related protein kinase; septin-binding kinase that localizes to the bud neck septin ring and regulates the morphogenesis checkpoint; phosphorylates Hsl7p and cooperates with Elm1p to recruit Hsl7p to the mother-bud neck, as a prerequisite for the subsequent recruitment, phosphorylation, and degradation of Swe1p; autophosphorylation enhances interactions with Hsl7p
YKL101W_584 585 586 587	YKL101W	R.IFRN(SYTS)phosISSR.S	FALSE	TRUE	STYFLIV	-0.953869	-0.947127	0.0539546	4	0.9975	-0.986128261617936,-0.908125749616663,-1.01309530921821,-0.908125749616663	3	0.994	AIPIFNASSSRIFRNSYTSISSRSRRSLRLS IPIFNASSSRIFRNSYTSISSRSRRSLRLSN PIFNASSSRIFRNSYTSISSRSRRSLRLSNS IFNASSSRIFRNSYTSISSRSRRSLRLSNSR	yes	no	HSL1	HSL1_584 585 586 587	Nim1p-related protein kinase; septin-binding kinase that localizes to the bud neck septin ring and regulates the morphogenesis checkpoint; phosphorylates Hsl7p and cooperates with Elm1p to recruit Hsl7p to the mother-bud neck, as a prerequisite for the subsequent recruitment, phosphorylation, and degradation of Swe1p; autophosphorylation enhances interactions with Hsl7p
YKL108W_124	YKL108W	K.TISphosNESSPR.K	FALSE	FALSE	STYX	-0.792717	-1.04058	0.575285	4	0.9998	0.0663391582761998,-1.04057604564031,-1.04057604564031,-1.15605326306025	3	0.985	FTNNIDVNNDNSKTISNESSPRKTILLKSSP	yes	no	SLD2	SLD2_124	Single-stranded DNA origin-binding and annealing protein; required for initiation of DNA replication; phosphorylated in S phase by cyclin-dependent kinases (Cdks), promoting origin binding, DNA replication and Dpb11p complex formation; component of the preloading complex; binds the Mcm2-7p complex to prevent inappropriate Mcm2-7p interaction with the GINS complex in G1; required for S phase check…
YKL112W_189	YKL112W	K.NDTphosEDDSINK.A	FALSE	FALSE	STYX	-0.268436	-0.0971596	0.666493	13	1	0.0663391582761998,0.0663391582761998,-0.591268644276722,0.153801999526539,-0.0971595740066798,0.0918742503833371,0.0918742503833371,-0.383463759163321,-1.1263059196662,-1.9336608417238,-0.383463759163321,0.726589786301593,-0.171160155450457	5	0.993	ANNIFKQQGVTIKNDTEDDSINKASIDRGLD	yes	no	ABF1	ABF1_189	DNA binding protein with possible chromatin-reorganizing activity; involved in transcriptional activation, gene silencing, and DNA replication and repair
YKL112W_193	YKL112W	K.NDTEDDSphosINK.A	FALSE	TRUE	STYFLIV	1.1442	1.08235	0.834184	20	1	0.952471193717921,1.19562217522117,1.08553272350951,0.116965231346168,1.07916319863378,3.27300470653353,1.16587483182711,0.651301658997356,0.535108641492833,0.821226660439668,0.821226660439668,1.15380199952654,1.15380199952654,1.22476852088068,1.22476852088068,0.201498741557835,0.726589786301593,1.91362026474656,3.25192257238441,0.335799833269426	5	0.993	FKQQGVTIKNDTEDDSINKASIDRGLDDESG	yes	yes	ABF1	ABF1_193	DNA binding protein with possible chromatin-reorganizing activity; involved in transcriptional activation, gene silencing, and DNA replication and repair
YKL112W_467	YKL112W	R.SNSphosIDYAK.H	FALSE	TRUE	STYFLIV	-0.550909	-0.591269	0.262699	47	1	-0.674926573323632,-0.551191204901387,-0.551191204901387,-0.314751009079307,-0.156053263060248,-0.591268644276722,-0.611732746836438,-0.531562398152455,-0.531562398152455,-0.40116576089678,-0.611732746836438,-0.611732746836438,-0.653552922531065,-0.653552	23	0.989	NNNDGELSGTNLRSNSIDYAKHQEISSAGTS	yes	no	ABF1	ABF1_467	DNA binding protein with possible chromatin-reorganizing activity; involved in transcriptional activation, gene silencing, and DNA replication and repair
YKL127W_118	YKL127W	K.CTGGGIILTphosASHNPGGPENDLGIK.Y	FALSE	FALSE	STYX	-0.210448	-0.401166	0.519471	56	1	-0.696621644422951,-0.419087668894042,-0.437235015604302,-0.265282332815007,-0.298072267932676,-0.281584145144107,-0.40116576089678,-0.40116576089678,0.468437601847545,-0.455613544919156,-0.455613544919156,-0.455613544919156,-0.40116576089678,-0.401165760	31	0.777	IRTYEEKCTGGGIILTASHNPGGPENDLGIK	yes	no	PGM1	PGM1_118	Phosphoglucomutase, minor isoform; catalyzes the conversion from glucose-1-phosphate to glucose-6-phosphate, which is a key step in hexose metabolism; PGM1 has a paralog, PGM2, that arose from the whole genome duplication
YKL142W_13	YKL142W	K.QVSphosELQDLVK.K	FALSE	FALSE	STYX	-3.39467	-3.15605	0.707521	14	0.9997	-3.15605326306025,-3.15605326306025,-3.15605326306025,-4.7410157637814,-4.41908766889404,-3.9336608417238,-2.57109076233909,-2.28158414514411,-3.9336608417238,-3.15605326306025,-2.83412516817289,-3.41908766889404,-2.83412516817289,-3.9336608417238	11	1	___MSNEIELLQKQVSELQDLVKKQSLIISK	yes	no	MRP8	MRP8_13	Protein of unknown function; undergoes sumoylation; transcription induced under cell wall stress; protein levels are reduced under anaerobic conditions; protein abundance increases in response to DNA replication stress; originally thought to be a mitochondrial ribosomal protein based on sequence analysis
YKL152C_116	YKL152C	R.RSphosFDVPPPPIDASSPFSQK.G	FALSE	TRUE	STYFLIV	-0.595935	-0.674927	0.743334	177	1	-0.741015763781404,-0.763735840281488,-0.674926573323632,-0.653552922531065,-0.653552922531065,-0.632491307003235,-0.632491307003235,-1.15605326306025,-0.810278426218518,-0.986128261617936,-1.57109076233909,-0.959656050256745,-0.9336608417238,-0.696621644	88	0.997	TLKKFGEEKFNTYRRSFDVPPPPIDASSPFS	yes	no	GPM1	GPM1_116	Tetrameric phosphoglycerate mutase; mediates the conversion of 3-phosphoglycerate to 2-phosphoglycerate during glycolysis and the reverse reaction during gluconeogenesis
YKL152C_127 128	YKL152C	R.SFDVPPPPIDA(SS)phosPFSQKGDER.Y	FALSE	FALSE	STYX	-0.536846	-0.571091	0.472123	101	1	0.525770776913497,0.858897078405723,-0.571090762339092,-0.763735840281488,-0.571090762339092,-0.571090762339092,-0.455613544919156,-0.455613544919156,-0.674926573323632,-0.571090762339092,-0.551191204901387,-0.571090762339092,-0.201856952673373,-0.512197073285524,-0.493088250337819,-0.551191204901387,-0.455613544919156,-0.810278426218518,-0.40116576089678,-1.49308825033782,-0.71864795075295,-1.49…	57	0.998	TYRRSFDVPPPPIDASSPFSQKGDERYKYVD YRRSFDVPPPPIDASSPFSQKGDERYKYVDP	yes	no	GPM1	GPM1_127 128	Tetrameric phosphoglycerate mutase; mediates the conversion of 3-phosphoglycerate to 2-phosphoglycerate during glycolysis and the reverse reaction during gluconeogenesis
YKL203C_2013	YKL203C	R.EISFQNSphosFGR.D	FALSE	TRUE	STYFLIV	-0.045063	-0.0267702	0.129222	5	0.9992	0.027168560995522,0.0663391582761998,-0.265282332815007,-0.0267702461152818,-0.0267702461152818	3	0.981	LKRGPETLREISFQNSFGRDLNDAYEWLMNY	yes	no	TOR2	TOR2_2013	PIK-related protein kinase and rapamycin target; subunit of TORC1, a complex that regulates growth in response to nutrients and TORC2, a complex that regulates cell-cycle dependent polarization of the actin cytoskeleton; involved in meiosis; TOR2 has a paralog, TOR1, that arose from the whole genome duplication
YKL204W_281 282	YKL204W	R.GP(SS)phosITDFLNLKR.Q	FALSE	TRUE	STYFLIV	-0.4038	-0.401166	0.227177	28	1	0.0138717383820642,-0.437235015604302,-0.437235015604302,-0.474229223086503,-0.437235015604302,-0.493088250337819,-0.437235015604302,-0.493088250337819,-0.437235015604302,-0.474229223086503,-0.383463759163321,-0.36597633243448,-0.36597633243448,-0.40116576089678,-0.40116576089678,-0.0130953092182052,-0.437235015604302,-0.281584145144107,-0.281584145144107,-0.383463759163321,-0.437235015604302,-0.…	18	0.991	HETPTDLRPVIPRGPSSITDFLNLKRQDKKE ETPTDLRPVIPRGPSSITDFLNLKRQDKKEE	yes	no	EAP1	EAP1_281 282	eIF4E-associated protein, competes with eIF4G for binding to eIF4E; accelerates mRNA degradation by promoting decapping, facilitated by interaction with eIF4E; essential for Puf5p mediated repression; associates with Puf5p and Dhh1p; inhibits cap-dependent translation; functions independently of eIF4E to maintain genetic stability; plays a role in cell growth, implicated in the TOR signaling casc…
YKL204W_30	YKL204W	K.SphosQQAISNLFQK.L	TRUE	FALSE	STYQ	-0.725152	-0.591269	0.223223	6	1	-1.01309530921821,-1.01309530921821,-0.591268644276722,-0.591268644276722,-0.571090762339092,-0.571090762339092	3	0.993	SGELSDSDTAAATHKSQQAISNLFQKLAKKG	yes	no	EAP1	EAP1_30	eIF4E-associated protein, competes with eIF4G for binding to eIF4E; accelerates mRNA degradation by promoting decapping, facilitated by interaction with eIF4E; essential for Puf5p mediated repression; associates with Puf5p and Dhh1p; inhibits cap-dependent translation; functions independently of eIF4E to maintain genetic stability; plays a role in cell growth, implicated in the TOR signaling casc…
YKR002W_38	YKR002W	K.EGSphosFETEQETANR.V	FALSE	TRUE	STYFLIV	-4.64944	-5.08005	2.08078	4	1	-1.83412516817289,-6.60351224003147,-4.41908766889404,-5.7410157637814	4	0.974	NKLNDSLIQELKKEGSFETEQETANRVQVLK	yes	no	PAP1	PAP1_38	Poly(A) polymerase; one of three factors required for mRNA 3'-end polyadenylation, forms multiprotein complex with polyadenylation factor I (PF I), also required for mRNA nuclear export; may also polyadenylate rRNAs; required for gene looping
YKR002W_550	YKR002W	R.SKSphosDAASGDNINGTTAAVDVN.-	FALSE	FALSE	STYX	-3.33734	-3.33734	0.570886	2	1	-3.7410157637814,-2.9336608417238	1	0.929	RKNLDARHETVKRSKSDAASGDNINGTTAAV	yes	no	PAP1	PAP1_550	Poly(A) polymerase; one of three factors required for mRNA 3'-end polyadenylation, forms multiprotein complex with polyadenylation factor I (PF I), also required for mRNA nuclear export; may also polyadenylate rRNAs; required for gene looping
YKR029C_684	YKR029C	R.TPSphosLSNFNK.E	FALSE	TRUE	STYFLIV	1.07399	1.00381	0.33927	14	1	1.45865658105496,1.3779253089421,1.00717708580806,0.91719571897039,0.91719571897039,0.236264159718512,0.938464335724041,1.54438645508084,1.34644707746893,1.35174137713845,1.00045122261974,0.858897078405723,0.873694080333804,1.20735146780327	3	0.986	EESQSKNEHKLSRTPSLSNFNKELSKEAQHS	yes	yes	SET3	SET3_684	Defining member of the SET3 histone deacetylase complex; which is a meiosis-specific repressor of sporulation genes; necessary for efficient transcription by RNAPII; one of two yeast proteins that contains both SET and PHD domains; SET3 has a paralog, SET4, that arose from the whole genome duplication
YKR048C_82	YKR048C	R.LGSLVGQDSphosGYVGGLPK.N	FALSE	FALSE	STYX	-0.955216	-0.883035	0.386807	13	1	-0.883034768653832,-0.883034768653832,-1.04057604564031,-1.04057604564031,-0.883034768653832,-0.883034768653832,-0.571090762339092,-0.591268644276722,-0.908125749616663,-0.908125749616663,-0.786819453394529,-0.883034768653832,-2.15605326306025	8	0.977	LQSIQDRLGSLVGQDSGYVGGLPKNVKEKLL	yes	no	NAP1	NAP1_82	Histone chaperone; involved in histone exchange by removing and replacing histone H2A-H2B dimers or histone variant dimers from assembled nucleosomes; involved in the transport of H2A and H2B histones to the nucleus; required for the regulation of microtubule dynamics during mitosis; interacts with mitotic cyclin Clb2p; controls bud morphogenesis; phosphorylated by CK2; protein abundance increase…
YKR056W_92 93	YKR056W	K.RL(SS)phosPLTDSGNR.R	FALSE	FALSE	STYX	0.0534738	0.040344	0.162124	23	1	-0.0545152365981861,0.141627285580437,0.0918742503833371,0.0918742503833371,-0.0267702461152818,-0.0267702461152818,-0.0267702461152818,0.0138717383820642,-0.171160155450457,-0.171160155450457,0.0403439497432552,0.141627285580437,0.668375172356297,0.14162	7	0.996	MVPPTMKHTVDNKRLSSPLTDSGNRRTKKPK VPPTMKHTVDNKRLSSPLTDSGNRRTKKPKL	yes	no	TRM2	TRM2_92 93	tRNA methyltransferase; 5-methylates the uridine residue at position 54 of tRNAs and may also have a role in tRNA stabilization or maturation; endo-exonuclease with a role in DNA repair
YKR095W_1710	YKR095W	R.KIEENSNSPFNPLLSphosGEK.L	FALSE	FALSE	STYX	-2.06015	-2.09716	0.064104	3	0.9999	-2.09715957400668,-2.09715957400668,-1.98612826161794	1	0.995	RKIEENSNSPFNPLLSGEKLLKLNSKSSSGG	yes	no	MLP1	MLP1_1710	Myosin-like protein associated with the nuclear envelope; nuclear basket protein that connects the nuclear pore complex with the nuclear interior; involved with Tel1p in telomere length control; involved with Pml1p and Pml39p in nuclear retention of unspliced mRNAs; MLP1 has a paralog, MLP2, that arose from the whole genome duplication
YKR095W_1723	YKR095W	K.SSSphosGGFNPFTSPSPNK.H	FALSE	FALSE	STYX	-2.95456	-3.41909	1.32496	7	0.9997	-3.7410157637814,-3.7410157637814,-3.41908766889404,-3.15605326306025,-0.0130953092182052,-3.57109076233909,-3.04057604564031	6	0.981	LLSGEKLLKLNSKSSSGGFNPFTSPSPNKHL	yes	no	MLP1	MLP1_1723	Myosin-like protein associated with the nuclear envelope; nuclear basket protein that connects the nuclear pore complex with the nuclear interior; involved with Tel1p in telomere length control; involved with Pml1p and Pml39p in nuclear retention of unspliced mRNAs; MLP1 has a paralog, MLP2, that arose from the whole genome duplication
YKR095W_1733	YKR095W	K.SSSGGFNPFTSPSphosPNK.H	FALSE	FALSE	STYX	0.241473	0.367509	0.250448	7	1	-0.24916266745173,0.153801999526539,0.408731355723278,0.428909237660908,0.367508692996765,0.141627285580437,0.43889332623353	2	0.988	NSKSSSGGFNPFTSPSPNKHLQNDNDKRESL	yes	no	MLP1	MLP1_1733	Myosin-like protein associated with the nuclear envelope; nuclear basket protein that connects the nuclear pore complex with the nuclear interior; involved with Tel1p in telomere length control; involved with Pml1p and Pml39p in nuclear retention of unspliced mRNAs; MLP1 has a paralog, MLP2, that arose from the whole genome duplication
YKR095W_1772 1773 1774 1775 1776	YKR095W	R.GLI(SSSST)phosLSTDTNDEELTSNNPAQK.D	FALSE	TRUE	STYFLIV	-3.99509	-3.99509	0.599624	2	0.9855	-4.41908766889404,-3.57109076233909	2	0.873	HLEPSFNIPASRGLISSSSTLSTDTNDEELT LEPSFNIPASRGLISSSSTLSTDTNDEELTS EPSFNIPASRGLISSSSTLSTDTNDEELTSN PSFNIPASRGLISSSSTLSTDTNDEELTSNN SFNIPASRGLISSSSTLSTDTNDEELTSNNP	yes	no	MLP1	MLP1_1772 1773 1774 1775 1776	Myosin-like protein associated with the nuclear envelope; nuclear basket protein that connects the nuclear pore complex with the nuclear interior; involved with Tel1p in telomere length control; involved with Pml1p and Pml39p in nuclear retention of unspliced mRNAs; MLP1 has a paralog, MLP2, that arose from the whole genome duplication
YKR095W_1778 1779	YKR095W	R.GLISSSSTL(ST)phosDTNDEELTSNNPAQK.D	FALSE	FALSE	STYX	-2.21882	-2.21882	0.0887637	2	0.9827	-2.28158414514411,-2.15605326306025	2	0.56	NIPASRGLISSSSTLSTDTNDEELTSNNPAQ IPASRGLISSSSTLSTDTNDEELTSNNPAQK	yes	no	MLP1	MLP1_1778 1779	Myosin-like protein associated with the nuclear envelope; nuclear basket protein that connects the nuclear pore complex with the nuclear interior; involved with Tel1p in telomere length control; involved with Pml1p and Pml39p in nuclear retention of unspliced mRNAs; MLP1 has a paralog, MLP2, that arose from the whole genome duplication
YKR095W_1803	YKR095W	R.NVQSphosEEDTEK.K	FALSE	FALSE	STYX	-0.0960223	-0.217454	0.356316	6	0.9998	-0.217453807724392,-0.217453807724392,0.625306450464411,-0.217453807724392,-0.217453807724392,-0.331624827643703	4	0.989	SNNPAQKDSSNRNVQSEEDTEKKKEGEPVKR	yes	no	MLP1	MLP1_1803	Myosin-like protein associated with the nuclear envelope; nuclear basket protein that connects the nuclear pore complex with the nuclear interior; involved with Tel1p in telomere length control; involved with Pml1p and Pml39p in nuclear retention of unspliced mRNAs; MLP1 has a paralog, MLP2, that arose from the whole genome duplication
YKR099W_268	YKR099W	R.SDSTPNKEEQLQLSphosQQNNPSLIK.Q	TRUE	FALSE	STYQ	1.64284	1.7428	0.176634	3	0.9868	1.43889332623353,1.74280001348285,1.74682427004165	1	0.989	IRSDSTPNKEEQLQLSQQNNPSLIKQDILNV	yes	yes	BAS1	BAS1_268	Myb-related transcription factor; involved in regulating basal and induced expression of genes of the purine and histidine biosynthesis pathways; also involved in regulation of meiotic recombination at specific genes
YLL013C_205	YLL013C	K.SphosVSNASLDTQNTFEQNVESDKNFNKLNR.N	FALSE	TRUE	STYFLIV	0.0119404	-0.040576	0.236831	6	0.9959	-0.141102921594277,-0.0405760456403123,-0.0405760456403123,0.478152756680757,-0.171160155450457,-0.0130953092182052	1	0.86	DRPDAVNTQSQFISKSVSNASLDTQNTFEQN	yes	no	PUF3	PUF3_205	Protein of the mitochondrial outer surface; links the Arp2/3 complex with the mitochore during anterograde mitochondrial movement; also binds to and promotes degradation of mRNAs for select nuclear-encoded mitochondrial proteins
YLL015W_645	YLL015W	R.TDEESphosIIGSSQIALK.N	FALSE	TRUE	STYFLIV	-0.0499043	-0.126306	0.122598	9	1	0.0663391582761998,-0.126305919666196,0.165874831827114,-0.141102921594277,-0.156053263060248,0.0403439497432552,0.0138717383820642,-0.156053263060248,-0.156053263060248	5	0.99	LTSSQSGDNLRTDEESIIGSSQIALKNIDHF	yes	no	BPT1	BPT1_645	ABC type transmembrane transporter of MRP/CFTR family; found in vacuolar membrane, involved in the transport of unconjugated bilirubin and in heavy metal detoxification via glutathione conjugates, along with Ycf1p
YLL021W_1006	YLL021W	K.MESphosPNLK.G	FALSE	FALSE	STYX	0.474769	0.224769	0.5	4	0.9997	0.224768520880683,0.224768520880683,0.224768520880683,1.22476852088068	3	1	AVGNTIPSNMTVKMESPNLKGNTVSEPQEIR	yes	no	SPA2	SPA2_1006	Component of the polarisome; functions in actin cytoskeletal organization during polarized growth; acts as a scaffold for Mkk1p and Mpk1p cell wall integrity signaling components; potential Cdc28p substrate; coding sequence contains length polymorphisms in different strains; SPA2 has a paralog, SPH1, that arose from the whole genome duplication
YLL021W_937	YLL021W	K.VVGPEADSRVESphosPGMK.E	FALSE	FALSE	STYX	-0.0749002	-0.0267702	0.0833636	3	0.9992	-0.171160155450457,-0.0267702461152818,-0.0267702461152818	1	0.961	MAGKVVGPEADSRVESPGMKEQIKSLGMTGK	yes	no	SPA2	SPA2_937	Component of the polarisome; functions in actin cytoskeletal organization during polarized growth; acts as a scaffold for Mkk1p and Mpk1p cell wall integrity signaling components; potential Cdc28p substrate; coding sequence contains length polymorphisms in different strains; SPA2 has a paralog, SPH1, that arose from the whole genome duplication
YLL021W_970 971	YLL021W	R.KLA(SS)phosGEVDKIESPR.M	FALSE	FALSE	STYX	-0.500235	-0.633098	0.402725	14	1	-0.741015763781404,-0.741015763781404,-0.674926573323632,-0.810278426218518,-0.493088250337819,-0.493088250337819,0.165874831827114,0.607712390449673,-0.741015763781404,-0.741015763781404,-0.591268644276722,-0.474229223086503,-0.763735840281488,-0.5121970	6	0.999	AQESIKSPEAARKLASSGEVDKIESPRMVRE QESIKSPEAARKLASSGEVDKIESPRMVRES	yes	no	SPA2	SPA2_970 971	Component of the polarisome; functions in actin cytoskeletal organization during polarized growth; acts as a scaffold for Mkk1p and Mpk1p cell wall integrity signaling components; potential Cdc28p substrate; coding sequence contains length polymorphisms in different strains; SPA2 has a paralog, SPH1, that arose from the whole genome duplication
YLL028W_76	YLL028W	N.SAAESphosEVNITR.R	FALSE	FALSE	STYX	0.64489	0.616536	0.0671253	5	1	0.718415854855893,0.562764984395699,0.616536240836679,0.616536240836679,0.710195348050924	2	0.995	DLAIQRTTTMNSAAESEVNITRRLTKILTGS	yes	no	TPO1	TPO1_76	Polyamine transporter of the major facilitator superfamily; member of the 12-spanner drug:H(+) antiporter DHA1 family; recognizes spermine, putrescine, and spermidine; catalyzes uptake of polyamines at alkaline pH and excretion at acidic pH; during oxidative stress exports spermine, spermidine from the cell, which controls timing of expression of stress-responsive genes; phosphorylation enhances …
YLL036C_140 141	YLL036C	K.DLPK(SS)phosQQAVAITR.E	TRUE	FALSE	STYQ	1.00289	0.97323	0.145177	28	1	0.973229753884718,1.07276542743563,0.973229753884718,1.07276542743563,0.952471193717921,0.952471193717921,0.924320153403772,0.931409578190091,0.924320153403772,0.895608856762244,0.895608856762244,0.851441273486676,1.65130165899736,1.00717708580806,1.09187425038334,0.945484763401814,0.980083424925781,0.973229753884718,1.0598841361389,1.02716856099552,1.02716856099552,0.888340856298205,0.9384643357…	14	0.998	QLLMEKNEDSKDLPKSSQQAVAITREEFLQG LLMEKNEDSKDLPKSSQQAVAITREEFLQGL	yes	no	PRP19	PRP19_140 141	Splicing factor associated with the spliceosome; contains a U-box, a motif found in a class of ubiquitin ligases, and a WD40 domain; relocalizes to the cytosol in response to hypoxia
YLL036C_141	YLL036C	K.DLPKSSphosQQAVAITR.E	TRUE	FALSE	STYQ	1.03416	1.08553	0.088983	3	1	0.931409578190091,1.08553272350951,1.08553272350951	2	0.96	LLMEKNEDSKDLPKSSQQAVAITREEFLQGL	yes	yes	PRP19	PRP19_141	Splicing factor associated with the spliceosome; contains a U-box, a motif found in a class of ubiquitin ligases, and a WD40 domain; relocalizes to the cytosol in response to hypoxia
YLL040C_1379	YLL040C	R.TATphosPQSLQGSNK.S	FALSE	FALSE	STYX	0.180257	0.129349	0.109544	6	1	0.0918742503833371,0.104474287162971,0.258984236218596,0.129348955802,0.129348955802,0.367508692996765	2	0.993	SPDPASLSSESERTATPQSLQGSNKSNIKNP	yes	no	VPS13	VPS13_1379	Protein involved in prospore membrane morphogenesis; peripheral membrane protein that localizes to the prospore membrane and at numerous membrane contact sites; involved in sporulation, vacuolar protein sorting, prospore membrane formation during sporulation, and protein-Golgi retention; required for mitochondrial integrity; contains a PH-like domain; homologous to human CHAC and COH1 which are i…
YLR006C_193	YLR006C	R.FASphosVSPYPK.F	FALSE	TRUE	STYFLIV	2.49783	2.49783	0.605665	2	0.999	2.06955587095974,2.92609577829362	0	0.953	KQFPATTKSPLLRFASVSPYPKFHSDNQIMA	yes	yes	SSK1	SSK1_193	Cytoplasmic phosphorelay intermediate osmosensor and regulator; part of a two-component signal transducer that mediates osmosensing via a phosphorelay mechanism; required for mitophagy; dephosphorylated form is degraded by the ubiquitin-proteasome system; potential Cdc28p substrate
YLR009W_129	YLR009W	K.LVESphosNPELLR.L	FALSE	FALSE	STYX	-1.70973	-1.72019	0.0906364	4	0.9989	-1.78681945339453,-1.78681945339453,-1.61173274683644,-1.65355292253107	2	1	GNKEKDFLRDKKLVESNPELLRIREVEIARK	yes	no	RLP24	RLP24_129	Essential protein required for ribosomal large subunit biogenesis; associated with pre-60S ribosomal subunits; stimulates the ATPase activity of Afg2p, which is required for release of Rlp24p from the pre-60S particle; has similarity to Rpl24Ap and Rpl24Bp
YLR027C_90	YLR027C	K.IIFGTphosQSDAFQEDR.V	TRUE	FALSE	STYQ	0.383096	0.383096	0.00731286	2	1	0.377925308942103,0.388267253163562	1	0.966	GLPSLTSNAAKIIFGTQSDAFQEDRVISVQS	yes	no	AAT2	AAT2_90	Cytosolic aspartate aminotransferase involved in nitrogen metabolism; localizes to peroxisomes in oleate-grown cells
YLR032W_129 130	YLR032W	K.IP(SS)phosPNQLNTLSDTSNSTLSPSSFHPK.R	FALSE	FALSE	STYX	0.0319048	0.418856	0.756445	7	0.9962	0.676836751104493,0.668375172356297,-0.348698341002644,-1.41908766889404,0.418855572996985,0.428909237660908,-0.201856952673373	2	0.998	HYFDHNSGTSISKIPSSPNQLNTLSDTSNST YFDHNSGTSISKIPSSPNQLNTLSDTSNSTL	yes	no	RAD5	RAD5_129 130	DNA helicase/Ubiquitin ligase; involved in error-free DNA damage tolerance (DDT), replication fork regression during postreplication repair by template switching, error-prone translesion synthesis; promotes synthesis of free and PCNA-bound polyubiquitin chains by Ubc13p-Mms2p; forms nuclear foci upon DNA replication stress; associates with native telomeres, cooperates with homologous recombinatio…
YLR034C_424 425	YLR034C	R.APADVNAIADE(TT)phosPLNSK.H	FALSE	FALSE	STYX	-0.569896	-0.632491	0.123048	7	1	-0.741015763781404,-0.493088250337819,-0.632491307003235,-0.632491307003235,-0.474229223086503,-0.632491307003235,-0.383463759163321	3	0.996	GVVRAPADVNAIADETTPLNSKHSKIVDFTN VVRAPADVNAIADETTPLNSKHSKIVDFTNS	yes	no	SMF3	SMF3_424 425	Putative divalent metal ion transporter involved in iron homeostasis; transcriptionally regulated by metal ions; member of the Nramp family of metal transport proteins; protein abundance increases in response to DNA replication stress
YLR045C_812 813	YLR045C	R.(SS)phosESIGDLPHR.V	FALSE	FALSE	STYX	0.379771	0.468438	0.188464	36	1	0.487802926714476,0.487802926714476,0.129348955802,0.17784747349319,0.213180546605471,0.201498741557835,0.553604985110223,0.553604985110223,0.258984236218596,0.562764984395699,0.63402366756552,0.63402366756552,0.388267253163562,0.468437601847545,0.571867191502951,-0.0685904218099089,0.325073426676368,0.468437601847545,0.468437601847545,0.0663391582761998,0.116965231346168,0.497388975543674,0.1897…	15	0.997	EEDVRRKEDVNYERRSSESIGDLPHRVNSLN EDVRRKEDVNYERRSSESIGDLPHRVNSLNI	yes	no	STU2	STU2_812 813	Microtubule-associated protein (MAP) of the XMAP215/Dis1 family; regulates microtubule dynamics during spindle orientation and metaphase chromosome alignment; interacts with spindle pole body component Spc72p
YLR055C_123	YLR055C	K.IGSEDVKLSphosDVDGGVGSR.E	FALSE	FALSE	STYX	-0.374702	-0.696622	0.710397	7	1	-0.9336608417238,-0.71864795075295,-0.763735840281488,1.15380199952654,-0.298072267932676,-0.696621644422951,-0.36597633243448	6	0.993	SGDAVTKIGSEDVKLSDVDGGVGSREASSST	yes	no	SPT8	SPT8_123	Subunit of the SAGA transcriptional regulatory complex; not present in SAGA-like complex SLIK/SALSA; required for SAGA-mediated inhibition at some promoters
YLR072W_597	YLR072W	K.ADTLKPLPSVTSFGSphosPR.K	FALSE	FALSE	STYX	-1.52668	-1.69662	0.329149	7	1	-1.45561354491916,-0.986128261617936,-1.69662164442295,-1.78681945339453,-1.7410157637814,-1.83412516817289,-1.18642691210377	5	0.989	KADTLKPLPSVTSFGSPRKVAAPELTMVQPE	yes	no	LAM6	LAM6_597	Sterol transporter that transfers sterols between membranes; may regulate and coordinate formation of contact sites between organelles; localizes to ER-mitochondrial contact sites in a Tom70p- and Tom71p-dependent manner; mitochondrial localization requires GRAM domain; also localizes to ER-vacuole contact sites, in a Vac8p-dependent manner; has GRAM and StART-like (VASt) domains; one of six StAR…
YLR086W_128	YLR086W	R.RLELLQLSphosPVK.N	FALSE	FALSE	STYX	-0.837392	-0.493088	0.561931	6	0.9985	-0.493088250337819,-0.493088250337819,-1.34869834100264,-1.7410157637814,-0.474229223086503,-0.474229223086503	4	1	SPGRSPTRRLELLQLSPVKNSRVELQKIYDR	yes	no	SMC4	SMC4_128	Subunit of the condensin complex; condensin reorganizes chromosomes during both mitosis and meiosis; forms a subcomplex with Smc2p that has ATP-hydrolyzing and DNA-binding activity, but other condensin subunits are required for chromatin binding; required for tRNA gene clustering at the nucleolus; potential Cdc28p substrate
YLR086W_76	YLR086W	R.YAFSphosQPTNSTTTSLHVPNLQPPK.T	TRUE	FALSE	STYQ	2.01887	2.01887	0.00235326	2	0.9859	2.02053546866307,2.01720745094532	0	0.97	PRKLVLSSGENRYAFSQPTNSTTTSLHVPNL	yes	yes	SMC4	SMC4_76	Subunit of the condensin complex; condensin reorganizes chromosomes during both mitosis and meiosis; forms a subcomplex with Smc2p that has ATP-hydrolyzing and DNA-binding activity, but other condensin subunits are required for chromatin binding; required for tRNA gene clustering at the nucleolus; potential Cdc28p substrate
YLR089C_77	YLR089C	R.SphosLSGQSSLNDLR.H	FALSE	TRUE	STYFLIV	-1.43124	-1.69662	0.539656	3	1	-1.78681945339453,-1.69662164442295,-0.810278426218518	2	0.918	QRHSSSWIVAQNHRRSLSGQSSLNDLRHLNR	yes	no	ALT1	ALT1_77	Alanine transaminase (glutamic pyruvic transaminase); involved in alanine biosynthesis and catabolism; TOR1-independent role in determining chronological lifespan; expression is induced in the presence of alanine; repression is mediated by Nrg1p; ALT1 has a paralog, ALT2, that arose from the whole genome duplication; Alt2p is catalytically inactive
YLR095C_260 261 262	YLR095C	K.EG(SSS)phosQVSQTLNIPIK.L	TRUE	FALSE	STYQ	1.86005	1.46111	1.26663	32	0.9995	1.4635553804678,1.45374109064084,1.44880879509861,1.42890923766091,1.39341055643952,1.4926039129783,1.4926039129783,1.39853558861739,1.43889332623353,2.44137858962312,1.0598841361389,1.6683751723563,1.0534001025687,6.54284042599332,1.0663391582762,1.45374109064084,1.45374109064084,2.33579983326943,1.5854137233409,2.22476852088068,1.74280001348285,1.4635553804678,1.44385957912688,1.44385957912688,…	12	0.997	VGVLVKKTIHRVKEGSSSQVSQTLNIPIKLQ GVLVKKTIHRVKEGSSSQVSQTLNIPIKLQN VLVKKTIHRVKEGSSSQVSQTLNIPIKLQNC	yes	yes	IOC2	IOC2_260 261 262	Subunit of the Isw1b complex; exhibits nucleosome-stimulated ATPase activity and acts within coding regions to coordinate transcription elongation with termination and processing; contains a PHD finger motif; other complex members are Isw1p and Ioc4p
YLR095C_605	YLR095C	K.SPQHTLSphosQR.D	TRUE	FALSE	STYQ	1.37062	1.46356	0.251825	3	0.9997	1.5627649843957,1.4635553804678,1.08553272350951	2	0.95	IELISSTTKSPQHTLSQRDFGVIIMGNSHGN	yes	yes	IOC2	IOC2_605	Subunit of the Isw1b complex; exhibits nucleosome-stimulated ATPase activity and acts within coding regions to coordinate transcription elongation with termination and processing; contains a PHD finger motif; other complex members are Isw1p and Ioc4p
YLR096W_146	YLR096W	K.QHSLPSphosPK.N	FALSE	FALSE	STYX	0.894945	0.869967	0.0932071	10	1	1.14772748511685,0.828839844549543,0.881036055674972,0.924320153403772,0.881036055674972,0.858897078405723,0.858897078405723,0.843946736939752,0.836413064254344,0.888340856298205	3	0.971	NRASKAYLHKQHSLPSPKNESEILERQKRLE	yes	no	KIN2	KIN2_146	Serine/threonine protein kinase involved in regulation of exocytosis; localizes to the cytoplasmic face of the plasma membrane; KIN2 has a paralog, KIN1, that arose from the whole genome duplication
YLR103C_213 214	YLR103C	R.GN(SS)phosIGPNDLSK.R	FALSE	TRUE	STYFLIV	-1.68563	-1.88389	0.473605	6	0.9999	-1.9336608417238,-1.1263059196662,-1.83412516817289,-2.21745380772439,-1.9336608417238,-1.06859042180991	2	0.998	DEEDEDETISNKRGNSSIGPNDLSKRKQRKK EEDEDETISNKRGNSSIGPNDLSKRKQRKKQ	yes	no	CDC45	CDC45_213 214	DNA replication initiation factor; recruited to MCM pre-RC complexes at replication origins; promotes release of MCM from Mcm10p, recruits elongation machinery; binds tightly to ssDNA, which disrupts interaction with the MCM helicase and stalls it during replication stress; mutants in human homolog may cause velocardiofacial and DiGeorge syndromes
YLR114C_519	YLR114C	K.SphosVSQISVNPGK.N	FALSE	TRUE	STYFLIV	-0.503268	-0.512197	0.0457494	10	1	-0.512197073285524,-0.512197073285524,-0.551191204901387,-0.455613544919156,-0.455613544919156,-0.551191204901387,-0.551191204901387,-0.512197073285524,-0.419087668894042,-0.512197073285524	6	0.989	SEEDIKDQESIESKKSVSQISVNPGKNTDKP	yes	no	AVL9	AVL9_519	Conserved protein involved in exocytic transport from the Golgi; mutation is synthetically lethal with apl2 vps1 double mutation; member of a protein superfamily with orthologs in diverse organisms; relocalizes from bud neck to cytoplasm upon DNA replication stress
YLR114C_521	YLR114C	K.KSVSphosQISVNPGK.N	TRUE	FALSE	STYQ	-0.0845743	-0.0845743	0.101087	2	0.9985	-0.0130953092182052,-0.156053263060248	2	0.48	EDIKDQESIESKKSVSQISVNPGKNTDKPAA	yes	no	AVL9	AVL9_521	Conserved protein involved in exocytic transport from the Golgi; mutation is synthetically lethal with apl2 vps1 double mutation; member of a protein superfamily with orthologs in diverse organisms; relocalizes from bud neck to cytoplasm upon DNA replication stress
YLR134W_223	YLR134W	K.DAKNPVILADACASphosR.H	FALSE	FALSE	STYX	-0.9781	-0.946658	0.467758	14	1	-1.31475100907931,-0.959656050256745,-0.959656050256745,-1.31475100907931,-2.21745380772439,-0.696621644422951,-0.696621644422951,-0.474229223086503,-0.474229223086503,-0.908125749616663,-0.9336608417238,-1.18642691210377,-1.15605326306025,-0.401165760896	9	1	IKDAKNPVILADACASRHDVKAETKKLMDLT	yes	no	PDC5	PDC5_223	Minor isoform of pyruvate decarboxylase; key enzyme in alcoholic fermentation, decarboxylates pyruvate to acetaldehyde, regulation is glucose- and ethanol-dependent, repressed by thiamine, involved in amino acid catabolism
YLR135W_388	YLR135W	R.INAFSphosLTDYK.A	FALSE	TRUE	STYFLIV	-0.575405	-0.591269	0.0329071	5	0.9998	-0.551191204901387,-0.531562398152455,-0.611732746836438,-0.591268644276722,-0.591268644276722	2	0.952	GEDIELAVGTRINAFSLTDYKACKPMSVEVS	yes	no	SLX4	SLX4_388	Endonuclease involved in processing DNA; acts during recombination, repair; promotes template switching during break-induced replication (BIR), causing non-reciprocal translocations (NRTs); cleaves branched structures in complex with Slx1p; involved in interstrand cross-link repair, Rad1p/Rad10p-dependent removal of 3'-nonhomologous tails during DSBR via single-strand annealing; relative distribu…
YLR135W_486	YLR135W	R.SLISphosPLKVENNK.T	FALSE	FALSE	STYX	-2.51997	-2.49509	0.422179	4	0.9998	-2.9336608417238,-2.15605326306025,-2.15605326306025,-2.83412516817289	4	0.987	IDLTQESFKAVRSLISPLKVENNKTGVTSQA	yes	no	SLX4	SLX4_486	Endonuclease involved in processing DNA; acts during recombination, repair; promotes template switching during break-induced replication (BIR), causing non-reciprocal translocations (NRTs); cleaves branched structures in complex with Slx1p; involved in interstrand cross-link repair, Rad1p/Rad10p-dependent removal of 3'-nonhomologous tails during DSBR via single-strand annealing; relative distribu…
YLR146C_5	YLR146C	M.VNNSphosQHPYIK.D	TRUE	FALSE	STYQ	1.24517	1.21899	0.0628491	19	1	1.21318054660547,1.21898616828668,1.21898616828668,1.23626415971851,1.23626415971851,1.16587483182711,1.15380199952654,1.17187357244856,1.31968016790615,1.31968016790615,1.31968016790615,1.31968016790615,1.2589842362186,1.34644707746893,1.34113327757247,1.20149874155784,1.20735146780327,1.20735146780327,1.20149874155784	9	0.995	___________MVNNSQHPYIKDGWFREIND	yes	yes	SPE4	SPE4_5	Spermine synthase; required for the biosynthesis of spermine and also involved in biosynthesis of pantothenic acid
YLR167W_122	YLR167W	R.ECSphosNPTCGAGVFLANHK.D	FALSE	FALSE	STYX	1.75713	1.67684	0.45841	17	1	1.4926039129783,2.94723454535177,1.31426667171979,1.31426667171979,1.76677887641729,2.40873135572328,2.29240723775605,1.88834085629821,1.36227204463062,1.38826725316356,1.93140957819009,1.93140957819009,1.31968016790615,1.31968016790615,1.67683675110449,1.67683675110449,1.84018481814355	7	0.99	KVDAEGKVTKLRRECSNPTCGAGVFLANHKD	yes	yes	RPS31	RPS31_122	Fusion protein cleaved to yield ribosomal protein S31 and ubiquitin; ubiquitin may facilitate assembly of the ribosomal protein into ribosomes; interacts genetically with translation factor eIF2B; homologous to mammalian ribosomal protein S27A, no bacterial homolog
YLR175W_399	YLR175W	K.EYVPLDNAEQSTSSSphosQETK.E	TRUE	FALSE	STYQ	0.890116	0.862224	0.0841487	4	0.9992	0.828839844549543,0.895608856762244,0.828839844549543,1.00717708580806	0	0.945	KEYVPLDNAEQSTSSSQETKETEEEPKKAKE	yes	no	CBF5	CBF5_399	Pseudouridine synthase catalytic subunit of box H/ACA snoRNPs; acts on large and small rRNAs, on snRNA U2, and on some mRNAs; mutations in human ortholog dyskerin cause the disorder dyskeratosis congenita; small nucleolar ribonucleoprotein particles are also known as snoRNPs
YLR176C_173	YLR176C	R.SNSphosSAYPLSFKSEETLNNNPPTAAK.R	FALSE	FALSE	STYX	-4.60333	-4.41909	0.368483	4	1	-5.15605326306025,-4.41908766889404,-4.41908766889404,-4.41908766889404	4	0.981	TYSVYPASISLNRSNSSAYPLSFKSEETLNN	yes	no	RFX1	RFX1_173	Major transcriptional repressor of DNA-damage-regulated genes; recruits repressors Tup1p and Cyc8p to their promoters; involved in DNA damage and replication checkpoint pathway; similar to a family of mammalian DNA binding RFX1-4 proteins
YLR176C_199	YLR176C	R.TNTphosFPSIPSSTK.K	FALSE	TRUE	STYFLIV	-5.23901	-5.15605	0.630575	14	1	-5.7410157637814,-5.7410157637814,-5.15605326306025,-4.41908766889404,-5.7410157637814,-4.41908766889404,-5.15605326306025,-4.7410157637814,-5.15605326306025,-5.7410157637814,-5.15605326306025,-4.41908766889404,-5.15605326306025,-6.60351224003147	14	0.993	ETLNNNPPTAAKRTNTFPSIPSSTKKQKTSQ	yes	no	RFX1	RFX1_199	Major transcriptional repressor of DNA-damage-regulated genes; recruits repressors Tup1p and Cyc8p to their promoters; involved in DNA damage and replication checkpoint pathway; similar to a family of mammalian DNA binding RFX1-4 proteins
YLR183C_16 17	YLR183C	R.TVDP(YS)phosPPNYK.Q	FALSE	FALSE	STYX	-2.30799	-2.65355	0.662036	12	0.9998	-1.7410157637814,-3.04057604564031,-2.65355292253107,-2.09715957400668,-1.1263059196662,-2.04057604564031,-2.9336608417238,-2.7410157637814,-2.7410157637814,-2.7410157637814,-2.65355292253107,-1.18642691210377	8	0.996	MSSQFPSSPYRTVDPYSPPNYKQQPNCPSSN SSQFPSSPYRTVDPYSPPNYKQQPNCPSSNY	yes	no	TOS4	TOS4_16 17	Putative transcription factor, contains Forkhead Associated domain; binds chromatin; involved in expression homeostasis, buffering of mRNA synthesis rate against gene dosage changes during S phase; target of SBF transcription factor; expression is periodic and peaks in G1; involved in DNA replication checkpoint response; interacts with Rpd3 and Set3 histone deacetylase complexes; APCC(Cdh1) subst…
YLR183C_316 317	YLR183C	K.(SS)phosPLSSVSSVDHEEQTLR.Q	FALSE	FALSE	STYX	-3.74859	-3.74102	0.181404	3	0.9999	-3.9336608417238,-3.7410157637814,-3.57109076233909	3	0.998	SGVAERMLNHFLNSKSSPLSSVSSVDHEEQT GVAERMLNHFLNSKSSPLSSVSSVDHEEQTL	yes	no	TOS4	TOS4_316 317	Putative transcription factor, contains Forkhead Associated domain; binds chromatin; involved in expression homeostasis, buffering of mRNA synthesis rate against gene dosage changes during S phase; target of SBF transcription factor; expression is periodic and peaks in G1; involved in DNA replication checkpoint response; interacts with Rpd3 and Set3 histone deacetylase complexes; APCC(Cdh1) subst…
YLR183C_40	YLR183C	K.TASphosESIGNFGK.G	FALSE	FALSE	STYX	-5.44853	-5.44853	0.413631	2	1	-5.15605326306025,-5.7410157637814	2	0.982	PNCPSSNYEKAGKTASESIGNFGKGDYPTPF	yes	no	TOS4	TOS4_40	Putative transcription factor, contains Forkhead Associated domain; binds chromatin; involved in expression homeostasis, buffering of mRNA synthesis rate against gene dosage changes during S phase; target of SBF transcription factor; expression is periodic and peaks in G1; involved in DNA replication checkpoint response; interacts with Rpd3 and Set3 histone deacetylase complexes; APCC(Cdh1) subst…
YLR183C_88 89	YLR183C	R.SNKVDAIPSSPAFPGQLAE(TS)phosPK.F	FALSE	FALSE	STYX	-2.52381	-2.65355	0.732582	5	1	-1.78681945339453,-3.15605326306025,-2.65355292253107,-1.7410157637814,-3.28158414514411	4	0.96	DAIPSSPAFPGQLAETSPKFSSKLSSPSRHT AIPSSPAFPGQLAETSPKFSSKLSSPSRHTR	yes	no	TOS4	TOS4_88 89	Putative transcription factor, contains Forkhead Associated domain; binds chromatin; involved in expression homeostasis, buffering of mRNA synthesis rate against gene dosage changes during S phase; target of SBF transcription factor; expression is periodic and peaks in G1; involved in DNA replication checkpoint response; interacts with Rpd3 and Set3 histone deacetylase complexes; APCC(Cdh1) subst…
YLR206W_468	YLR206W	R.IPAQHTphosKTGTFINSQGTGYK.Q	FALSE	FALSE	STYX	6.03179	6.11365	0.605062	4	1	5.35701631917912,6.54284042599332,5.68446242386392,6.54284042599332	0	0.989	DTFGNTGEARIPAQHTKTGTFINSQGTGYKQ	yes	yes	ENT2	ENT2_468	Epsin-like protein required for endocytosis and actin patch assembly; functionally redundant with Ent1p; contains clathrin-binding motif at C-terminus; ENT2 has a paralog, ENT1, that arose from the whole genome duplication
YLR227W-B_960	YLR227W-B	K.AVSphosPTDSTPPSTHTEDSKPISEINLR.A	FALSE	FALSE	STYX	0.479748	0.418856	0.15347	15	1	0.562764984395699,0.843946736939752,0.813573087896233,0.562764984395699,0.418855572996985,0.418855572996985,0.418855572996985,0.408731355723278,0.418855572996985,0.367508692996765,0.398535588617389,0.388267253163562,0.377925308942103,0.377925308942103,0.418855572996985	7	0.994	ELHPEQPRNVLSKAVSPTDSTPPSTHTEDSK	yes	no	TY1B-LR3	TY1B-LR3_960	Retrotransposon TYA Gag and TYB Pol genes; transcribed/translated as one unit; polyprotein is processed to make a nucleocapsid-like protein (Gag), reverse transcriptase (RT), protease (PR), and integrase (IN); similar to retroviral genes
YLR227W-B_964 965	YLR227W-B	K.AVSPTD(ST)phosPPSTHTEDSKPISEINLR.A	FALSE	FALSE	STYX	0.51849	0.506912	0.0663839	3	0.9956	0.589901114333213,0.45865658105496,0.506911749662181	1	0.98	EQPRNVLSKAVSPTDSTPPSTHTEDSKPISE QPRNVLSKAVSPTDSTPPSTHTEDSKPISEI	yes	no	TY1B-LR3	TY1B-LR3_964 965	Retrotransposon TYA Gag and TYB Pol genes; transcribed/translated as one unit; polyprotein is processed to make a nucleocapsid-like protein (Gag), reverse transcriptase (RT), protease (PR), and integrase (IN); similar to retroviral genes
YLR257W_124	YLR257W	K.SINSphosESFSSPSLR.A	FALSE	FALSE	STYX	-0.12368	-0.156053	0.111823	9	0.9999	-0.126305919666196,-0.156053263060248,-0.24916266745173,-0.24916266745173,-0.0685904218099089,0.0403439497432552,0.0534001025687016,-0.171160155450457,-0.186426912103767	4	0.841	KLLLLKKKQRNKSINSESFSSPSLRASKSNS	yes	no	YLR257W	YLR257W_124	Protein of unknown function; protein abundance increases in response to DNA replication stress
YLR257W_126	YLR257W	K.SINSESphosFSSPSLR.A	FALSE	TRUE	STYFLIV	0.0770289	-0.0267702	0.228863	13	0.9993	0.377925308942103,0.377925308942103,0.224768520880683,0.236264159718512,-0.141102921594277,-0.141102921594277,-0.0267702461152818,-0.0267702461152818,0.303378355577049,0.303378355577049,-0.201856952673373,-0.201856952673373,-0.0828042810296097	6	0.975	LLLKKKQRNKSINSESFSSPSLRASKSNSLI	yes	no	YLR257W	YLR257W_126	Protein of unknown function; protein abundance increases in response to DNA replication stress
YLR257W_137	YLR257W	K.SphosNSLITSTDPVEDHISK.Y	FALSE	FALSE	STYX	-0.429195	-0.331625	0.568851	34	1	-0.298072267932676,0.0663391582761998,0.027168560995522,-0.314751009079307,-0.314751009079307,-0.36597633243448,-0.36597633243448,-0.233221123582708,-0.455613544919156,-0.455613544919156,-0.834125168172886,-0.314751009079307,-0.36597633243448,-0.314751009	15	0.979	INSESFSSPSLRASKSNSLITSTDPVEDHIS	yes	no	YLR257W	YLR257W_137	Protein of unknown function; protein abundance increases in response to DNA replication stress
YLR257W_139	YLR257W	K.SNSphosLITSTDPVEDHISK.Y	FALSE	TRUE	STYFLIV	-0.806543	-1.15605	1.18772	20	1	1.99707649583909,-1.31475100907931,-1.15605326306025,-1.15605326306025,-1.18642691210377,-0.331624827643703,-0.331624827643703,-0.883034768653832,-3.15605326306025,-1.34869834100264,-1.24916266745173,2.02053546866307,-1.15605326306025,-1.04057604564031,-0.908125749616663,-1.15605326306025,-0.314751009079307,-2.15605326306025,-1.49308825033782,0.189721573781482	12	0.99	SESFSSPSLRASKSNSLITSTDPVEDHISKY	yes	no	YLR257W	YLR257W_139	Protein of unknown function; protein abundance increases in response to DNA replication stress
YLR257W_66	YLR257W	R.DRSphosYTSVAELNR.E	FALSE	FALSE	STYX	-0.676141	-0.696622	0.402531	11	1	-0.696621644422951,-0.696621644422951,-0.908125749616663,-0.986128261617936,0.468437601847545,-0.696621644422951,-0.696621644422951,-0.696621644422951,-1.01309530921821,-0.883034768653832,-0.632491307003235	5	0.984	HALSKMQKDDDIRDRSYTSVAELNREGALLT	yes	no	YLR257W	YLR257W_66	Protein of unknown function; protein abundance increases in response to DNA replication stress
YLR257W_66 67 68 69	YLR257W	R.DR(SYTS)phosVAELNR.E	FALSE	TRUE	STYFLIV	-0.714215	-0.718648	0.336923	32	1	-0.674926573323632,-0.674926573323632,-0.696621644422951,-0.741015763781404,-0.741015763781404,-1.06859042180991,-0.858372714419563,-0.858372714419563,-0.858372714419563,-1.38346375916332,-0.217453807724392,-0.632491307003235,-0.632491307003235,-0.6324913	16	1.001	HALSKMQKDDDIRDRSYTSVAELNREGALLT ALSKMQKDDDIRDRSYTSVAELNREGALLTD LSKMQKDDDIRDRSYTSVAELNREGALLTDE SKMQKDDDIRDRSYTSVAELNREGALLTDEV	yes	no	YLR257W	YLR257W_66 67 68 69	Protein of unknown function; protein abundance increases in response to DNA replication stress
YLR267W_383	YLR267W	K.YDETTFSGSphosPER.Y	FALSE	FALSE	STYX	0.363711	0.751371	1.88536	16	1	0.931409578190091,0.931409578190091,0.851441273486676,0.851441273486676,0.535108641492833,0.589901114333213,0.571867191502951,1.85889707840572,0.651301658997356,-6.60351224003147,0.973229753884718,0.945484763401814,0.945484763401814,0.642688528692648,0.59883423910322,0.544386455080844	7	0.964	FTGHKFKYDETTFSGSPERYIKSLRGNIKIL	yes	no	BOP2	BOP2_383	Protein of unknown function
YLR277C_517	YLR277C	K.IEPIKEENEDNLDSphosQAEK.G	TRUE	FALSE	STYQ	0.978176	0.938464	0.160207	15	1	0.938464335724041,0.924320153403772,0.945484763401814,0.924320153403772,0.895608856762244,0.91719571897039,1.2589842362186,0.952471193717921,1.0598841361389,1.0598841361389,0.959423954359687,0.821226660439668,0.805878696106232,0.821226660439668,1.38826725316356	6	1	AKIEPIKEENEDNLDSQAEKGLVDEEEHKDI	yes	no	YSH1	YSH1_517	Endoribonuclease; subunit of the mRNA cleavage and polyadenylation specificity complex; required for 3' processing, splicing, and transcriptional termination of mRNAs and snoRNAs; protein abundance increases in response to DNA replication stress; YSH1 has a paralog, SYC1, that arose from the whole genome duplication
YLR278C_1141 1142 1143	YLR278C	R.DVEESNF(STS)phosPLR.A	FALSE	FALSE	STYX	0.217921	0.27449	0.164501	4	1	0.213180546605471,-0.0130953092182052,0.335799833269426,0.335799833269426	3	0.997	TSENKQLRDVEESNFSTSPLRADYGNNIISS SENKQLRDVEESNFSTSPLRADYGNNIISSI ENKQLRDVEESNFSTSPLRADYGNNIISSIP	yes	no	YLR278C	YLR278C_1141 1142 1143	Zinc-cluster protein; GFP-fusion protein localizes to the nucleus; mutant shows moderate growth defect on caffeine; has a prion-domain like fragment that increases frequency of [URE3]; YLR278C is not an essential gene
YLR288C_368 369	YLR288C	R.IED(SS)phosIADTR.G	FALSE	TRUE	STYFLIV	2.01331	2.01331	2.88512	2	0.9996	-0.0267702461152818,4.0534001025687	0	0.996	EENIRYDEDLLRIEDSSIADTRGNIYTADTS ENIRYDEDLLRIEDSSIADTRGNIYTADTSG	yes	yes	MEC3	MEC3_368 369	DNA damage and meiotic pachytene checkpoint protein; subunit of a heterotrimeric complex (Rad17p-Mec3p-Ddc1p) that forms a sliding clamp, loaded onto partial duplex DNA by a clamp loader complex; homolog of human and S. pombe Hus1
YLR305C_470	YLR305C	R.ERQLTphosITSGK.N	FALSE	TRUE	STYFLIV	0.564095	0.851441	0.856226	7	0.9967	0.980083424925781,0.980083424925781,0.258984236218596,-1.24916266745173,0.851441273486676,0.851441273486676,1.27579252390515	3	0.98	SEDGSPVPVLRERQLTITSGKNIEKDYFPLR	yes	no	STT4	STT4_470	Phosphatidylinositol-4-kinase; functions in the Pkc1p protein kinase pathway; required for normal vacuole morphology, cell wall integrity, and actin cytoskeleton organization
YLR310C_150 151	YLR310C	R.(SS)phosLNSLGNSAYLHVPR.N	FALSE	TRUE	STYFLIV	-0.153577	-0.241368	0.217745	12	1	-0.0545152365981861,-0.331624827643703,-0.331624827643703,-0.186426912103767,-0.171160155450457,-0.298072267932676,0.377925308942103,-0.265282332815007,-0.265282332815007,0.165874831827114,-0.217453807724392,-0.265282332815007	5	0.996	SHPMKKYSSSKSSRRSSLNSLGNSAYLHVPR HPMKKYSSSKSSRRSSLNSLGNSAYLHVPRN	yes	no	CDC25	CDC25_150 151	Membrane bound guanine nucleotide exchange factor; also known as a GEF or GDP-release factor; indirectly regulates adenylate cyclase through activation of Ras1p and Ras2p by stimulating the exchange of GDP for GTP; required for progression through G1; thermosensitivity of the cdc25-5 mutant is functionally complemented by human RASGRF1 or by a fragment of human SOS1 comprising the CDC25-related c…
YLR314C_468	YLR314C	K.SETphosELFAR.H	FALSE	FALSE	STYX	0.766574	-0.298072	2.18185	13	0.9995	3.28827146318684,-0.36597633243448,-0.0267702461152818,-0.36597633243448,-0.24916266745173,-0.437235015604302,-0.156053263060248,3.17187357244856,-0.298072267932676,-0.298072267932676,6.54284042599332,-0.474229223086503,-0.36597633243448	8	0.98	QQKVSEKEKKLQKSETELFARHKEMKEKLTK	yes	no	CDC3	CDC3_468	Component of the septin ring that is required for cytokinesis; septins are GTP-binding proteins that assemble with other septins into rod-like complexes that can associate with other rods to form filament polymers; septin rings at the mother-bud neck act as scaffolds for recruiting factors needed for cell division and as barriers to prevent diffusion of specific proteins between mother and daught…
YLR314C_77	YLR314C	K.VEPGLGMGITSSQSphosEKGQVLPDQPEIK.F	FALSE	FALSE	STYX	0.0865794	0.132818	0.29554	6	1	-0.0267702461152818,-0.40116576089678,0.367508692996765,-0.0267702461152818,0.292407237756046,0.314266671719785	4	0.975	VKVEPGLGMGITSSQSEKGQVLPDQPEIKFI	yes	no	CDC3	CDC3_77	Component of the septin ring that is required for cytokinesis; septins are GTP-binding proteins that assemble with other septins into rod-like complexes that can associate with other rods to form filament polymers; septin rings at the mother-bud neck act as scaffolds for recruiting factors needed for cell division and as barriers to prevent diffusion of specific proteins between mother and daught…
YLR319C_327	YLR319C	K.SIDDVSKASphosPLAK.T	FALSE	FALSE	STYX	0.5026	0.468438	0.0630339	19	1	0.448808795098613,0.448808795098613,0.448808795098613,0.448808795098613,0.571867191502951,0.571867191502951,0.468437601847545,0.468437601847545,0.589901114333213,0.59883423910322,0.43889332623353,0.43889332623353,0.43889332623353,0.43889332623353,0.589901114333213,0.506911749662181,0.506911749662181,0.562764984395699,0.562764984395699	9	0.991	SAENKGKSIDDVSKASPLAKTPLPIENVRAS	yes	no	BUD6	BUD6_327	Actin- and formin-interacting protein; participates in actin cable assembly and organization as a nucleation-promoting factor (NPF) for formins Bni1p and Bnr1p; a triple helical coiled-coil domain in the C-terminal region interacts with Bni1p; involved in polarized cell growth; isolated as bipolar budding mutant; potential Cdc28p substrate
YLR324W_420	YLR324W	K.TSDFDESVINSphosNRNSAIEQK.V	FALSE	FALSE	STYX	0.932969	1.19562	0.684931	7	1	1.31426667171979,1.31426667171979,-0.0971595740066798,1.60771239044967,1.19562217522117,1.19562217522117,0.00045122261974255	5	0.983	AELVKTSDFDESVINSNRNSAIEQKVEENST	yes	yes	PEX30	PEX30_420	ER-resident protein involved in peroxisomal biogenesis; ER-localized protein that associates with peroxisomes; interacts with Pex29p and reticulons Rtn1p and Yop1p to regulate peroxisome biogenesis from the ER; role in peroxisomal-destined vesicular flow from the ER; partially redundant with Pex31p; may function at a step downstream of steps mediated by Pex28p and Pex29p; PEX30 has a paralog, PEX…
YLR330W_579	YLR330W	K.DATESVAVEPSphosNEDVKPEEK.G	FALSE	FALSE	STYX	-0.293474	-0.265282	0.0633042	3	1	-0.265282332815007,-0.24916266745173,-0.36597633243448	2	0.988	EAEPKDATESVAVEPSNEDVKPEEKGSEAED	yes	no	CHS5	CHS5_579	Component of the exomer complex; the exomer which also contains Csh6p, Bch1p, Bch2p, and Bud7, is involved in the export of select proteins, such as chitin synthase Chs3p, from the Golgi to the plasma membrane; interacts selectively with the activated, GTP-bound form of Arf1p; Chs5p is the only protein with a BRCT domain that is not localized to the nucleus
YLR335W_137	YLR335W	K.NILEAPVKSphosIENPTQTK.G	FALSE	TRUE	STYFLIV	-2.21745	-2.21745	0	2	1	-2.21745380772439,-2.21745380772439	2	0.992	RYELYIKNILEAPVKSIENPTQTKGNDAKPA	yes	no	NUP2	NUP2_137	Nucleoporin involved in nucleocytoplasmic transport; binds to either the nucleoplasmic or cytoplasmic faces of the nuclear pore complex depending on Ran-GTP levels; also has a role in chromatin organization
YLR335W_284	YLR335W	K.AEASphosFTFGTK.H	FALSE	TRUE	STYFLIV	-1.72293	-1.72293	0.157255	2	0.998	-1.83412516817289,-1.61173274683644	2	0.966	EATKTNVDNNSKAEASFTFGTKHAADSQNNK	yes	no	NUP2	NUP2_284	Nucleoporin involved in nucleocytoplasmic transport; binds to either the nucleoplasmic or cytoplasmic faces of the nuclear pore complex depending on Ran-GTP levels; also has a role in chromatin organization
YLR335W_316 317	YLR335W	K.(SS)phosFTFGSTTIEKK.N	FALSE	TRUE	STYFLIV	-4.8349	-4.58005	0.968081	6	1	-4.15605326306025,-5.15605326306025,-4.41908766889404,-4.7410157637814,-6.60351224003147,-3.9336608417238	6	0.99	SFVFGQAAAKPSLEKSSFTFGSTTIEKKNDE FVFGQAAAKPSLEKSSFTFGSTTIEKKNDEN	yes	no	NUP2	NUP2_316 317	Nucleoporin involved in nucleocytoplasmic transport; binds to either the nucleoplasmic or cytoplasmic faces of the nuclear pore complex depending on Ran-GTP levels; also has a role in chromatin organization
YLR335W_351	YLR335W	K.SSDSNDSNPSphosFSFSIPSK.N	FALSE	TRUE	STYFLIV	-2.28633	-3.04058	1.58641	4	0.9965	-3.15605326306025,-3.04057604564031,-3.04057604564031,0.0918742503833371	3	0.861	NSKPEKSSDSNDSNPSFSFSIPSKNTPDASK	yes	no	NUP2	NUP2_351	Nucleoporin involved in nucleocytoplasmic transport; binds to either the nucleoplasmic or cytoplasmic faces of the nuclear pore complex depending on Ran-GTP levels; also has a role in chromatin organization
YLR335W_65 66	YLR335W	K.QA(SS)phosFSFLNR.A	FALSE	TRUE	STYFLIV	-2.76173	-3.04058	1.1516	11	0.9998	-3.04057604564031,-3.04057604564031,0.676836751104493,-3.04057604564031,-3.04057604564031,-3.04057604564031,-3.41908766889404,-3.04057604564031,-3.04057604564031,-2.9336608417238,-3.41908766889404	5	0.994	FKPFGSAKSDETKQASSFSFLNRADGTGEAQ KPFGSAKSDETKQASSFSFLNRADGTGEAQV	yes	no	NUP2	NUP2_65 66	Nucleoporin involved in nucleocytoplasmic transport; binds to either the nucleoplasmic or cytoplasmic faces of the nuclear pore complex depending on Ran-GTP levels; also has a role in chromatin organization
YLR335W_68	YLR335W	K.QASSFSphosFLNR.A	FALSE	TRUE	STYFLIV	-2.93366	-2.93366	0	3	0.9992	-2.9336608417238,-2.9336608417238,-2.9336608417238	2	0.854	FGSAKSDETKQASSFSFLNRADGTGEAQVDN	yes	no	NUP2	NUP2_68	Nucleoporin involved in nucleocytoplasmic transport; binds to either the nucleoplasmic or cytoplasmic faces of the nuclear pore complex depending on Ran-GTP levels; also has a role in chromatin organization
YLR350W_9	YLR350W	K.NESphosPAFEESPLTPNVSNLKPFPSQSNK.L	FALSE	FALSE	STYX	-0.0745766	-0.17116	0.261371	16	1	0.314266671719785,0.314266671719785,-0.265282332815007,0.201498741557835,-0.348698341002644,-0.36597633243448,-0.281584145144107,-0.265282332815007,0.247668922990761,0.247668922990761,-0.171160155450457,-0.171160155450457,-0.314751009079307,-0.141102921594277,-0.298072267932676,0.104474287162971	8	0.996	_______MIDRTKNESPAFEESPLTPNVSNL	yes	no	ORM2	ORM2_9	Protein that mediates sphingolipid homeostasis; evolutionarily conserved, required for resistance to agents that induce unfolded protein response; Orm1p and Orm2p together control membrane biogenesis by coordinating lipid homeostasis with protein quality control; protein abundance increases in response to DNA replication stress; ORM2 has a paralog, ORM1, that arose from the whole genome duplicati…
YLR354C_49	YLR354C	K.FQPQDSTTNPSphosLILAAAK.Q	FALSE	TRUE	STYFLIV	-1.71186	-1.74102	0.0504967	3	1	-1.7410157637814,-1.7410157637814,-1.65355292253107	2	0.943	GSIAKFQPQDSTTNPSLILAAAKQPTYAKLI	yes	no	TAL1	TAL1_49	Transaldolase, enzyme in the non-oxidative pentose phosphate pathway; converts sedoheptulose 7-phosphate and glyceraldehyde 3-phosphate to erythrose 4-phosphate and fructose 6-phosphate; TAL1 has a paralog, NQM1, that arose from the whole genome duplication
YLR371W_117 118	YLR371W	K.EVPDTQSL(SS)phosADNTPVSSPK.K	FALSE	FALSE	STYX	0.709683	0.722364	0.134037	4	0.9984	0.701927732067324,0.742800013482852,0.535108641492833,0.858897078405723	3	0.984	SQQTNIKEVPDTQSLSSADNTPVSSPKKARD QQTNIKEVPDTQSLSSADNTPVSSPKKARDA	yes	no	ROM2	ROM2_117 118	Guanine nucleotide exchange factor (GEF) for Rho1p and Rho2p; mutations are synthetically lethal with mutations in rom1, which also encodes a GEF; Rom2p localization to the bud surface is dependent on Ack1p; ROM2 has a paralog, ROM1, that arose from the whole genome duplication
YLR389C_439	YLR389C	K.QAGSphosPSSTVSSLAK.C	FALSE	FALSE	STYX	0.185883	0.185883	0.300737	2	0.9903	0.398535588617389,-0.0267702461152818	0	0.988	LQDISNATFKFKQAGSPSSTVSSLAKCLEKD	yes	no	STE23	STE23_439	Metalloprotease; involved in N-terminal processing of pro-a-factor to mature form; expressed in both haploids and diploids; one of two yeast homologs of human insulin-degrading enzyme (hIDE); homolog Axl1p is also involved in processing of pro-a-factor
YLR399C_612 613	YLR399C	R.DA(SS)phosLSPTSAGSR.K	FALSE	TRUE	STYFLIV	0.296653	0.33481	0.165863	8	0.9998	0.398535588617389,0.388267253163562,-0.0130953092182052,0.129348955802,0.28135204924705,0.45865658105496,0.448808795098613,0.28135204924705	4	0.987	ASNGLDGTSGVTRDASSLSPTSAGSRKRRSK SNGLDGTSGVTRDASSLSPTSAGSRKRRSKA	yes	no	BDF1	BDF1_612 613	Protein involved in transcription initiation; functions at TATA-containing promoters; associates with the basal transcription factor TFIID; contains two bromodomains; corresponds to the C-terminal region of mammalian TAF1; redundant with Bdf2p; BDF1 has a paralog, BDF2, that arose from the whole genome duplication
YLR399C_630	YLR399C	K.ALSphosQEEQSR.Q	TRUE	FALSE	STYQ	0.974146	1.02054	0.313196	25	0.9997	1.20149874155784,1.18972157378148,1.20735146780327,1.24197781091291,1.24197781091291,0.828839844549543,0.895608856762244,1.00717708580806,1.02053546866307,0.782546192275609,1.07916319863378,1.07916319863378,0.858897078405723,0.858897078405723,1.44385957912688,1.19562217522117,1.20149874155784,-0.171160155450457,0.945484763401814,0.616536240836679,0.607712390449673,1.11073327763465,1.1044742871629…	10	0.993	SPTSAGSRKRRSKALSQEEQSRQIEKIKNKL	yes	yes	BDF1	BDF1_630	Protein involved in transcription initiation; functions at TATA-containing promoters; associates with the basal transcription factor TFIID; contains two bromodomains; corresponds to the C-terminal region of mammalian TAF1; redundant with Bdf2p; BDF1 has a paralog, BDF2, that arose from the whole genome duplication
YLR409C_763	YLR409C	F.FLQLSphosGEKVGDEASVR.E	FALSE	FALSE	STYX	1.33802	1.17187	0.323386	7	1	1.12317038087288,1.17187357244856,1.72658978630159,1.79036569673491,0.945484763401814,1.15985104419934,1.44880879509861	2	0.996	EAPKKSEKLPFFLQLSGEKVGDEASVREGIA	yes	yes	UTP21	UTP21_763	Subunit of U3-containing 90S preribosome and SSU processome complexes; involved in production of 18S rRNA and assembly of small ribosomal subunit; synthetic defect with STI1 Hsp90 cochaperone; human homolog linked to glaucoma; Small Subunit processome is also known as SSU processome
YLR425W_173	YLR425W	K.SPFANGFSPNSphosPKSPR.D	FALSE	FALSE	STYX	0.50652	0.347616	0.503527	4	1	0.553604985110223,0.129348955802,1.20149874155784,0.141627285580437	2	0.929	SRILKSPFANGFSPNSPKSPRDSSKQQAHFS	yes	no	TUS1	TUS1_173	Guanine nucleotide exchange factor (GEF) that modulates Rho1p activity; involved in the cell integrity signaling pathway; interacts with Rgl1p; localization of Tus1p to the bed neck is regulated by Rgl1p; multicopy suppressor of tor2 mutation and ypk1 ypk2 double mutation; potential Cdc28p substrate
YLR425W_176	YLR425W	K.SPFANGFSPNSPKSphosPR.D	FALSE	FALSE	STYX	0.74168	0.659864	0.196942	3	1	0.966343368299478,0.59883423910322,0.65986367250078	2	0.981	LKSPFANGFSPNSPKSPRDSSKQQAHFSDES	yes	no	TUS1	TUS1_176	Guanine nucleotide exchange factor (GEF) that modulates Rho1p activity; involved in the cell integrity signaling pathway; interacts with Rgl1p; localization of Tus1p to the bed neck is regulated by Rgl1p; multicopy suppressor of tor2 mutation and ypk1 ypk2 double mutation; potential Cdc28p substrate
YLR429W_484 485	YLR429W	K.K(SS)phosDIDQVNNAEDPSR.D	FALSE	FALSE	STYX	-1.74246	-1.69662	0.0793877	3	1	-1.69662164442295,-1.83412516817289,-1.69662164442295	0	0.999	HVLKEDNSINKLLKKSSDIDQVNNAEDPSRD VLKEDNSINKLLKKSSDIDQVNNAEDPSRDT	yes	no	CRN1	CRN1_484 485	Coronin; cortical actin cytoskeletal component that associates with the Arp2p/Arp3p complex to regulate its activity; plays a role in regulation of actin patch assembly
YLR448W_162	YLR448W	K.QYLSASphosFSLK.N	FALSE	TRUE	STYFLIV	-2.68437	-2.74102	0.0981062	3	0.9997	-2.7410157637814,-2.57109076233909,-2.7410157637814	1	0.932	AEIKKTPLLKQYLSASFSLKNGDKPHLLKF_	yes	no	RPL6B	RPL6B_162	Ribosomal 60S subunit protein L6B; binds 5.8S rRNA; homologous to mammalian ribosomal protein L6, no bacterial homolog; RPL6B has a paralog, RPL6A, that arose from the whole genome duplication
YML006C_153	YML006C	K.ALNNNNRNSphosIPPPTISSSK.A	FALSE	TRUE	STYFLIV	0.484672	0.377925	0.283339	3	0.9998	0.27021149164185,0.805878696106232,0.377925308942103	0	0.995	QVQKNSKALNNNNRNSIPPPTISSSKASNGK	yes	no	GIS4	GIS4_153	CAAX box containing protein of unknown function; proposed to be involved in the RAS/cAMP signaling pathway
YML006C_720	YML006C	R.SKSphosLPLPTLLK.S	FALSE	TRUE	STYFLIV	0.0869779	0.0918743	0.0301878	11	1	0.129348955802,0.104474287162971,0.129348955802,0.104474287162971,0.0918742503833371,0.104474287162971,0.0663391582761998,0.0663391582761998,0.0663391582761998,0.0534001025687016,0.0403439497432552	6	0.991	IKSSINAMSAVERSKSLPLPTLLKSLSGIDN	yes	no	GIS4	GIS4_720	CAAX box containing protein of unknown function; proposed to be involved in the RAS/cAMP signaling pathway
YML006C_731	YML006C	K.SLSphosGIDNPTHATNK.D	FALSE	FALSE	STYX	-0.0676777	-0.040576	0.158291	15	1	-0.0130953092182052,-0.0130953092182052,-0.201856952673373,-0.265282332815007,-0.0267702461152818,-0.0130953092182052,0.027168560995522,-0.0267702461152818,-0.0545152365981861,-0.233221123582708,-0.24916266745173,-0.171160155450457,-0.111659143701795,-0.0	6	0.989	ERSKSLPLPTLLKSLSGIDNPTHATNKDRKR	yes	no	GIS4	GIS4_731	CAAX box containing protein of unknown function; proposed to be involved in the RAS/cAMP signaling pathway
YML007W_135	YML007W	R.NDSphosKVLEYLAR.R	FALSE	FALSE	STYX	0.5808	0.5808	0.0255048	2	0.9987	0.562764984395699,0.59883423910322	1	0.993	LVNELKKYRPETRNDSKVLEYLARRDPNLHF	yes	no	YAP1	YAP1_135	Basic leucine zipper (bZIP) transcription factor; required for oxidative stress tolerance; activated by H2O2 through the multistep formation of disulfide bonds and transit from the cytoplasm to the nucleus; Yap1p is degraded in the nucleus after the oxidative stress has passed; mediates resistance to cadmium; relative distribution to the nucleus increases upon DNA replication stress; YAP1 has a p…
YML007W_532 533	YML007W	K.AANMSDDE(SS)phosLIKNQLINEEPELPK.Q	FALSE	TRUE	STYFLIV	0.714259	0.714259	0.809823	2	1	0.141627285580437,1.28689023278848	0	0.7	DDDDDKKAANMSDDESSLIKNQLINEEPELP DDDDKKAANMSDDESSLIKNQLINEEPELPK	yes	no	YAP1	YAP1_532 533	Basic leucine zipper (bZIP) transcription factor; required for oxidative stress tolerance; activated by H2O2 through the multistep formation of disulfide bonds and transit from the cytoplasm to the nucleus; Yap1p is degraded in the nucleus after the oxidative stress has passed; mediates resistance to cadmium; relative distribution to the nucleus increases upon DNA replication stress; YAP1 has a p…
YML014W_26	YML014W	K.VYNEIAPHFSphosQTR.Y	TRUE	FALSE	STYQ	1.3003	2.14163	1.56692	7	0.9996	-0.883034768653832,2.14162728558044,2.13856748583138,2.25050608229429,-1.09715957400668,2.27579252390515,2.27579252390515	3	0.937	QEYVHKVYNEIAPHFSQTRYKPWPIVTQFLK	yes	yes	TRM9	TRM9_26	tRNA methyltransferase; catalyzes modification of wobble bases in tRNA anticodons to 2, 5-methoxycarbonylmethyluridine and 5-methoxycarbonylmethyl-2-thiouridine; may act as part of a complex with Trm112p; deletion mutation increases translational infidelity, including amino acid misincorporation and -1 frameshifting, and also confers resistance to zymocin; null mutant displays activation of stres…
YML023C_159	YML023C	R.TKSphosESGVTYR.Q	FALSE	FALSE	STYX	-0.712393	-0.775278	0.133907	4	0.9948	-0.512197073285524,-0.763735840281488,-0.786819453394529,-0.786819453394529	1	0.979	PKKQKWGFDRFRRTKSESGVTYRQNASVDPE	yes	no	NSE5	NSE5_159	Component of the SMC5-SMC6 complex; this complex plays a key role in the removal of X-shaped DNA structures that arise between sister chromatids during DNA replication and repair
YML032C_306 307	YML032C	K.QSPTA(SS)phosNPEAEQITFVTAK.A	FALSE	FALSE	STYX	1.8419	1.17754	1.47489	8	0.9998	1.14772748511685,2.54669661576804,1.1355011827836,1.20735146780327,1.03377129581977,1.02053546866307,5.27614062260171,1.36750869299676	3	0.99	TTEKDPVVAKQSPTASSNPEAEQITFVTAKA TEKDPVVAKQSPTASSNPEAEQITFVTAKAA	yes	yes	RAD52	RAD52_306 307	Protein that stimulates strand exchange; stimulates strand exchange by facilitating Rad51p binding to single-stranded DNA; anneals complementary single-stranded DNA; involved in the repair of double-strand breaks in DNA during vegetative growth and meiosis and UV induced sister chromatid recombination
YML034W_301	YML034W	K.VSASphosFADKLPQK.E	FALSE	TRUE	STYFLIV	-0.966922	-0.718648	0.442164	23	1	-0.437235015604302,-0.437235015604302,-1.88303476865383,-0.883034768653832,-0.653552922531065,-1.41908766889404,-0.653552922531065,-1.41908766889404,-0.696621644422951,-1.34869834100264,-0.786819453394529,-1.34869834100264,-0.531562398152455,-0.6324913070	12	0.983	GTGHSTPLSKLKVSASFADKLPQKEVPSTIL	yes	no	SRC1	SRC1_301	Inner nuclear membrane protein; highly enriched at telomeres and subtelomeric regions; functions in regulation of subtelomeric genes and is linked to TREX (transcription export) factors; SRC1 produces 2 splice variant proteins with different functions; alternative splicing of SRC1 pre-mRNA is promoted by Hub1p; mutant has aneuploidy tolerance; SEC1 has a paralog, HEH2, that arose from the whole g…
YML057W_481	YML057W	K.SEATphosPQPATSASPK.H	FALSE	FALSE	STYX	1.12745	1.12745	0.104722	2	1	1.20149874155784,1.0534001025687	0	0.991	VGTDKKLPQAGKSEATPQPATSASPKHASIL	yes	yes	CMP2	CMP2_481	Calcineurin A; one isoform (the other is Cna1p) of the catalytic subunit of calcineurin, a Ca++/calmodulin-regulated protein phosphatase which regulates Crz1p (a stress-response transcription factor), the other calcineurin subunit is CNB1; regulates the function of Aly1p alpha-arrestin; CMP2 has a paralog, CNA1, that arose from the whole genome duplication
YML059C_631 632	YML059C	K.KF(SS)phosLSPELR.N	FALSE	TRUE	STYFLIV	0.926712	0.598147	0.693307	12	0.9997	0.553604985110223,0.478152756680757,0.525770776913497,0.525770776913497,0.43889332623353,0.43889332623353,2.32507342667637,2.35701631917912,0.993693856444434,0.642688528692648,0.742800013482852,1.09818802431554	5	0.976	SRSSSNNASVHSKKFSSLSPELRNAQLSTSP RSSSNNASVHSKKFSSLSPELRNAQLSTSPL	yes	no	NTE1	NTE1_631 632	Serine esterase; homolog of human neuropathy target esterase (NTE); Nte1p-mediated phosphatidylcholine turnover influences transcription factor Opi1p localization, affecting transcriptional regulation of phospholipid biosynthesis genes
YML059C_634	YML059C	K.FSSLSphosPELR.N	FALSE	FALSE	STYX	0.681849	0.646995	0.261809	16	1	0.642688528692648,0.651301658997356,0.813573087896233,0.428909237660908,0.428909237660908,0.525770776913497,0.525770776913497,0.43889332623353,1.4138023452707,0.851441273486676,0.821226660439668,0.651301658997356,1.01387173838206,0.497388975543674,0.478152756680757,0.726589786301593	9	0.985	SSNNASVHSKKFSSLSPELRNAQLSTSPLSL	yes	no	NTE1	NTE1_634	Serine esterase; homolog of human neuropathy target esterase (NTE); Nte1p-mediated phosphatidylcholine turnover influences transcription factor Opi1p localization, affecting transcriptional regulation of phospholipid biosynthesis genes
YML061C_169 170	YML061C	K.E(SS)phosFDELQNNSISQER.S	FALSE	TRUE	STYFLIV	-0.492142	-0.810278	0.494708	5	1	0.027168560995522,0.0663391582761998,-0.9336608417238,-0.810278426218518,-0.810278426218518	2	0.998	STGFKNPLRPALKKESSFDELQNNSISQERS TGFKNPLRPALKKESSFDELQNNSISQERSL	yes	no	PIF1	PIF1_169 170	DNA helicase, potent G-quadruplex DNA binder/unwinder; possesses strand annealing activity; promotes DNA synthesis during break-induced replication; important for crossover recombination; translation from different start sites produces mitochondrial and nuclear forms; nuclear form is a catalytic inhibitor of telomerase; mitochondrial form involved in DNA repair and recombination; mutations affect…
YML069W_194 195	YML069W	K.EE(SS)phosNEVVPK.K	FALSE	FALSE	STYX	1.07379	0.874445	0.710775	12	1	1.96634336829948,0.607712390449673,1.40364247905048,0.966343368299478,0.59883423910322,2.26741285828918,0.782546192275609,0.292407237756046,0.104474287162971,1.70606746242825,1.70192773206732,0.487802926714476	3	1	VIQTNVDENMTKKEESSNEVVPKKEDGAEGE IQTNVDENMTKKEESSNEVVPKKEDGAEGED	yes	no	POB3	POB3_194 195	Subunit of the heterodimeric FACT complex (Spt16p-Pob3p); FACT associates with chromatin via interaction with Nhp6Ap and Nhp6Bp, and reorganizes nucleosomes to facilitate access to DNA by RNA and DNA polymerases; protein abundance increases in response to DNA replication stress
YML070W_14 15	YML070W	K.SFEVTDPVN(SS)phosLK.G	FALSE	TRUE	STYFLIV	0.0505492	0.0791632	0.193359	9	1	0.104474287162971,0.129348955802,0.129348955802,0.0791631986337834,0.0403439497432552,0.0403439497432552,0.398535588617389,-0.24916266745173,-0.217453807724392	4	0.996	__MSAKSFEVTDPVNSSLKGFALANPSITLV _MSAKSFEVTDPVNSSLKGFALANPSITLVP	yes	no	DAK1	DAK1_14 15	Dihydroxyacetone kinase; required for detoxification of dihydroxyacetone (DHA); involved in stress adaptation
YML070W_25	YML070W	K.GFALANPSphosITLVPEEK.L	FALSE	TRUE	STYFLIV	-0.658324	-0.17116	0.887194	7	1	-1.1263059196662,-0.0971595740066798,-0.0971595740066798,-0.763735840281488,0.0663391582761998,-2.41908766889404,-0.171160155450457	5	0.951	DPVNSSLKGFALANPSITLVPEEKILFRKTD	yes	no	DAK1	DAK1_25	Dihydroxyacetone kinase; required for detoxification of dihydroxyacetone (DHA); involved in stress adaptation
YML093W_423 424	YML093W	R.ELAAV(SS)phosDEDNEDHDIAR.A	FALSE	FALSE	STYX	-0.10488	-0.265282	0.583132	17	1	-0.265282332815007,-0.281584145144107,-0.696621644422951,-0.763735840281488,-0.331624827643703,-0.834125168172886,-0.786819453394529,0.91719571897039,1.22476852088068,-0.0130953092182052,-0.0405760456403123,0.335799833269426,0.292407237756046,-0.265282332	7	1	IKKKELMKNRELAAVSSDEDNEDHDIARAKE KKKELMKNRELAAVSSDEDNEDHDIARAKER	yes	no	UTP14	UTP14_423 424	Subunit of U3-containing Small Subunit (SSU) processome complex; involved in production of 18S rRNA and assembly of small ribosomal subunit
YML100W_135	YML100W	R.FFSphosPSSNIPTDR.L	FALSE	FALSE	STYX	0.226893	0.655583	0.985066	12	1	0.65986367250078,0.65986367250078,0.65986367250078,0.65986367250078,0.651301658997356,0.65986367250078,0.668375172356297,-2.21745380772439,0.607712390449673,0.607712390449673,0.59883423910322,-1.49308825033782	4	0.993	TMLKPRKNGSVERFFSPSSNIPTDRIASPIQ	yes	no	TSL1	TSL1_135	Large subunit of trehalose 6-phosphate synthase/phosphatase complex; Tps1p-Tps2p complex converts uridine-5'-diphosphoglucose and glucose 6-phosphate to trehalose; contributes to survival to acute lethal heat stress; mutant has aneuploidy tolerance; protein abundance increases in response to DNA replication stress; TSL1 has a paralog, TPS3, that arose from the whole genome duplication
YML100W_161	YML100W	R.IASphosPIQQQQQDPTTNLLK.N	FALSE	FALSE	STYX	0.279773	0.224769	0.132921	32	1	0.213180546605471,0.213180546605471,0.201498741557835,0.201498741557835,0.213180546605471,0.213180546605471,0.213180546605471,0.213180546605471,0.201498741557835,0.201498741557835,0.448808795098613,0.448808795098613,0.27021149164185,0.27021149164185,0.292407237756046,0.292407237756046,0.27021149164185,0.27021149164185,0.27021149164185,0.224768520880683,0.224768520880683,0.213180546605471,0.213180…	17	0.997	ASPIQHEHDSGSRIASPIQQQQQDPTTNLLK	yes	no	TSL1	TSL1_161	Large subunit of trehalose 6-phosphate synthase/phosphatase complex; Tps1p-Tps2p complex converts uridine-5'-diphosphoglucose and glucose 6-phosphate to trehalose; contributes to survival to acute lethal heat stress; mutant has aneuploidy tolerance; protein abundance increases in response to DNA replication stress; TSL1 has a paralog, TPS3, that arose from the whole genome duplication
YML100W_191 192	YML100W	K.SLLVHSLLNN(TS)phosQTSLEGPNNHIVTPK.S	TRUE	FALSE	STYQ	-0.360094	-0.0756974	0.481067	16	1	-0.986128261617936,0.116965231346168,0.116965231346168,0.0403439497432552,-0.834125168172886,-0.0828042810296097,-0.959656050256745,-0.858372714419563,-0.858372714419563,0.104474287162971,0.165874831827114,0.0791631986337834,-0.0685904218099089,-0.0685904	12	0.992	KNVNKSLLVHSLLNNTSQTSLEGPNNHIVTP NVNKSLLVHSLLNNTSQTSLEGPNNHIVTPK	yes	no	TSL1	TSL1_191 192	Large subunit of trehalose 6-phosphate synthase/phosphatase complex; Tps1p-Tps2p complex converts uridine-5'-diphosphoglucose and glucose 6-phosphate to trehalose; contributes to survival to acute lethal heat stress; mutant has aneuploidy tolerance; protein abundance increases in response to DNA replication stress; TSL1 has a paralog, TPS3, that arose from the whole genome duplication
YML100W_194 195	YML100W	K.SLLVHSLLNNTSQ(TS)phosLEGPNNHIVTPK.S	FALSE	TRUE	STYFLIV	-0.844565	-0.786819	0.11111	7	0.9974	-0.763735840281488,-0.834125168172886,-0.763735840281488,-1.06859042180991,-0.786819453394529,-0.908125749616663,-0.786819453394529	3	0.99	NKSLLVHSLLNNTSQTSLEGPNNHIVTPKSR KSLLVHSLLNNTSQTSLEGPNNHIVTPKSRA	yes	no	TSL1	TSL1_194 195	Large subunit of trehalose 6-phosphate synthase/phosphatase complex; Tps1p-Tps2p complex converts uridine-5'-diphosphoglucose and glucose 6-phosphate to trehalose; contributes to survival to acute lethal heat stress; mutant has aneuploidy tolerance; protein abundance increases in response to DNA replication stress; TSL1 has a paralog, TPS3, that arose from the whole genome duplication
YML100W_71	YML100W	R.ALSNNISQESLVAPAPEQGVPPAISphosR.S	FALSE	FALSE	STYX	0.469859	0.418856	0.0883413	3	1	0.571867191502951,0.418855572996985,0.418855572996985	2	0.803	SLVAPAPEQGVPPAISRSATRSPSAFNRASS	yes	no	TSL1	TSL1_71	Large subunit of trehalose 6-phosphate synthase/phosphatase complex; Tps1p-Tps2p complex converts uridine-5'-diphosphoglucose and glucose 6-phosphate to trehalose; contributes to survival to acute lethal heat stress; mutant has aneuploidy tolerance; protein abundance increases in response to DNA replication stress; TSL1 has a paralog, TPS3, that arose from the whole genome duplication
YML100W_79	YML100W	R.SPSphosAFNR.A	FALSE	FALSE	STYX	0.688027	0.718416	0.154035	26	0.9997	0.701927732067324,0.668375172356297,0.668375172356297,0.758830123301801,0.616536240836679,0.616536240836679,0.726589786301593,0.0403439497432552,0.718415854855893,0.718415854855893,0.718415854855893,0.718415854855893,0.821226660439668,0.758830123301801,0.59883423910322,0.59883423910322,0.742800013482852,0.843946736939752,0.821226660439668,0.562764984395699,0.65986367250078,0.726589786301593,0.726…	11	0.975	QGVPPAISRSATRSPSAFNRASSTTNTATLD	yes	no	TSL1	TSL1_79	Large subunit of trehalose 6-phosphate synthase/phosphatase complex; Tps1p-Tps2p complex converts uridine-5'-diphosphoglucose and glucose 6-phosphate to trehalose; contributes to survival to acute lethal heat stress; mutant has aneuploidy tolerance; protein abundance increases in response to DNA replication stress; TSL1 has a paralog, TPS3, that arose from the whole genome duplication
YML114C_269	YML114C	K.SphosFNENNIEQYAK.Y	FALSE	TRUE	STYFLIV	-0.741016	-0.741016	0	2	0.998	-0.741015763781404,-0.741015763781404	1	0.984	WGNALEERKPTITEKSFNENNIEQYAKYRVE	yes	no	TAF8	TAF8_269	TFIID subunit (65 kDa); involved in RNA polymerase II transcription initiation
YML123C_316 317	YML123C	R.A(ST)phosAVESLDNHPPK.A	FALSE	FALSE	STYX	-1.09921	-0.883035	0.701191	3	1	-0.883034768653832,-0.531562398152455,-1.88303476865383	2	0.998	DTSDEDMAINGLERASTAVESLDNHPPKASF TSDEDMAINGLERASTAVESLDNHPPKASFK	yes	no	PHO84	PHO84_316 317	High-affinity inorganic phosphate (Pi) transporter; also low-affinity manganese transporter; regulated by Pho4p and Spt7p; mutation confers resistance to arsenate; exit from the ER during maturation requires Pho86p; cells overexpressing Pho84p accumulate heavy metals but do not develop symptoms of metal toxicity
YML123C_321	YML123C	R.ASTAVESphosLDNHPPK.A	FALSE	TRUE	STYFLIV	-1.92056	-2.04058	0.770896	18	1	-2.65355292253107,0.821226660439668,-2.04057604564031,-2.04057604564031,-2.04057604564031,-1.98612826161794,-1.98612826161794,-1.98612826161794,-1.98612826161794,-2.34869834100264,-1.88303476865383,-2.9336608417238,-2.04057604564031,-2.04057604564031,-2.0	12	0.993	DMAINGLERASTAVESLDNHPPKASFKDFCR	yes	no	PHO84	PHO84_321	High-affinity inorganic phosphate (Pi) transporter; also low-affinity manganese transporter; regulated by Pho4p and Spt7p; mutation confers resistance to arsenate; exit from the ER during maturation requires Pho86p; cells overexpressing Pho84p accumulate heavy metals but do not develop symptoms of metal toxicity
YMR016C_718 719	YMR016C	R.(SS)phosQLPISALTSTDTDKIK.T	TRUE	FALSE	STYQ	1.49547	1.26741	0.961042	22	1	1.14772748511685,1.14772748511685,-0.126305919666196,2.08870697130465,4.78841479036475,2.08870697130465,1.28689023278848,1.28689023278848,1.5854137233409,1.15985104419934,1.15985104419934,0.00045122261974255,2.15380199952654,1.14772748511685,1.14772748511685,0.895608856762244,2.23912381385775,1.21318054660547,1.27021149164185,1.26460878541247,1.67261216524277,2.28135204924705	7	0.998	SGNTVPDNQTLKEPRSSQLPISALTSTDTDK GNTVPDNQTLKEPRSSQLPISALTSTDTDKI	yes	yes	SOK2	SOK2_718 719	Nuclear protein that negatively regulates pseudohyphal differentiation; plays a regulatory role in the cyclic AMP (cAMP)-dependent protein kinase (PKA) signal transduction pathway; relocalizes to the cytosol in response to hypoxia; SOK2 has a paralog, PHD1, that arose from the whole genome duplication
YMR031C_188	YMR031C	R.SYSITSASSVLSphosGASGSFNSTVNPKPK.T	FALSE	FALSE	STYX	3.8299	3.8299	3.83667	2	0.9808	6.54284042599332,1.11696523134617	0	0.898	TNSRSYSITSASSVLSGASGSFNSTVNPKPK	yes	yes	EIS1	EIS1_188	Component of the eisosome required for proper eisosome assembly; similar to Uso1p; authentic, non-tagged protein is detected in a phosphorylated state in highly purified mitochondria in high-throughput studies; protein increases in abundance and relocalizes from plasma membrane to cytoplasm upon DNA replication stress; EIS1 has a paralog, YKL050C, that arose from the whole genome duplication
YMR076C_1186 1187	YMR076C	R.ILH(TS)phosQTQR.Q	TRUE	FALSE	STYQ	0.836097	0.836097	0.298102	2	0.9996	1.04688679561003,0.625306450464411	1	0.977	KIQNNIKAKIGRILHTSQTQRQRLQKRLLAH IQNNIKAKIGRILHTSQTQRQRLQKRLLAHE	yes	no	PDS5	PDS5_1186 1187	Cohesion maintenance factor; involved in sister chromatid condensation and cohesion; colocalizes with cohesin on chromosomes; performs its cohesin maintenance function in pre-anaphase cells by protecting the integrity of the cohesion complex; also required during meiosis; relocalizes to the cytosol in response to hypoxia
YMR086W_217	YMR086W	R.SNSphosAHSALNAR.N	FALSE	FALSE	STYX	-0.788678	-0.986128	0.341057	11	1	-0.419087668894042,-0.314751009079307,-1.04057604564031,-1.06859042180991,-1.18642691210377,-1.06859042180991,-1.06859042180991,-0.298072267932676,-0.571090762339092,-0.653552922531065,-0.986128261617936	6	0.977	KPSNANTSKLLRRSNSAHSALNARNGSLLRK	yes	no	SEG1	SEG1_217	Component of eisosome required for proper eisosome assembly; precedes Pil1p/Lsp1p during eisosome formation, controls eisosome length and shape; diffusely distributed, forms heterogeneous patches at plasma membrane in small buds, also found in medium and large buds; expression repressed by cAMP; similar to A. gossypii SEG gene and to S. pombe Sle1p, important for generating eisosomes; SEG1 has a …
YMR086W_895	YMR086W	K.FSphosGLSLR.A	FALSE	FALSE	STYX	-0.776699	-0.786819	0.0713645	6	0.9991	-0.786819453394529,-0.786819453394529,-0.810278426218518,-0.883034768653832,-0.696621644422951,-0.696621644422951	3	0.987	TTDPAITSKKVDKKFSGLSLRAASEAEPAKN	yes	no	SEG1	SEG1_895	Component of eisosome required for proper eisosome assembly; precedes Pil1p/Lsp1p during eisosome formation, controls eisosome length and shape; diffusely distributed, forms heterogeneous patches at plasma membrane in small buds, also found in medium and large buds; expression repressed by cAMP; similar to A. gossypii SEG gene and to S. pombe Sle1p, important for generating eisosomes; SEG1 has a …
YMR105C_117	YMR105C	K.CTGGIILTphosASHNPGGPENDMGIK.Y	FALSE	FALSE	STYX	-0.432	-0.571091	0.296524	15	1	-0.591268644276722,-0.611732746836438,0.165874831827114,0.189721573781482,-0.571090762339092,-0.571090762339092,-0.571090762339092,-0.474229223086503,-0.474229223086503,-0.512197073285524,-0.383463759163321,-0.632491307003235,-0.741015763781404,-0.0267702	8	0.767	IMRTYEEKCTGGIILTASHNPGGPENDMGIK	yes	no	PGM2	PGM2_117	Phosphoglucomutase; catalyzes the conversion from glucose-1-phosphate to glucose-6-phosphate, which is a key step in hexose metabolism; functions as the acceptor for a Glc-phosphotransferase; protein abundance increases in response to DNA replication stress; PGM2 has a paralog, PGM1, that arose from the whole genome duplication
YMR105C_119	YMR105C	K.CTGGIILTASphosHNPGGPENDMGIK.Y	FALSE	FALSE	STYX	-0.591269	-0.591269	0	2	1	-0.591268644276722,-0.591268644276722	1	0.993	RTYEEKCTGGIILTASHNPGGPENDMGIKYN	yes	no	PGM2	PGM2_119	Phosphoglucomutase; catalyzes the conversion from glucose-1-phosphate to glucose-6-phosphate, which is a key step in hexose metabolism; functions as the acceptor for a Glc-phosphotransferase; protein abundance increases in response to DNA replication stress; PGM2 has a paralog, PGM1, that arose from the whole genome duplication
YMR114C_305 306	YMR114C	K.RN(SY)phosDGLK.K	FALSE	FALSE	STYX	-0.635814	-0.571091	0.320307	11	0.9998	-0.786819453394529,-0.632491307003235,-0.383463759163321,-0.571090762339092,-0.419087668894042,-0.512197073285524,-1.53156239815245,-0.674926573323632,-0.571090762339092,-0.455613544919156,-0.455613544919156	3	1	KGEDVFNQKKSLKRNSYDGLKKNEEQEETTL GEDVFNQKKSLKRNSYDGLKKNEEQEETTLP	yes	no	YMR114C	YMR114C_305 306	Protein of unknown function; may interact with ribosomes, based on co-purification experiments; green fluorescent protein (GFP)-fusion protein localizes to the nucleus and cytoplasm; YMR114C is not an essential gene
YMR114C_338	YMR114C	R.EEANLSphosPKR.E	FALSE	FALSE	STYX	0.433948	0.750837	1.89835	17	0.9998	-6.60351224003147,-0.141102921594277,0.580912331105958,0.589901114333213,0.676836751104493,2.04361908177612,1.17187357244856,2.23626415971851,1.129348955802,0.851441273486676,0.851441273486676,0.346447077468935,0.562764984395699,0.836413064254344,0.750837	9	1	EGSIGDRVKREEANLSPKREGNREKRNIVNM	yes	no	YMR114C	YMR114C_338	Protein of unknown function; may interact with ribosomes, based on co-purification experiments; green fluorescent protein (GFP)-fusion protein localizes to the nucleus and cytoplasm; YMR114C is not an essential gene
YMR127C_6	YMR127C	R.SLSphosQSLTATTQK.L	TRUE	FALSE	STYQ	0.949692	0.938464	0.107724	8	1	1.19562217522117,0.952471193717921,0.952471193717921,0.843946736939752,0.858897078405723,0.938464335724041,0.938464335724041,0.91719571897039	4	0.989	__________MARSLSQSLTATTQKLKGKKN	yes	no	SAS2	SAS2_6	Histone acetyltransferase (HAT) catalytic subunit of the SAS complex; acetylates free histones and nucleosomes and regulates transcriptional silencing; member of the MYSTacetyltransferase family; other members are Sas4p and Sas5p
YMR135C_72	YMR135C	K.IQPNSSGGSphosQDEGFATIQTTPIEPTLPR.L	TRUE	FALSE	STYQ	1.02419	1.02419	0.131208	2	0.9924	0.931409578190091,1.11696523134617	0	0.877	TIHYPLKIQPNSSGGSQDEGFATIQTTPIEP	yes	yes	GID8	GID8_72	Subunit of GID Complex, binds strongly to central component Vid30p; GID Complex is involved in proteasome-dependent catabolite inactivation of fructose-1,6-bisphosphatase; recruits Rmd5p, Fyv10 and Vid28p to GID Complex; contains LisH, CTLH, and CRA domains that mediate binding to Vid30p (LisH) and Rmd5p and Vid28p (CTLH and CRA); dosage-dependent regulator of START
YMR144W_226	YMR144W	K.VLNQHAISDTSQIDSphosFSSSVK.K	FALSE	TRUE	STYFLIV	-3.34501	-4.15605	2.47351	6	0.9999	-3.41908766889404,-4.7410157637814,1.55819225460587,-4.15605326306025,-4.15605326306025,-5.15605326306025	5	0.988	KVLNQHAISDTSQIDSFSSSVKKTPSSTTTP	yes	no	FDO1	FDO1_226	Protein involved in directionality of mating type switching; acts with Fkh1p to control which donor mating-type locus is inserted into MAT locus during mating type switching; localized to the nucleus; not an essential gene
YMR152W_23 24 25	YMR152W	K.SVTYVNNTTPVTI(TSS)phosELDLR.S	FALSE	FALSE	STYX	0.60092	0.60092	0.300737	2	0.9995	0.813573087896233,0.388267253163562	1	0.987	NKSVTYVNNTTPVTITSSELDLRSCYQDDEV KSVTYVNNTTPVTITSSELDLRSCYQDDEVV SVTYVNNTTPVTITSSELDLRSCYQDDEVVI	yes	no	YIM1	YIM1_23 24 25	Protein of unknown function; null mutant displays sensitivity to DNA damaging agents; may have a role in lipid metabolism, based on localization to lipid droplets; the authentic, non-tagged protein is detected in highly purified mitochondria in high-throughput studies; protein abundance increases in response to DNA replication stress
YMR153W_101	YMR153W	R.SNGQSLSphosPVR.S	FALSE	FALSE	STYX	0.729709	0.275782	0.885781	8	1	0.28135204924705,2.16587483182711,0.398535588617389,0.224768520880683,0.141627285580437,0.27021149164185,2.15380199952654,0.201498741557835	2	0.99	AIPNSIIKRSNGQSLSPVRSDSADVPAFSNS	yes	no	NUP53	NUP53_101	FG-nucleoporin component of central core of nuclear pore complex (NPC); also part of the NPC nuclear basket; contributes directly to nucleocytoplasmic transport; involved in regulation of transcription and mitosis; induces membrane tubulation, which may contribute to nuclear pore assembly; NUP53 has a paralog, ASM4, that arose from the whole genome duplication
YMR162C_699	YMR162C	K.QASVISPSphosETFSENIK.S	FALSE	FALSE	STYX	0.701166	0.525771	0.47123	8	0.9999	0.525770776913497,0.525770776913497,1.28689023278848,1.22476852088068,0.408731355723278,0.408731355723278,1.20149874155784,0.027168560995522	4	0.493	KDNSHLSKQASVISPSETFSENIKSSFDLIQ	yes	no	DNF3	DNF3_699	Trans-golgi network aminophospholipid translocase (flippase); type 4 P-type ATPase; involved in phospholipid translocation, contributing to the maintenance of membrane lipid asymmetry in post-Golgi secretory vesicles; role in protein trafficking between the Golgi and endosomal system; localizes to the trans-Golgi network; localizes to the shmoo tip where it has a redundant role in the cellular re…
YMR167W_441	YMR167W	K.VTNVSHSphosQEAEK.L	TRUE	FALSE	STYQ	1.3967	1.79037	0.730765	7	1	1.89197943336155,2.08553272350951,2.08553272350951,0.335799833269426,0.758830123301801,1.79036569673491,0.828839844549543	1	0.993	TKRQLSEPKVTNVSHSQEAEKLTLNESEQPR	yes	yes	MLH1	MLH1_441	Protein required for mismatch repair in mitosis and meiosis; also required for crossing over during meiosis; forms a complex with Pms1p and Msh2p-Msh3p during mismatch repair; human homolog is associated with hereditary non-polyposis colon cancer
YMR168C_575	YMR168C	K.LRQESphosLLEEEDENNTEPSDFR.T	FALSE	TRUE	STYFLIV	-4.65605	-4.65605	1.53437	2	1	-3.57109076233909,-5.7410157637814	1	0.992	KGLGSLVPLNKLRQESLLEEEDENNTEPSDF	yes	no	CEP3	CEP3_575	Essential kinetochore protein; component of the CBF3 complex that binds the CDEIII region of the centromere; contains an N-terminal Zn2Cys6 type zinc finger domain, a C-terminal acidic domain, and a putative coiled coil dimerization domain
YMR169C_350 351 352	YMR169C	K.CIVGPVI(SST)phosQYDRIK.S	TRUE	FALSE	STYQ	1.14034	1.12935	0.984106	17	1	1.17784747349319,0.367508692996765,1.33044659877522,0.478152756680757,1.07276542743563,0.28135204924705,1.35701631917912,1.18972157378148,0.224768520880683,1.62092800995384,4.45620092932865,0.448808795098613,1.129348955802,0.938464335724041,0.27021149164185,1.52107908158877,1.52107908158877	3	0.996	KFDPFDEKCIVGPVISSTQYDRIKSYIERGK FDPFDEKCIVGPVISSTQYDRIKSYIERGKK DPFDEKCIVGPVISSTQYDRIKSYIERGKKE	yes	yes	ALD3	ALD3_350 351 352	Cytoplasmic aldehyde dehydrogenase; involved in beta-alanine synthesis; uses NAD+ as the preferred coenzyme; very similar to Ald2p; expression is induced by stress and repressed by glucose
YMR172W_110 111	YMR172W	R.TSAAISAPTG(TS)phosQPTETIGEK.L	TRUE	FALSE	STYQ	2.12826	2.09029	0.210875	4	0.9787	2.09187425038334,2.08870697130465,1.91362026474656,2.41885557299698	1	0.986	GGLLRTSAAISAPTGTSQPTETIGEKLSNEE GLLRTSAAISAPTGTSQPTETIGEKLSNEER	yes	yes	HOT1	HOT1_110 111	Transcription factor for glycerol biosynthetic genes; required for the transient induction of glycerol biosynthetic genes GPD1 and GPP2 in response to high osmolarity; targets Hog1p to osmostress responsive promoters; has similarity to Msn1p and Gcr1p
YMR172W_146	YMR172W	R.MLSphosQSLTNDSPSNEISTDQLK.L	TRUE	FALSE	STYQ	0.892011	1.08553	0.454918	4	0.9993	0.213180546605471,1.18379673982438,1.08553272350951,1.08553272350951	2	0.952	VSASNSTTAGTGRMLSQSLTNDSPSNEISTD	yes	yes	HOT1	HOT1_146	Transcription factor for glycerol biosynthetic genes; required for the transient induction of glycerol biosynthetic genes GPD1 and GPP2 in response to high osmolarity; targets Hog1p to osmostress responsive promoters; has similarity to Msn1p and Gcr1p
YMR179W_747 748	YMR179W	R.VSQVV(TS)phosPIGEFQSIKH.-	FALSE	FALSE	STYX	-0.822251	-0.834125	0.132752	15	1	-0.834125168172886,-0.834125168172886,-0.653552922531065,-0.653552922531065,-0.834125168172886,-0.834125168172886,-1.04057604564031,-1.04057604564031,-0.834125168172886,-0.834125168172886,-0.653552922531065,-0.653552922531065,-0.810278426218518,-0.8102784	8	0.996	FSTFIHSGIRVSQVVTSPIGEFQSIKH____ STFIHSGIRVSQVVTSPIGEFQSIKH_____	yes	no	SPT21	SPT21_747 748	Protein with a role in transcriptional silencing; required for normal transcription at several loci including HTA2-HTB2 and HHF2-HHT2, but not required at the other histone loci; functionally related to Spt10p; localizes to nuclear foci that become diffuse upon DNA replication stress
YMR186W_278	YMR186W	R.NPSphosDITQEEYNAFYK.S	FALSE	FALSE	STYX	-1.00829	-1.18643	0.606124	9	1	0.535108641492833,-1.21745380772439,-1.18642691210377,-1.31475100907931,-1.57109076233909,-0.9336608417238,-1.06859042180991,-1.06859042180991,-1.24916266745173	5	0.994	LEELNKTKPLWTRNPSDITQEEYNAFYKSIS	yes	no	HSC82	HSC82_278	Cytoplasmic chaperone of the Hsp90 family; plays a role in determining prion variants; redundant in function and nearly identical with Hsp82p, and together they are essential; expressed constitutively at 10-fold higher basal levels than HSP82 and induced 2-3 fold by heat shock; contains two acid-rich unstructured regions that promote the solubility of chaperone-substrate complexes; HSC82 has a pa…
YMR190C_1268 1269	YMR190C	R.(ST)phosQELNNLR.M	TRUE	FALSE	STYQ	3.22376	3.54091	0.831085	7	1	2.82694031163406,3.76677887641729,3.54091426317404,3.78352595125444,1.51164966866884,3.80201605647383,3.33446338570661	0	1	GSSHPITLKNTSDLRSTQELNNLRMTYERLR SSHPITLKNTSDLRSTQELNNLRMTYERLRE	yes	yes	SGS1	SGS1_1268 1269	RecQ family nucleolar DNA helicase; role in genome integrity maintenance, chromosome synapsis, meiotic joint molecule/crossover formation; stimulates activity of Top3p; rapidly lost in response to rapamycin in Rrd1p-dependent manner; forms nuclear foci upon DNA replication stress; yeast SGS1 complements mutations in human homolog BLM implicated in Bloom syndrome; also similar to human WRN implica…
YMR190C_164 165	YMR190C	K.SVIDN(SS)phosIGK.Q	FALSE	TRUE	STYFLIV	3.00297	3.00297	0.632255	2	0.9998	2.55590044309788,3.45004345075025	0	0.997	RNLGSRNNNKSVIDNSSIGKQLENDIKLEVI NLGSRNNNKSVIDNSSIGKQLENDIKLEVIR	yes	yes	SGS1	SGS1_164 165	RecQ family nucleolar DNA helicase; role in genome integrity maintenance, chromosome synapsis, meiotic joint molecule/crossover formation; stimulates activity of Top3p; rapidly lost in response to rapamycin in Rrd1p-dependent manner; forms nuclear foci upon DNA replication stress; yeast SGS1 complements mutations in human homolog BLM implicated in Bloom syndrome; also similar to human WRN implica…
YMR192W_37	YMR192W	R.IALRDEISphosVPEGDEK.A	FALSE	TRUE	STYFLIV	-0.313679	-0.348698	0.500188	27	1	-0.696621644422951,-0.348698341002644,-0.126305919666196,-0.611732746836438,-0.126305919666196,0.165874831827114,-0.455613544919156,-0.455613544919156,-0.314751009079307,-0.383463759163321,-0.455613544919156,-0.314751009079307,-0.331624827643703,1.6032801	14	1	QPEKDSDRIALRDEISVPEGDEKAYSDEKVE	yes	no	GYL1	GYL1_37	Putative GTPase activating protein (GAP) with a role in exocytosis; stimulates Gyp5p GAP activity on Ypt1p, colocalizes with Gyp5p at sites of polarized growth; interacts with Gyp5p, Rvs161p, and Rvs167p; involved in recruiting Rvs167p to the bud tip during polarized growth; increases in abundance and relocalizes from bud neck to cytoplasm upon DNA replication stress; GYL1 has a paralog, GYP5, th…
YMR196W_1019 1020	YMR196W	R.IGGTHSGLTPQSSI(SS)phosDK.A	FALSE	FALSE	STYX	0.885692	0.898681	0.180562	18	1	0.938464335724041,0.938464335724041,0.986904690781794,0.986904690781794,0.782546192275609,0.945484763401814,0.986904690781794,0.986904690781794,0.398535588617389,0.851441273486676,0.858897078405723,1.15380199952654,1.19562217522117,0.813573087896233,0.813573087896233,0.843946736939752,0.616536240836679,0.843946736939752	8	0.998	RIGGTHSGLTPQSSISSDKARHLMEEMNEEE IGGTHSGLTPQSSISSDKARHLMEEMNEEEG	yes	no	YMR196W	YMR196W_1019 1020	Putative protein of unknown function; green fluorescent protein (GFP)-fusion protein localizes to the cytoplasm; YMR196W is not an essential gene
YMR196W_960 961	YMR196W	R.SSVA(TT)phosASTESSEQGPK.M	FALSE	FALSE	STYX	0.684573	0.585855	0.343449	4	0.9928	0.428909237660908,1.14772748511685,0.418855572996985,0.742800013482852	0	0.974	ISCVRLPRTPRSSVATTASTESSEQGPKMKR SCVRLPRTPRSSVATTASTESSEQGPKMKRM	yes	no	YMR196W	YMR196W_960 961	Putative protein of unknown function; green fluorescent protein (GFP)-fusion protein localizes to the cytoplasm; YMR196W is not an essential gene
YMR196W_963 964	YMR196W	R.SSVATTA(ST)phosESSEQGPK.M	FALSE	FALSE	STYX	0.319675	0.314267	0.108122	5	0.9921	0.314266671719785,0.43889332623353,0.213180546605471,0.213180546605471,0.418855572996985	4	0.946	VRLPRTPRSSVATTASTESSEQGPKMKRMAR RLPRTPRSSVATTASTESSEQGPKMKRMARR	yes	no	YMR196W	YMR196W_963 964	Putative protein of unknown function; green fluorescent protein (GFP)-fusion protein localizes to the cytoplasm; YMR196W is not an essential gene
YMR196W_966 967	YMR196W	R.SSVATTASTE(SS)phosEQGPK.M	FALSE	FALSE	STYX	0.286032	0.286032	0.0703823	2	0.9948	0.335799833269426,0.236264159718512	0	0.885	PRTPRSSVATTASTESSEQGPKMKRMARRKS RTPRSSVATTASTESSEQGPKMKRMARRKSA	yes	no	YMR196W	YMR196W_966 967	Putative protein of unknown function; green fluorescent protein (GFP)-fusion protein localizes to the cytoplasm; YMR196W is not an essential gene
YMR196W_984	YMR196W	K.SphosLVNYTATILDLTEEEKR.H	FALSE	TRUE	STYFLIV	-0.271134	-0.271134	0.150147	4	1	-0.141102921594277,-0.141102921594277,-0.40116576089678,-0.40116576089678	2	0.988	QGPKMKRMARRKSAKSLVNYTATILDLTEEE	yes	no	YMR196W	YMR196W_984	Putative protein of unknown function; green fluorescent protein (GFP)-fusion protein localizes to the cytoplasm; YMR196W is not an essential gene
YMR205C_166 167	YMR205C	K.NAVSTKPTPPPAPEASAESGL(SS)phosKVHSYTDLAYR.M	FALSE	FALSE	STYX	-0.650601	-0.551191	0.53313	7	1	-0.531562398152455,-0.632491307003235,-0.632491307003235,-1.78681945339453,-0.186426912103767,-0.233221123582708,-0.551191204901387	3	0.996	PTPPPAPEASAESGLSSKVHSYTDLAYRMKT TPPPAPEASAESGLSSKVHSYTDLAYRMKTT	yes	no	PFK2	PFK2_166 167	Beta subunit of heterooctameric phosphofructokinase; involved in glycolysis; indispensable for anaerobic growth; activated by fructose-2,6-bisphosphate and AMP; mutation inhibits glucose induction of cell cycle-related genes
YMR217W_352	YMR217W	K.GPSphosQTIK.T	TRUE	FALSE	STYQ	1.64041	1.71431	0.128003	3	0.9995	1.4926039129783,1.71431145652316,1.71431145652316	1	0.964	TLYPDVIESISFKGPSQTIKTHHNVGGLLEN	yes	yes	GUA1	GUA1_352	GMP synthase; highly conserved enzyme that catalyzes the second step in the biosynthesis of GMP from inosine 5'-phosphate (IMP); transcription is not subject to regulation by guanine but is negatively regulated by nutrient starvation; reduction-of-function mutation gua1-G388D causes changes in cellular guanine nucleotide pools, defects in general protein synthesis, and impaired translation of GCN…
YMR219W_1144 1145	YMR219W	R.SNIF(SS)phosPIR.V	FALSE	FALSE	STYX	-1.37977	-1.98613	1.58543	18	0.9999	-1.98612826161794,-1.98612826161794,-1.98612826161794,-2.28158414514411,2.40364247905048,2.39853558861739,-1.98612826161794,-1.98612826161794,-1.98612826161794,-2.09715957400668,-2.57109076233909,-2.28158414514411,-1.98612826161794,-1.98612826161794,-1.98	13	0.998	SVEPLKPESDRSNIFSSPIRVIGAVVKGVGK VEPLKPESDRSNIFSSPIRVIGAVVKGVGKV	yes	no	ESC1	ESC1_1144 1145	Protein involved in telomeric silencing; required for quiescent cell telomere hypercluster localization at nuclear membrane vicinity; interacts with PAD4-domain of Sir4p
YMR219W_1166	YMR219W	K.VVDVAESphosFVK.K	FALSE	TRUE	STYFLIV	0.818279	0.710195	0.353521	5	0.9998	0.571867191502951,0.571867191502951,0.813573087896233,0.710195348050924,1.42389116289428	4	1	GAVVKGVGKVVDVAESFVKKIDVMDSESDDN	yes	no	ESC1	ESC1_1166	Protein involved in telomeric silencing; required for quiescent cell telomere hypercluster localization at nuclear membrane vicinity; interacts with PAD4-domain of Sir4p
YMR236W_24 25	YMR236W	K.NSVGSVSEVGPD(ST)phosQEETPR.D	TRUE	FALSE	STYQ	1.91401	2.39341	0.863472	3	0.9996	0.91719571897039,2.43141174486408,2.39341055643952	1	0.992	LNKNSVGSVSEVGPDSTQEETPRDVRLLHLL NKNSVGSVSEVGPDSTQEETPRDVRLLHLLL	yes	yes	TAF9	TAF9_24 25	Subunit (17 kDa) of TFIID and SAGA complexes; involved in RNA polymerase II transcription initiation and in chromatin modification, similar to histone H3
YMR239C_453	YMR239C	R.SESphosVLKDPSQK.N	FALSE	TRUE	STYFLIV	-0.0592985	-0.0545152	0.0215166	3	1	-0.0405760456403123,-0.0828042810296097,-0.0545152365981861	1	0.973	LDFYAKQRAAIPRSESVLKDPSQKNKKRKFS	yes	no	RNT1	RNT1_453	Nuclear dsRNA-specific ribonuclease (RNase III); involved in rDNA transcription, rRNA processing and U2 snRNA 3' end formation by cleavage of a stem-loop structure at the 3' end of U2 snRNA; involved in polyadenylation-independent transcription termination; involved in the cell wall stress response, regulating the degradation of cell wall integrity and morphogenesis checkpoint genes
YMR261C_148	YMR261C	R.VCSphosPSQEASASSISASR.S	FALSE	FALSE	STYX	-0.359773	-0.0545152	0.994814	17	1	0.0138717383820642,0.027168560995522,-0.126305919666196,-0.0545152365981861,-0.0545152365981861,-4.15605326306025,-0.455613544919156,-0.36597633243448,0.027168560995522,0.027168560995522,-0.0971595740066798,-0.141102921594277,0.027168560995522,-0.493088250337819,0.027168560995522,0.027168560995522,-0.348698341002644	9	0.995	PSVEEFFSAPSARVCSPSQEASASSISASRS	yes	no	TPS3	TPS3_148	Regulatory subunit of trehalose-6-phosphate synthase/phosphatase; involved in synthesis of storage carbohydrate trehalose; expression is induced by stress conditions and repressed by the Ras-cAMP pathway; TPS3 has a paralog, TSL1, that arose from the whole genome duplication
YMR261C_195	YMR261C	R.SSSKSphosAVITPVSK.S	FALSE	FALSE	STYX	0.553283	0.553283	0.432204	2	0.9983	0.858897078405723,0.247668922990761	1	0.863	LSFDSHPPRVRSSSKSAVITPVSKSVPDVDP	yes	no	TPS3	TPS3_195	Regulatory subunit of trehalose-6-phosphate synthase/phosphatase; involved in synthesis of storage carbohydrate trehalose; expression is induced by stress conditions and repressed by the Ras-cAMP pathway; TPS3 has a paralog, TSL1, that arose from the whole genome duplication
YMR261C_237 238	YMR261C	K.RVSG(ST)phosAGDSSIASSSSNLR.Y	FALSE	FALSE	STYX	0.217727	0.567144	0.890475	8	0.999	-0.71864795075295,0.335799833269426,0.866314549968206,0.866314549968206,0.828839844549543,0.589901114333213,-1.57109076233909,0.544386455080844	2	0.991	FQQQASLPSMKRVSGSTAGDSSIASSSSNLR QQQASLPSMKRVSGSTAGDSSIASSSSNLRY	yes	no	TPS3	TPS3_237 238	Regulatory subunit of trehalose-6-phosphate synthase/phosphatase; involved in synthesis of storage carbohydrate trehalose; expression is induced by stress conditions and repressed by the Ras-cAMP pathway; TPS3 has a paralog, TSL1, that arose from the whole genome duplication
YMR261C_960	YMR261C	K.FYNSGVSphosPTDNSR.L	FALSE	FALSE	STYX	-0.138493	-0.111659	0.214224	5	1	-0.126305919666196,-0.0405760456403123,-0.493088250337819,0.0791631986337834,-0.111659143701795	1	0.979	LAAAEFLMKFYNSGVSPTDNSRISLSRTSSS	yes	no	TPS3	TPS3_960	Regulatory subunit of trehalose-6-phosphate synthase/phosphatase; involved in synthesis of storage carbohydrate trehalose; expression is induced by stress conditions and repressed by the Ras-cAMP pathway; TPS3 has a paralog, TSL1, that arose from the whole genome duplication
YMR275C_894 895 896 897 898	YMR275C	K.SSLFLPSG(SSSTS)phosLK.F	FALSE	TRUE	STYFLIV	1.50865	2.05988	1.21388	3	0.994	0.116965231346168,2.0598841361389,2.34909665588288	1	1	PVTSSSKSSLFLPSGSSSTSLKFTDQIVHKW VTSSSKSSLFLPSGSSSTSLKFTDQIVHKWV TSSSKSSLFLPSGSSSTSLKFTDQIVHKWVR SSSKSSLFLPSGSSSTSLKFTDQIVHKWVRI SSKSSLFLPSGSSSTSLKFTDQIVHKWVRIA	yes	yes	BUL1	BUL1_894 895 896 897 898	Ubiquitin-binding component of the Rsp5p E3-ubiquitin ligase complex; disruption causes temperature-sensitive growth, overexpression causes missorting of amino acid permeases; BUL1 has a paralog, BUL2, that arose from the whole genome duplication
YMR280C_1169 1170	YMR280C	K.SN(YS)phosLTK.L	FALSE	TRUE	STYFLIV	0.797121	0.797121	0.076821	2	0.9996	0.742800013482852,0.851441273486676	0	0.987	TNMEKNNLSFNNKSNYSLTKLMRLLNNDNSF NMEKNNLSFNNKSNYSLTKLMRLLNNDNSFS	yes	no	CAT8	CAT8_1169 1170	Zinc cluster transcriptional activator; necessary for derepression of a variety of genes under non-fermentative growth conditions, active after diauxic shift, binds carbon source responsive elements; relative distribution to the nucleus increases upon DNA replication stress
YMR291W_538	YMR291W	K.YVNEVDLLLTphosPR.T	FALSE	FALSE	STYX	-0.245736	-0.111659	0.48409	8	1	0.153801999526539,-0.0828042810296097,-0.111659143701795,-0.111659143701795,-0.111659143701795,-0.111659143701795,-1.41908766889404,-0.171160155450457	5	0.992	STSVKKYVNEVDLLLTPRTASMSSNDTTAIN	yes	no	TDA1	TDA1_538	Protein kinase of unknown cellular role; green fluorescent protein (GFP)-fusion protein localizes to the cytoplasm and nucleus; null mutant is sensitive to expression of the top1-T722A allele; not an essential gene; relocalizes from nucleus to cytoplasm upon DNA replication stress
YMR303C_290	YMR303C	K.SISphosIVGSYVGNR.A	FALSE	TRUE	STYFLIV	-0.701087	-0.921345	0.544581	6	0.9998	-1.24916266745173,-0.883034768653832,-0.314751009079307,-1.01309530921821,-0.959656050256745,0.213180546605471	4	0.984	AKCSSDVFNHVVKSISIVGSYVGNRADTREA	yes	no	ADH2	ADH2_290	Glucose-repressible alcohol dehydrogenase II; catalyzes the conversion of ethanol to acetaldehyde; involved in the production of certain carboxylate esters; regulated by ADR1
YNL002C_278	YNL002C	R.EVSphosGFGSLNR.L	FALSE	FALSE	STYX	-2.7184	-3.74102	2.4226	6	0.9998	2.22476852088068,-3.7410157637814,-3.57109076233909,-3.7410157637814,-3.7410157637814,-3.7410157637814	4	0.992	VCNFFLQPFKLNREVSGFGSLNRLRKIKQRE	yes	no	RLP7	RLP7_278	Nucleolar protein similar to large ribosomal subunit L7 proteins; constituent of 66S pre-ribosomal particles; plays an essential role in processing of precursors to the large ribosomal subunit RNAs; binds junction of ITS2 and ITS2-proximal stem between the 3' end of 5.8S rRNA and the 5' end of 25S rRNA
YNL002C_60	YNL002C	R.AESphosIVAK.T	FALSE	TRUE	STYFLIV	1.29302	1.19562	0.168691	3	0.9986	1.19562217522117,1.19562217522117,1.48780292671448	1	1	IKKKRSNKNKFVRAESIVAKTLATSREKERI	yes	yes	RLP7	RLP7_60	Nucleolar protein similar to large ribosomal subunit L7 proteins; constituent of 66S pre-ribosomal particles; plays an essential role in processing of precursors to the large ribosomal subunit RNAs; binds junction of ITS2 and ITS2-proximal stem between the 3' end of 5.8S rRNA and the 5' end of 25S rRNA
YNL020C_522	YNL020C	K.HENSphosPFK.S	FALSE	FALSE	STYX	-0.360448	-0.360448	0.109888	4	0.9998	-0.265282332815007,-0.265282332815007,-0.455613544919156,-0.455613544919156	2	1	SFTPTSTKVNLKHENSPFKSTFVNTIDNSKD	yes	no	ARK1	ARK1_522	Serine/threonine protein kinase; involved in regulation of the cortical actin cytoskeleton; involved in control of endocytosis; ARK1 has a paralog, PRK1, that arose from the whole genome duplication
YNL055C_2	YNL055C	-.MSphosPPVYSDISR.N	FALSE	FALSE	STYX	0.732122	0.571867	0.351913	4	0.9998	1.2589842362186,0.571867191502951,0.525770776913497,0.571867191502951	1	0.992	______________MSPPVYSDISRNINDLL	yes	no	POR1	POR1_2	Mitochondrial porin (voltage-dependent anion channel); outer membrane protein required for maintenance of mitochondrial osmotic stability and mitochondrial membrane permeability; couples the glutathione pools of the intermembrane space (IMS) and the cytosol; interacts with Om45 and Om14 in the outer membrane; phosphorylated; protein abundance increases in response to DNA replication stress
YNL059C_424	YNL059C	R.FLKASphosQDAR.Q	TRUE	FALSE	STYQ	1.6513	1.6513	0.00607228	2	0.9987	1.64700152156373,1.65558901740045	1	1	EDQIKEKRKQRFLKASQDARQKAKEEKERVA	yes	yes	ARP5	ARP5_424	Nuclear actin-related protein involved in chromatin remodeling; component of chromatin-remodeling enzyme complexes; promotes nucleosome shifts in the 3 prime direction
YNL062C_174 175	YNL062C	K.TV(YS)phosQEKYVNR.K	TRUE	FALSE	STYQ	1.66342	1.73469	0.420434	26	0.9998	1.76677887641729,1.76677887641729,1.76677887641729,1.76677887641729,1.43390991871927,0.224768520880683,1.69777608879686,2.0534001025687,1.61653624083668,1.66412569935494,2.65130165899736,1.75083733254827,1.81740494948726,1.75083733254827,1.72658978630159,1.74280001348285,1.72250860948978,1.74280001348285,1.66412569935494,1.72658978630159,1.68104900239141,0.642688528692648,1.75483926310577,1.75483…	10	0.996	DKIIKSHKSFHNKTVYSQEKYVNRKKQKFAK KIIKSHKSFHNKTVYSQEKYVNRKKQKFAKY	yes	yes	GCD10	GCD10_174 175	Subunit of tRNA (1-methyladenosine) methyltransferase with Gcd14p; required for the modification of the adenine at position 58 in tRNAs, especially tRNAi-Met; first identified as a negative regulator of GCN4 expression
YNL062C_87	YNL062C	R.LLSphosQEIKDVNNDKDDGQSEPPLSIK.E	TRUE	FALSE	STYQ	1.83785	2.05787	0.859625	10	1	2.65344693082891,-0.156053263060248,2.01720745094532,2.02385582695469,2.4805713574834,0.798143047326627,1.99707649583909,2.38051775355863,2.09187425038334,2.09187425038334	3	1	SKPKNKIPIGKVRLLSQEIKDVNNDKDDGQS	yes	yes	GCD10	GCD10_87	Subunit of tRNA (1-methyladenosine) methyltransferase with Gcd14p; required for the modification of the adenine at position 58 in tRNAs, especially tRNAi-Met; first identified as a negative regulator of GCN4 expression
YNL068C_832 833	YNL068C	K.DIN(SS)phosPLKNQGGSTANAK.E	FALSE	FALSE	STYX	0.202631	0.41882	2.23984	14	1	-1.88303476865383,-2.09715957400668,3.01720745094532,2.34379262402296,1.99369385644443,2.02385582695469,1.99707649583909,-1.88303476865383,-2.28158414514411,-1.88303476865383,-2.28158414514411,2.7942596128394,2.13242834873397,-1.15605326306025	6	1	DSDSNSNDLETKDINSSPLKNQGGSTANAKE SDSNSNDLETKDINSSPLKNQGGSTANAKEL	yes	no	FKH2	FKH2_832 833	Forkhead family transcription factor; rate-limiting activator of replication origins; evolutionarily conserved regulator of lifespan; binds multiple chromosomal elements with distinct specificities, cell cycle dynamics; positively regulates transcriptional elongation; facilitates clustering, activation of early-firing replication origins; negative role in chromatin silencing at HML and HMR; major…
YNL069C_181	YNL069C	K.VSSASphosAAASESDVAK.Q	FALSE	FALSE	STYX	0.445559	0.544386	0.183122	5	0.9995	0.544386455080844,0.625306450464411,0.247668922990761,0.247668922990761,0.562764984395699	2	0.985	YYAKKRAFTKKVSSASAAASESDVAKQLASF	yes	no	RPL16B	RPL16B_181	Ribosomal 60S subunit protein L16B; N-terminally acetylated, binds 5.8 S rRNA; transcriptionally regulated by Rap1p; homologous to mammalian ribosomal protein L13A and bacterial L13; RPL16B has a paralog, RPL16A, that arose from the whole genome duplication
YNL074C_189	YNL074C	R.TNSATLPSSESSPASPDLKLSphosR.S	FALSE	FALSE	STYX	0.155743	0.110071	0.2154	6	0.9993	0.0663391582761998,0.0663391582761998,-0.0685904218099089,0.153801999526539,0.153801999526539,0.562764984395699	4	0.995	LPSSESSPASPDLKLSRSHSHSAATRPTLNN	yes	no	MLF3	MLF3_189	Serine-rich protein of unknown function; predicted to be palmitoylated; overproduction suppresses growth inhibition caused by exposure to immunosuppressant leflunomide; MLF3 has a paralog, VHS2, that arose from the whole genome duplication
YNL102W_1231	YNL102W	R.IDSphosFNVVR.L	FALSE	TRUE	STYFLIV	-3.51029	-3.57109	0.0832555	5	0.9998	-3.41908766889404,-3.41908766889404,-3.57109076233909,-3.57109076233909,-3.57109076233909	3	1	KQIFAPVERLLERIDSFNVVRLSEALGLDSK	yes	no	POL1	POL1_1231	Catalytic subunit of the DNA polymerase I alpha-primase complex; required for the initiation of DNA replication during mitotic DNA synthesis and premeiotic DNA synthesis
YNL102W_169 170	YNL102W	K.LRENLN(SS)phosPTSEFK.S	FALSE	FALSE	STYX	-1.69627	-1.49309	1.49369	23	1	-1.41908766889404,-1.61173274683644,0.813573087896233,-2.15605326306025,-4.7410157637814,-1.49308825033782,-1.34869834100264,-1.18642691210377,-2.83412516817289,-2.83412516817289,0.90284042599332,-1.65355292253107,-2.34869834100264,-2.28158414514411,-1.49	13	0.994	KPNILLPSKLRENLNSSPTSEFKSSIKRVNG PNILLPSKLRENLNSSPTSEFKSSIKRVNGN	yes	no	POL1	POL1_169 170	Catalytic subunit of the DNA polymerase I alpha-primase complex; required for the initiation of DNA replication during mitotic DNA synthesis and premeiotic DNA synthesis
YNL102W_214 215	YNL102W	K.IDPDSSTDKYLEIE(SS)phosPLKLQSR.K	FALSE	FALSE	STYX	-2.12107	-2.75238	1.6188	10	1	-2.57109076233909,1.58990111433321,-4.15605326306025,-2.9336608417238,-2.9336608417238,-0.858372714419563,-2.9336608417238,-3.15605326306025,-1.21745380772439,-2.04057604564031	8	0.998	KIDPDSSTDKYLEIESSPLKLQSRKLRYAND IDPDSSTDKYLEIESSPLKLQSRKLRYANDV	yes	no	POL1	POL1_214 215	Catalytic subunit of the DNA polymerase I alpha-primase complex; required for the initiation of DNA replication during mitotic DNA synthesis and premeiotic DNA synthesis
YNL118C_682	YNL118C	K.SphosINETVGLSSTTNTVK.K	FALSE	TRUE	STYFLIV	-1.34381	-1.34381	0.265525	2	0.9994	-1.15605326306025,-1.53156239815245	2	0.986	DGEVPHRDMPTESNKSINETVGLSSTTNTVK	yes	no	DCP2	DCP2_682	Catalytic subunit of Dcp1p-Dcp2p decapping enzyme complex; removes 5' cap structure from mRNAs prior to their degradation; also enters nucleus and positively regulates transcription initiation; nudix hydrolase family member; forms cytoplasmic foci upon DNA replication stress; human homolog DCP2 complements yeast dcp2 thermosensitive mutant
YNL121C_77 78	YNL121C	K.STAPSNPPIYPV(SS)phosNGEPDFSNK.A	FALSE	FALSE	STYX	-0.135067	-0.225337	0.339909	12	1	-0.0405760456403123,-0.141102921594277,0.398535588617389,-0.908125749616663,-0.233221123582708,-0.233221123582708,-0.217453807724392,0.258984236218596,0.258984236218596,-0.265282332815007,-0.24916266745173,-0.24916266745173	7	0.998	AKKSTAPSNPPIYPVSSNGEPDFSNKANFTA KKSTAPSNPPIYPVSSNGEPDFSNKANFTAE	yes	no	TOM70	TOM70_77 78	Component of the TOM (translocase of outer membrane) complex; involved in the recognition and initial import steps for all mitochondrially directed proteins; acts as a receptor for incoming precursor proteins; TOM70 has a paralog, TOM71, that arose from the whole genome duplication
YNL123W_20 21	YNL123W	K.ISDG(TS)phosGESSLVK.R	FALSE	FALSE	STYX	0.540582	0.224769	0.55707	3	0.9998	0.213180546605471,1.18379673982438,0.224768520880683	2	0.99	LSNIKKRDHSKISDGTSGESSLVKRKQLESA SNIKKRDHSKISDGTSGESSLVKRKQLESAT	yes	no	NMA111	NMA111_20 21	Serine protease and general molecular chaperone; involved in response to heat stress and promotion of apoptosis; may contribute to lipid homeostasis; sequence similarity to the mammalian Omi/HtrA2 family of serine proteases
YNL123W_993	YNL123W	E.FTGNSphosQSEK.-	TRUE	FALSE	STYQ	1.7844	1.61654	0.338599	11	0.9999	1.61213106171668,1.61653624083668,1.58990111433321,1.57639684998346,1.86261058120479,1.81740494948726,1.51637207891125,1.94898220763804,1.85517399236301,1.53510864149283,2.69777608879686	5	0.977	DNITHKWIEKEFTGNSQSEK___________	yes	yes	NMA111	NMA111_993	Serine protease and general molecular chaperone; involved in response to heat stress and promotion of apoptosis; may contribute to lipid homeostasis; sequence similarity to the mammalian Omi/HtrA2 family of serine proteases
YNL173C_160	YNL173C	R.SIFSQEVVELPDSphosEDETQQVNK.T	FALSE	FALSE	STYX	-1.53105	-1.31475	0.696079	11	1	-1.31475100907931,-0.696621644422951,-0.883034768653832,-1.41908766889404,-2.41908766889404,-2.49308825033782,-2.28158414514411,-0.858372714419563,-1.09715957400668,-1.09715957400668,-2.28158414514411	6	0.991	GERSIFSQEVVELPDSEDETQQVNKTGKNAD	yes	no	MDG1	MDG1_160	Plasma membrane protein; involved in G-protein mediated pheromone signaling pathway; overproduction suppresses bem1 mutations; MDG1 has a paralog, CRP1, that arose from the whole genome duplication
YNL175C_378 379	YNL175C	K.(SS)phosVALATAQR.G	FALSE	TRUE	STYFLIV	-1.32922	-1.41909	0.227732	11	0.9998	-0.858372714419563,-1.34869834100264,-1.53156239815245,-0.908125749616663,-1.34869834100264,-1.45561354491916,-1.38346375916332,-1.49308825033782,-1.45561354491916,-1.41908766889404,-1.41908766889404	9	0.998	NANRRPPVDSNNRTKSSVALATAQRGSAAIV ANRRPPVDSNNRTKSSVALATAQRGSAAIVP	yes	no	NOP13	NOP13_378 379	Nucleolar protein found in preribosomal complexes; contains an RNA recognition motif (RRM); relative distribution to the nucleolus increases upon DNA replication stress
YNL175C_395	YNL175C	R.GSAAIVPSphosQGKK.V	TRUE	FALSE	STYQ	1.6908	1.6908	0.168195	2	0.9978	1.80973102160184,1.57186719150295	1	0.995	VALATAQRGSAAIVPSQGKKVKFD_______	yes	yes	NOP13	NOP13_395	Nucleolar protein found in preribosomal complexes; contains an RNA recognition motif (RRM); relative distribution to the nucleolus increases upon DNA replication stress
YNL180C_228	YNL180C	K.SphosANHTLTDELTTATTNTNGDK.N	FALSE	FALSE	STYX	0.603858	0.813573	0.423009	3	0.9999	0.116965231346168,0.813573087896233,0.881036055674972	1	0.333	AVRYAIYEPESPNQKSANHTLTDELTTATTN	yes	no	RHO5	RHO5_228	Non-essential small GTPase of the Rho/Rac family of Ras-like proteins; RAC1 ortholog; regulated by phosphorylation and ubiquitination; likely involved in protein kinase C (Pkc1p)-dependent signal transduction pathway that controls cell integrity
YNL186W_2 3	YNL186W	M.(TT)phosQESIKPLVDR.L	TRUE	FALSE	STYQ	2.76649	2.62312	0.448479	5	0.9999	2.16587483182711,3.14315475532703,2.62311889122665,3.27718441503182,2.62311889122665	1	0.996	______________MTTQESIKPLVDRILSN _____________MTTQESIKPLVDRILSNP	yes	yes	UBP10	UBP10_2 3	Ubiquitin-specific protease, deubiquitinates Ub-protein moieties; interacts with proteins that function in rRNA production and ribosome biogenesis via its intrinsically disordered regions; stabilizes Rpa190p by deubiquitination; controls PCNA deubiquitylation; may regulate silencing by acting on Sir4p; involved in posttranscriptionally regulating Gap1p, possibly other transporters; localized to t…
YNL199C_348	YNL199C	R.LQTLSphosQDVNSR.S	TRUE	FALSE	STYQ	2.52579	2.19832	1.60651	4	0.9998	4.49917929019852,3.17187357244856,1.20735146780327,1.22476852088068	2	0.964	DPSLSQQLQKRLQTLSQDVNSRSLTGYYTQP	yes	yes	GCR2	GCR2_348	Transcriptional activator of genes involved in glycolysis; interacts and functions with the DNA-binding protein Gcr1p
YNL206C_411	YNL206C	R.DNSFASphosINGQPEQELQYK.E	FALSE	TRUE	STYFLIV	-0.135949	-0.00632204	0.288654	12	1	-0.0267702461152818,-0.551191204901387,-0.0130953092182052,-0.551191204901387,0.0138717383820642,0.0138717383820642,0.17784747349319,-0.493088250337819,0.213180546605471,-0.455613544919156,0.0403439497432552,0.00045122261974255	6	0.979	DKKGQSALNRDNSFASINGQPEQELQYKEFK	yes	no	RTT106	RTT106_411	Histone chaperone; involved in regulation of chromatin structure in both transcribed and silenced chromosomal regions; affects transcriptional elongation; has a role in regulation of Ty1 transposition; interacts physically and functionally with Chromatin Assembly Factor-1 (CAF-1)
YNL216W_486	YNL216W	R.SLITDEDTphosPTAIAR.R	FALSE	FALSE	STYX	-0.199514	0.0534001	0.628329	37	1	-0.201856952673373,-0.281584145144107,0.141627285580437,0.0663391582761998,0.0534001025687016,0.0534001025687016,0.0918742503833371,0.0918742503833371,0.0918742503833371,0.116965231346168,0.104474287162971,0.116965231346168,0.129348955802,0.09187425038333	16	0.989	QIDPDTGRSLITDEDTPTAIARRNMTMDPNH	yes	no	RAP1	RAP1_486	Essential DNA-binding transcription regulator that binds many loci; involved in transcription activation, repression, chromatin silencing, telomere length maintenance; relocalizes to cytosol under hypoxia; conserved protein with N-terminal BRCT domain, central region with homology to Myb DNA binding domain, and C-terminal Rap1-specific protein-interaction domain (RCT domain); recruits Sir complex…
YNL216W_731	YNL216W	K.LHEVISGDYEPSphosQAEK.L	TRUE	FALSE	STYQ	2.94132	2.94132	0.263728	2	0.9997	3.12780679099359,2.75483926310577	0	0.953	FMDKLHEVISGDYEPSQAEKLVQDLCDETGI	yes	yes	RAP1	RAP1_731	Essential DNA-binding transcription regulator that binds many loci; involved in transcription activation, repression, chromatin silencing, telomere length maintenance; relocalizes to cytosol under hypoxia; conserved protein with N-terminal BRCT domain, central region with homology to Myb DNA binding domain, and C-terminal Rap1-specific protein-interaction domain (RCT domain); recruits Sir complex…
YNL225C_89	YNL225C	R.NTSYQESphosPGLQERPK.N	FALSE	FALSE	STYX	-1.50481	-1.78682	0.717313	5	1	-1.78681945339453,-1.98612826161794,-1.04057604564031,-0.493088250337819,-2.21745380772439	3	0.989	SMDQMNYARNTSYQESPGLQERPKNEKDKSP	yes	no	CNM67	CNM67_89	Component of the spindle pole body outer plaque; required for spindle orientation and mitotic nuclear migration; CNM67 has a paralog, ADY3, that arose from the whole genome duplication
YNL233W_703	YNL233W	R.SGTphosFDTR.N	FALSE	TRUE	STYFLIV	0.123654	0.19561	0.190969	6	0.9994	0.201498741557835,0.201498741557835,-0.265282332815007,0.189721573781482,0.189721573781482,0.224768520880683	1	0.98	ETPEPVGNDEVNRSGTFDTRNNKEDSYKERE	yes	no	BNI4	BNI4_703	Targeting subunit for Glc7p protein phosphatase; localized to the bud neck, required for localization of chitin synthase III to the bud neck via interaction with the chitin synthase III regulatory subunit Skt5p; phosphorylation by Slt2p and Kss1p involved in regulating Bni4p in septum assembly
YNL234W_85	YNL234W	R.SEGSphosVYQVK.L	FALSE	TRUE	STYFLIV	1.33805	1.33805	0.0490365	2	0.9994	1.30337835557705,1.37272640226778	1	0.976	SGSDFMPQSISRSEGSVYQVKIDRGDSPNTE	yes	yes	YNL234W	YNL234W_85	Protein of unknown function with similarity to globins; has a functional heme-binding domain; mutant has aneuploidy tolerance; transcription induced by stress conditions; may be involved in glucose signaling or metabolism; regulated by Rgt1
YNL247W_156	YNL247W	K.NFTIQGSphosEIK.T	FALSE	FALSE	STYX	2.76693	2.86446	1.22847	3	0.9991	2.86446375428026,1.4926039129783,3.94373285664022	0	0.934	TALFQYINKNFTIQGSEIKTIEEFETWLSNA	yes	yes	YNL247W	YNL247W_156	Cysteinyl-tRNA synthetase; may interact with ribosomes, based on co-purification experiments; human gene CARS allows growth of the yeast haploid null mutant after sporulation of a heterozygous diploid
YNL250W_469	YNL250W	K.SLSTQDSphosLNHELENLK.T	FALSE	TRUE	STYFLIV	0.575949	0.620868	0.15356	6	1	0.607712390449673,0.69361246385532,0.27021149164185,0.59883423910322,0.63402366756552,0.651301658997356	1	0.972	LAEKLKSFKSLSTQDSLNHELENLKTYKEKL	yes	no	RAD50	RAD50_469	Subunit of MRX complex with Mre11p and Xrs2p; complex is involved in processing double-strand DNA breaks in vegetative cells, initiation of meiotic DSBs, telomere maintenance, and nonhomologous end joining; forms nuclear foci upon DNA replication stress
YNL250W_568	YNL250W	R.QVFPLTphosQEFQR.A	TRUE	FALSE	STYQ	2.01173	1.88652	0.34298	6	0.9997	1.88469307928306,1.88834085629821,1.89922917244094,1.84394673693975,1.84394673693975,2.71019534805092	2	1	EKLQNDSRIRQVFPLTQEFQRADLEMDFQKL	yes	yes	RAD50	RAD50_568	Subunit of MRX complex with Mre11p and Xrs2p; complex is involved in processing double-strand DNA breaks in vegetative cells, initiation of meiotic DSBs, telomere maintenance, and nonhomologous end joining; forms nuclear foci upon DNA replication stress
YNL256W_284 285 286	YNL256W	K.FQL(SSS)phosQNTPIEGK.N	TRUE	FALSE	STYQ	0.231428	0.718416	1.32178	7	1	1.08553272350951,1.08553272350951,1.36227204463062,0.718415854855893,0.718415854855893,-1.69662164442295,-1.65355292253107	4	0.995	YLSSIHESSDIKFQLSSSQNTPIEGKNTWKR LSSIHESSDIKFQLSSSQNTPIEGKNTWKRA SSIHESSDIKFQLSSSQNTPIEGKNTWKRAF	yes	no	FOL1	FOL1_284 285 286	Multifunctional enzyme of the folic acid biosynthesis pathway; has dihydropteroate synthetase, dihydro-6-hydroxymethylpterin pyrophosphokinase, and dihydroneopterin aldolase activities
YNL265C_244	YNL265C	R.QNSphosENIKNELK.L	FALSE	FALSE	STYX	0.615244	0.589901	0.0972038	15	0.9997	0.589901114333213,0.553604985110223,0.571867191502951,0.571867191502951,0.418855572996985,0.742800013482852,0.685248990920693,0.685248990920693,0.69361246385532,0.553604985110223,0.553604985110223,0.506911749662181,0.790365696734908,0.65986367250078,0.651301658997356	8	1	ADAKHPITVKKPRQNSENIKNELKIPKDIKK	yes	no	IST1	IST1_244	Protein with positive role in the multivesicular body sorting pathway; functions and forms a complex with Did2p; recruitment to endosomes is mediated by the Vps2p-Vps24p subcomplex of ESCRT-III; also interacts with Vps4p
YNL267W_235 236	YNL267W	R.SSTP(TS)phosPIDLIDPIKTK.E	FALSE	FALSE	STYX	0.0705333	0.0138717	0.690622	5	0.9904	0.129348955802,-0.493088250337819,-0.493088250337819,1.19562217522117,0.0138717383820642	2	0.991	TSRSKRVSSNRSSTPTSPIDLIDPIKTKEDA SRSKRVSSNRSSTPTSPIDLIDPIKTKEDAS	yes	no	PIK1	PIK1_235 236	Phosphatidylinositol 4-kinase; catalyzes first step in the biosynthesis of phosphatidylinositol-4,5-biphosphate; may control cytokinesis through the actin cytoskeleton; may control nonselective autophagy and mitophagy through trafficking of Atg9p
YNL267W_381 382	YNL267W	R.TSSA(SS)phosASLEGTPK.L	FALSE	FALSE	STYX	-0.111439	0.0475216	0.60144	4	0.9985	0.17784747349319,-0.959656050256745,-0.0828042810296097,0.418855572996985	2	0.99	SMPDLHNIQPRTSSASSASLEGTPKLNRTNS MPDLHNIQPRTSSASSASLEGTPKLNRTNSQ	yes	no	PIK1	PIK1_381 382	Phosphatidylinositol 4-kinase; catalyzes first step in the biosynthesis of phosphatidylinositol-4,5-biphosphate; may control cytokinesis through the actin cytoskeleton; may control nonselective autophagy and mitophagy through trafficking of Atg9p
YNL267W_586	YNL267W	R.SSVYDSNSphosFNNGASR.N	FALSE	TRUE	STYFLIV	-0.906795	-0.906795	0.996933	2	0.9933	-0.201856952673373,-1.61173274683644	1	0.974	TLTSNNTRSSVYDSNSFNNGASRNEGLSSTS	yes	no	PIK1	PIK1_586	Phosphatidylinositol 4-kinase; catalyzes first step in the biosynthesis of phosphatidylinositol-4,5-biphosphate; may control cytokinesis through the actin cytoskeleton; may control nonselective autophagy and mitophagy through trafficking of Atg9p
YNL271C_1940	YNL271C	R.SphosIGEASTGNR.L	FALSE	TRUE	STYFLIV	-0.427314	0.201499	1.09927	3	0.9996	0.213180546605471,0.201498741557835,-1.69662164442295	2	0.993	ILDEHLEKLRARKERSIGEASTGNRLSFK__	yes	no	BNI1	BNI1_1940	Formin; polarisome component; nucleates the formation of linear actin filaments, involved in cell processes such as budding and mitotic spindle orientation which require the formation of polarized actin cables; recruited to the division site in a Glc7p/Ref2p dependent manner following release of Bnr1p; functionally redundant with BNR1
YNL272C_409	YNL272C	K.LTTQNITphosKEDLEK.F	FALSE	FALSE	STYX	-1.11476	-1.10441	0.352491	4	1	-0.959656050256745,-1.53156239815245,-0.71864795075295,-1.24916266745173	3	0.964	KVGAWHLEKLTTQNITKEDLEKFSEVTKHTK	yes	no	SEC2	SEC2_409	Guanyl-nucleotide exchange factor for the small G-protein Sec4p; essential for post-Golgi vesicle transport and for autophagy; associates with the exocyst, via exocyst subunit Sec15p, on secretory vesicles
YNL273W_626	YNL273W	K.FNISphosEGDITK.L	FALSE	FALSE	STYX	-1.59862	-1.46324	0.488909	4	0.9925	-1.31475100907931,-2.28158414514411,-1.18642691210377,-1.61173274683644	4	0.988	LVIEGKSRRQKKFNISEGDITKLIEEENVDR	yes	no	TOF1	TOF1_626	Subunit of a replication-pausing checkpoint complex; Tof1p-Mrc1p-Csm3p acts at the stalled replication fork to promote sister chromatid cohesion after DNA damage, facilitating gap repair of damaged DNA; interacts with the MCM helicase; relocalizes to the cytosol in response to hypoxia
YNL273W_654	YNL273W	R.SphosIEVNFQK.V	FALSE	TRUE	STYFLIV	-1.06873	-1.06859	0.0213871	8	0.9998	-1.06859042180991,-1.06859042180991,-1.06859042180991,-1.06859042180991,-1.09715957400668,-1.09715957400668,-1.04057604564031,-1.04057604564031	4	1	VDRDEALDILTSSLRSIEVNFQKVQANYMTE	yes	no	TOF1	TOF1_654	Subunit of a replication-pausing checkpoint complex; Tof1p-Mrc1p-Csm3p acts at the stalled replication fork to promote sister chromatid cohesion after DNA damage, facilitating gap repair of damaged DNA; interacts with the MCM helicase; relocalizes to the cytosol in response to hypoxia
YNL278W_576 577	YNL278W	R.KA(TT)phosPEKFER.G	FALSE	FALSE	STYX	0.461862	0.468405	0.076771	6	1	0.335799833269426,0.478152756680757,0.487802926714476,0.43889332623353,0.45865658105496,0.571867191502951	2	1	AKSRTVPYNNNDRKATTPEKFERGETSCGKN KSRTVPYNNNDRKATTPEKFERGETSCGKNV	yes	no	CAF120	CAF120_576 577	Part of the CCR4-NOT transcriptional regulatory complex; involved in controlling mRNA initiation, elongation, and degradation; contains a PH-like domain; CAF120 has a paralog, SKG3, that arose from the whole genome duplication
YNL312W_122	YNL312W	K.GYGSphosQVAQQFEIGGYVK.V	TRUE	FALSE	STYQ	-0.754829	-0.653553	0.386097	24	1	-0.653552922531065,-0.653552922531065,-0.674926573323632,-0.674926573323632,-0.531562398152455,-0.986128261617936,-0.531562398152455,-0.653552922531065,-0.810278426218518,-0.653552922531065,-1.83412516817289,-1.98612826161794,-0.571090762339092,-0.6966216	16	0.988	DLAAGNDDSSGKGYGSQVAQQFEIGGYVKVF	yes	no	RFA2	RFA2_122	Subunit of heterotrimeric Replication Protein A (RPA); RPA is a highly conserved single-stranded DNA binding protein involved in DNA replication, repair, and recombination; RPA protects against inappropriate telomere recombination, and upon telomere uncapping, prevents cell proliferation by a checkpoint-independent pathway; in concert with Sgs1p-Top2p-Rmi1p, stimulates DNA catenation/decatenation…
YNL312W_187	YNL312W	K.QPLESphosASNNNGQSLFVK.D	FALSE	FALSE	STYX	3.35705	3.21173	0.686162	7	0.9994	3.17187357244856,2.11696523134617,4.01387173838206,3.92609577829362,3.21172548340508,3.07276542743563,3.9860537942423	0	0.812	KCHSIASGMMKQPLESASNNNGQSLFVKDDN	yes	yes	RFA2	RFA2_187	Subunit of heterotrimeric Replication Protein A (RPA); RPA is a highly conserved single-stranded DNA binding protein involved in DNA replication, repair, and recombination; RPA protects against inappropriate telomere recombination, and upon telomere uncapping, prevents cell proliferation by a checkpoint-independent pathway; in concert with Sgs1p-Top2p-Rmi1p, stimulates DNA catenation/decatenation…
YNR009W_145	YNR009W	K.VATHSKSphosEPLTR.R	FALSE	FALSE	STYX	-5.54504	-6.60351	1.61422	7	1	-6.64,-6.64,-3.9336608417238,-6.60351224003147,-5.7410157637814,-6.60351224003147,-2.65355292253107	7	0.984	KHSITRPSKVATHSKSEPLTRRRKLVLSQGH	yes	no	NRM1	NRM1_145	Transcriptional co-repressor of MBF-regulated gene expression; Nrm1p associates stably with promoters via MCB binding factor (MBF) to repress transcription upon exit from G1 phase
YNR009W_157	YNR009W	R.KLVLSphosQGHYK.T	TRUE	FALSE	STYQ	-5.41587	-6.60351	2.05706	3	0.9912	-3.04057604564031,-6.60351224003147,-6.60351224003147	3	0.908	HSKSEPLTRRRKLVLSQGHYKTPARSKIKTP	yes	no	NRM1	NRM1_157	Transcriptional co-repressor of MBF-regulated gene expression; Nrm1p associates stably with promoters via MCB binding factor (MBF) to repress transcription upon exit from G1 phase
YNR031C_57	YNR031C	R.VASSPISphosPGLHSTQYFR.S	FALSE	FALSE	STYX	0.130371	0.201499	0.317534	13	0.9983	-0.0828042810296097,-0.201856952673373,-0.474229223086503,-0.0267702461152818,0.201498741557835,0.201498741557835,0.104474287162971,0.104474287162971,0.28135204924705,0.28135204924705,0.201498741557835,0.201498741557835,0.90284042599332	7	0.99	RNSNTTQARVASSPISPGLHSTQYFRSPNAV	yes	no	SSK2	SSK2_57	MAP kinase kinase kinase of HOG1 mitogen-activated signaling pathway; interacts with Ssk1p, leading to autophosphorylation and activation of Ssk2p which phosphorylates Pbs2p; also mediates actin cytoskeleton recovery from osmotic stress; a HOG-independent function of Ssk2p mediates the calcium-sensitive phenotype of the ptp2 msg5 double disruptant; SSK2 has a paralog, SSK22, that arose from the w…
YNR047W_140	YNR047W	R.YVKPMTSVANASPASphosPPLSPTIPETDVLQTPK.M	FALSE	FALSE	STYX	-0.201857	-0.201857	0	2	0.9969	-0.201856952673373,-0.201856952673373	1	0.844	RYVKPMTSVANASPASPPLSPTIPETDVLQT	yes	no	FPK1	FPK1_140	Ser/Thr protein kinase; phosphorylates several aminophospholipid translocase family members, regulating phospholipid translocation and membrane asymmetry; phosphorylates and inhibits upstream inhibitory kinase, Ypk1p; localizes to the cytoplasm, early endosome/TGN compartments and thplasma membrane; localizes to the shmoo tip where it has a redundant role in the cellular response to mating pherom…
YNR051C_282	YNR051C	K.EGSphosVEAINAVNNSSLPNGK.E	FALSE	TRUE	STYFLIV	0.285813	0.247669	0.630153	40	1	2.74883219665789,0.247668922990761,0.00045122261974255,0.247668922990761,0.00045122261974255,0.258984236218596,0.00045122261974255,0.758830123301801,0.303378355577049,0.303378355577049,0.00045122261974255,0.63402366756552,0.821226660439668,-0.233221123582708,0.774684074502638,-0.348698341002644,0.718415854855893,0.247668922990761,0.993693856444434,1.25333767307745,-1.15605326306025,-0.11165914370…	16	0.996	HKAEKKAAPIKTKEGSVEAINAVNNSSLPNG	yes	no	BRE5	BRE5_282	Ubiquitin protease cofactor; forms deubiquitination complex with Ubp3p that coregulates anterograde and retrograde transport between the endoplasmic reticulum and Golgi compartments; null is sensitive to brefeldin A
YNR053C_60	YNR053C	R.AASphosFQDSTIPDAR.V	FALSE	TRUE	STYFLIV	0.770478	0.680994	0.5237	14	1	0.843946736939752,-0.331624827643703,0.726589786301593,0.642688528692648,1.07276542743563,0.69361246385532,2.19562217522117,0.668375172356297,0.607712390449673,0.858897078405723,0.59883423910322,0.59883423910322,0.589901114333213,1.02053546866307	7	0.995	GKEIRNKKGNLIRAASFQDSTIPDARVQPDR	yes	no	NOG2	NOG2_60	Putative GTPase; associates with pre-60S ribosomal subunits in the nucleolus and is required for their nuclear export and maturation; recruited by ribosomal proteins L17, L35, and L37 to assembling ribosomes after 27SB pre-rRNA is generated, immediately preceding removal of ITS2
YOL006C_355	YOL006C	R.ENIFNSphosFK.Y	FALSE	TRUE	STYFLIV	-2.74384	-2.74384	2.36916	2	0.9989	-1.06859042180991,-4.41908766889404	2	1	NTVQWLAMWRENIFNSFKYVRLAANSSLKGQ	yes	no	TOP1	TOP1_355	Topoisomerase I; nuclear enzyme that relieves torsional strain in DNA by cleaving and re-sealing the phosphodiester backbone; relaxes both positively and negatively supercoiled DNA; functions in replication, transcription, and recombination; role in processing ribonucleoside monophosphates in genomic DNA into irreversible single-strand breaks; enzymatic activity and interaction with Nsr1p are neg…
YOL006C_49	YOL006C	A.SLQDEAEPYDSphosDEAISK.L	FALSE	FALSE	STYX	-0.0133926	-0.0267702	0.0357988	3	1	-0.0405760456403123,-0.0267702461152818,0.027168560995522	3	0.815	SMNSASLQDEAEPYDSDEAISKISKKKTKKI	yes	no	TOP1	TOP1_49	Topoisomerase I; nuclear enzyme that relieves torsional strain in DNA by cleaving and re-sealing the phosphodiester backbone; relaxes both positively and negatively supercoiled DNA; functions in replication, transcription, and recombination; role in processing ribonucleoside monophosphates in genomic DNA into irreversible single-strand breaks; enzymatic activity and interaction with Nsr1p are neg…
YOL006C_704 705 706	YOL006C	R.IQ(TSS)phosIQLK.D	FALSE	TRUE	STYFLIV	-4.83719	-4.74102	1.02938	6	0.9998	-4.7410157637814,-4.7410157637814,-6.64,-4.7410157637814,-4.7410157637814,-3.41908766889404	6	1.001	EKIKAQVEKLEQRIQTSSIQLKDKEENSQVS KIKAQVEKLEQRIQTSSIQLKDKEENSQVSL IKAQVEKLEQRIQTSSIQLKDKEENSQVSLG	yes	no	TOP1	TOP1_704 705 706	Topoisomerase I; nuclear enzyme that relieves torsional strain in DNA by cleaving and re-sealing the phosphodiester backbone; relaxes both positively and negatively supercoiled DNA; functions in replication, transcription, and recombination; role in processing ribonucleoside monophosphates in genomic DNA into irreversible single-strand breaks; enzymatic activity and interaction with Nsr1p are neg…
YOL041C_212	YOL041C	R.SISphosFDEALPR.K	FALSE	TRUE	STYFLIV	-0.274936	-0.314751	0.154854	11	0.9997	-0.281584145144107,-0.217453807724392,-0.383463759163321,-0.383463759163321,-0.36597633243448,0.165874831827114,-0.348698341002644,-0.314751009079307,-0.314751009079307,-0.314751009079307,-0.265282332815007	6	0.983	DNNEFAIESIRFRSISFDEALPRKVAFVQQK	yes	no	NOP12	NOP12_212	Nucleolar protein involved in pre-25S rRNA processing; also involved in biogenesis of large 60S ribosomal subunit; contains an RNA recognition motif (RRM); binds to Ebp2; similar to Nop13p and Nsr1p
YOL045W_691 692	YOL045W	K.(SS)phosEKIPVNTLK.A	FALSE	FALSE	STYX	-0.218089	-0.201857	0.139212	17	1	-0.281584145144107,-0.298072267932676,-0.281584145144107,-0.141102921594277,0.0534001025687016,-0.201856952673373,-0.0971595740066798,-0.0971595740066798,-0.201856952673373,-0.611732746836438,-0.265282332815007,-0.281584145144107,-0.265282332815007,-0.281	11	0.998	DVVGSRGSSSASSKKSSEKIPVNTLKAMADL VVGSRGSSSASSKKSSEKIPVNTLKAMADLS	yes	no	PSK2	PSK2_691 692	PAS-domain containing serine/threonine protein kinase; regulates sugar flux and translation in response to an unknown metabolite by phosphorylating Ugp1p and Gsy2p (sugar flux) and Caf20p, Tif11p and Sro9p (translation); PSK2 has a paralog, PSK1, that arose from the whole genome duplication
YOL051W_752	YOL051W	K.VPVSAAATPSphosLNK.T	FALSE	TRUE	STYFLIV	-1.49509	-1.49509	0.347793	2	1	-1.24916266745173,-1.7410157637814	2	0.828	MENTPKVPVSAAATPSLNKTINGKVNGRTKS	yes	no	GAL11	GAL11_752	Subunit of the RNA polymerase II mediator complex; associates with core polymerase subunits to form the RNA polymerase II holoenzyme; affects transcription by acting as target of activators and repressors; forms part of the tail domain of mediator
YOL051W_793	YOL051W	K.LSISNAASQQPTphosPR.S	FALSE	FALSE	STYX	-0.951567	-0.908126	0.165876	5	1	-0.810278426218518,-0.786819453394529,-0.908125749616663,-1.1263059196662,-1.1263059196662	3	0.965	TNKKLSISNAASQQPTPRSASNTAKSTPNTN	yes	no	GAL11	GAL11_793	Subunit of the RNA polymerase II mediator complex; associates with core polymerase subunits to form the RNA polymerase II holoenzyme; affects transcription by acting as target of activators and repressors; forms part of the tail domain of mediator
YOL060C_475	YOL060C	R.SNAVLSphosPTPQVTEHGTIIPSNLASNPLNVNK.S	FALSE	FALSE	STYX	0.67531	0.651302	0.267004	9	0.9966	1.0534001025687,0.497388975543674,0.398535588617389,0.398535588617389,0.91719571897039,0.91719571897039,0.866314549968206,0.651301658997356,0.377925308942103	5	0.985	KQKSNDGYDRSNAVLSPTPQVTEHGTIIPSN	yes	no	MAM3	MAM3_475	Protein required for normal mitochondrial morphology; has similarity to hemolysins
YOL060C_614	YOL060C	K.NGIVESphosVITVK.G	FALSE	TRUE	STYFLIV	2.81564	2.81564	0.322412	2	0.9997	2.58765916354654,3.04361908177612	0	0.946	TISTSYQNTKNGIVESVITVKGVPKTIIGPA	yes	yes	MAM3	MAM3_614	Protein required for normal mitochondrial morphology; has similarity to hemolysins
YOL081W_933 934	YOL081W	K.NL(SS)phosDPYLSHLVAPR.A	FALSE	FALSE	STYX	0.291909	0.319589	0.323689	6	0.9999	0.357016319179122,-0.0405760456403123,-0.0405760456403123,0.836413064254344,0.303378355577049,0.335799833269426	2	0.994	NSDNVNSLNSSPKNLSSDPYLSHLVAPRARH SDNVNSLNSSPKNLSSDPYLSHLVAPRARHA	yes	no	IRA2	IRA2_933 934	GTPase-activating protein; negatively regulates RAS by converting it from the GTP- to the GDP-bound inactive form, required for reducing cAMP levels under nutrient limiting conditions; IRA2 has a paralog, IRA1, that arose from the whole genome duplication; defects in human homolog NF1 are associated with neurofibromatosis
YOL087C_693	YOL087C	R.ATTGLNTphosPEEPK.G	FALSE	FALSE	STYX	-1.3097	-1.3097	0.259354	2	1	-1.49308825033782,-1.1263059196662	1	0.995	KSFRSTSGRATTGLNTPEEPKGILPDTPHVI	yes	no	DUF1	DUF1_693	Ubiquitin-binding protein of unknown function; contains one WD40 repeat in a beta-propeller fold; green fluorescent protein (GFP)-fusion protein localizes to the cytoplasm; homolog of human WDR48/UAF1, which is involved in regulating the Fanconi anemia pathway; deletion mutant is sensitive to various chemicals including phenanthroline, sanguinarine, and nordihydroguaiaretic acid
YOL109W_25	YOL109W	K.LEETKESphosLQNK.G	FALSE	TRUE	STYFLIV	-0.596433	-0.551191	0.260693	31	1	-0.298072267932676,-0.298072267932676,-0.383463759163321,-0.419087668894042,-0.383463759163321,-0.493088250337819,-0.493088250337819,-0.551191204901387,-0.551191204901387,-1.28158414514411,-0.883034768653832,-1.24916266745173,-0.763735840281488,-0.3316248	11	0.989	TAAQDVQQKLEETKESLQNKGQEVKEQAEAS	yes	no	ZEO1	ZEO1_25	Peripheral membrane protein of the plasma membrane; interacts with Mid2p; regulates the cell integrity pathway mediated by Pkc1p and Slt2p; the authentic protein is detected in a phosphorylated state in highly purified mitochondria
YOL109W_49	YOL109W	K.NEATphosPEAEQVK.K	FALSE	FALSE	STYX	-0.451535	-0.541377	1.15517	100	1	0.165874831827114,-0.455613544919156,-0.834125168172886,-0.834125168172886,-1.45561354491916,-1.45561354491916,-0.551191204901387,-0.551191204901387,-0.551191204901387,-0.419087668894042,-0.763735840281488,-1.98612826161794,-0.493088250337819,-1.98612826161794,-2.49308825033782,-0.493088250337819,-0.201856952673373,-0.233221123582708,-0.493088250337819,-1.57109076233909,-1.88303476865383,-0.17116…	44	1	KEQAEASIDNLKNEATPEAEQVKKEEQNIAD	yes	no	ZEO1	ZEO1_49	Peripheral membrane protein of the plasma membrane; interacts with Mid2p; regulates the cell integrity pathway mediated by Pkc1p and Slt2p; the authentic protein is detected in a phosphorylated state in highly purified mitochondria
YOL123W_462	YOL123W	K.SNDVQTIGNTSNTDSGSphosPPLNLPNGPK.G	FALSE	FALSE	STYX	0.345042	0.345042	0.0900708	2	0.9959	0.28135204924705,0.408731355723278	0	0.972	NDVQTIGNTSNTDSGSPPLNLPNGPKGPSQY	yes	no	HRP1	HRP1_462	Subunit of cleavage factor I; cleavage factor I is a five-subunit complex required for the cleavage and polyadenylation of pre-mRNA 3' ends; RRM-containing heteronuclear RNA binding protein and hnRNPA/B family member that binds to poly (A) signal sequences; required for genome stability
YOR018W_602	YOR018W	R.YNNIINAGLNSphosPSLTPSFAHLSR.R	FALSE	FALSE	STYX	-0.524074	-0.541377	0.202384	6	0.9987	-0.531562398152455,-0.551191204901387,-0.281584145144107,-0.298072267932676,-0.741015763781404,-0.741015763781404	3	0.994	PSANRYNNIINAGLNSPSLTPSFAHLSRRNS	yes	no	ROD1	ROD1_602	Alpha-arrestin involved in ubiquitin-dependent endocytosis; activating dephosphorylation relays glucose signaling to transporter endocytosis; calcineurin dephosphorylation is required for Rsp5p-dependent internalization of agonist-occupied Ste2p, as part of signal desensitization; recruits Rsp5p to Ste2p via its 2 PPXY motifs; protein abundance increases in response to DNA replication stress; ROD…
YOR023C_198	YOR023C	R.SKSphosNGLLLEPSALRPANSNIIDYR.L	FALSE	FALSE	STYX	-0.789828	-0.789828	0.131814	2	0.9994	-0.883034768653832,-0.696621644422951	1	0.968	STTRIPHHHYHTRSKSNGLLLEPSALRPANS	yes	no	AHC1	AHC1_198	Subunit of the Ada histone acetyltransferase complex; required for structural integrity of the complex; Ahc2p and Ahc1p are unique to the ADA complex and not shared with the related SAGA and SLIK complexes; Ahc2p may tether Ahc1p to the complex
YOR033C_370	YOR033C	K.LQLASphosKSNIEFGK.T	FALSE	FALSE	STYX	-4.66474	-4.41909	0.425487	3	0.9996	-5.15605326306025,-4.41908766889404,-4.41908766889404	3	0.5	FHQPLANREHKLQLASKSNIEFGKTNTTNSE	yes	no	EXO1	EXO1_370	5'-3' exonuclease and flap-endonuclease; involved in recombination, double-strand break repair, MMS2 error-free branch of the post replication (PRR) pathway and DNA mismatch repair; role in telomere maintenance; member of the Rad2p nuclease family, with conserved N and I nuclease domains; relative distribution to the nucleus increases upon DNA replication stress; EXO1 has a paralog, DIN7, that ar…
YOR033C_372	YOR033C	K.LQLASKSphosNIEFGK.T	FALSE	FALSE	STYX	-5.40768	-5.74102	0.57735	3	1	-4.7410157637814,-5.7410157637814,-5.7410157637814	3	0.932	QPLANREHKLQLASKSNIEFGKTNTTNSEAK	yes	no	EXO1	EXO1_372	5'-3' exonuclease and flap-endonuclease; involved in recombination, double-strand break repair, MMS2 error-free branch of the post replication (PRR) pathway and DNA mismatch repair; role in telomere maintenance; member of the Rad2p nuclease family, with conserved N and I nuclease domains; relative distribution to the nucleus increases upon DNA replication stress; EXO1 has a paralog, DIN7, that ar…
YOR033C_584 585 586 587	YOR033C	R.(YSSS)phosFSGVNANRQPLFPR.H	FALSE	TRUE	STYFLIV	-2.85034	-2.85034	0.804336	2	0.9807	-3.41908766889404,-2.28158414514411	2	0.996	QRSISGCTKVLQKFRYSSSFSGVNANRQPLF RSISGCTKVLQKFRYSSSFSGVNANRQPLFP SISGCTKVLQKFRYSSSFSGVNANRQPLFPR ISGCTKVLQKFRYSSSFSGVNANRQPLFPRH	yes	no	EXO1	EXO1_584 585 586 587	5'-3' exonuclease and flap-endonuclease; involved in recombination, double-strand break repair, MMS2 error-free branch of the post replication (PRR) pathway and DNA mismatch repair; role in telomere maintenance; member of the Rad2p nuclease family, with conserved N and I nuclease domains; relative distribution to the nucleus increases upon DNA replication stress; EXO1 has a paralog, DIN7, that ar…
YOR036W_23	YOR036W	R.FSDSphosPEFQTLK.E	FALSE	FALSE	STYX	-1.36608	-1.36608	0.0245829	2	0.9997	-1.38346375916332,-1.34869834100264	1	0.977	GGDNEAVWNGSRFSDSPEFQTLKEEVAAELF	yes	no	PEP12	PEP12_23	Target membrane receptor (t-SNARE); for vesicular intermediates traveling between the Golgi apparatus and the vacuole; controls entry of biosynthetic, endocytic, and retrograde traffic into the prevacuolar compartment; syntaxin
YOR051C_33 34	YOR051C	K.SDEPSRE(ST)phosPVR.S	FALSE	FALSE	STYX	-0.957421	-0.933661	0.176421	7	0.9994	-0.834125168172886,-0.834125168172886,-1.06859042180991,-1.28158414514411,-0.763735840281488,-0.9336608417238,-0.986128261617936	6	0.97	KVESVEKKSDEPSRESTPVRSQMSVELDDDA VESVEKKSDEPSRESTPVRSQMSVELDDDAD	yes	no	ETT1	ETT1_33 34	Nuclear protein that inhibits replication of Brome mosaic virus; S. cerevisiae is a model system for studying replication of positive-strand RNA viruses in their natural hosts; deletion increases stop codon readthrough
YOR054C_181	YOR054C	K.KLSphosFTGGTDSILNSDNSSDSPR.K	FALSE	TRUE	STYFLIV	-1.81163	-1.72637	0.99358	4	0.9959	-2.49308825033782,-0.959656050256745,-0.959656050256745,-2.83412516817289	1	0.665	ADMGNNISSLLAKKLSFTGGTDSILNSDNSS	yes	no	VHS3	VHS3_181	Negative regulatory subunit of protein phosphatase 1 Ppz1p; involved in coenzyme A biosynthesis; subunit of the phosphopantothenoylcysteine decarboxylase (PPCDC; Cab3p, Sis2p, Vhs3p) complex and the CoA-Synthesizing Protein Complex (CoA-SPC: Cab2p, Cab3p, Cab4p, Cab5p, Sis2p and Vhs3p)
YOR063W_296 297	YOR063W	R.VGKGDDEANGA(TS)phosFDR.T	FALSE	TRUE	STYFLIV	-0.666142	-0.666142	0.105887	2	1	-0.591268644276722,-0.741015763781404	1	1	KIYRVGKGDDEANGATSFDRTKKTITPMGGF IYRVGKGDDEANGATSFDRTKKTITPMGGFV	yes	no	RPL3	RPL3_296 297	Ribosomal 60S subunit protein L3; homologous to mammalian ribosomal protein L3 and bacterial L3; plays an important role in function of eIF5B in stimulating 3' end processing of 18S rRNA in context of 80S ribosomes that have not yet engaged in translation; involved in replication and maintenance of killer double stranded RNA virus
YOR069W_184	YOR069W	R.TTASphosDDTIK.T	FALSE	FALSE	STYX	-0.496297	-0.551191	0.335897	18	0.9984	-0.696621644422951,-0.71864795075295,-0.455613544919156,-0.571090762339092,-0.908125749616663,0.718415854855893,-0.383463759163321,-0.265282332815007,-0.383463759163321,-0.531562398152455,-0.531562398152455,-0.653552922531065,-0.653552922531065,-0.6535529	8	0.983	NSKRNHSLKAKRTTASDDTIKTPFTDPLKKA	yes	no	VPS5	VPS5_184	Nexin-1 homolog; required for localizing membrane proteins from a prevacuolar/late endosomal compartment back to late Golgi; structural component of retromer membrane coat complex; forms a retromer subcomplex with Vps17p; required for recruiting the retromer complex to the endosome membranes; VPS5 has a paralog, YKR078W, that arose from the whole genome duplication
YOR076C_90	YOR076C	K.SNSphosDLEK.Q	FALSE	FALSE	STYX	-2.64652	-2.49309	0.349485	11	1	-2.49308825033782,-2.49308825033782,-3.15605326306025,-3.04057604564031,-2.9336608417238,-2.41908766889404,-2.41908766889404,-2.34869834100264,-2.04057604564031,-2.9336608417238,-2.83412516817289	7	0.987	SVSLSLKLSALKKSNSDLEKQGKSVTLDSKE	yes	no	SKI7	SKI7_90	GTP-binding protein that couples the Ski complex and exosome; putative pseudo-translational GTPase involved in 3'-to-5' mRNA decay pathway; interacts with both the cytoplasmic exosome and the Ski complex; eRF3-like domain targets nonstop mRNA for degradation; null mutants have a superkiller phenotype; SKI7 has a paralog, HBS1, that arose from the whole genome duplication
YOR083W_62	YOR083W	K.NGFGTPSPPSphosPPGITK.S	FALSE	FALSE	STYX	-1.89025	-1.93366	0.779123	7	1	-1.9336608417238,-1.83412516817289,-0.512197073285524,-1.65355292253107,-2.15605326306025,-3.15605326306025,-1.98612826161794	6	0.98	TPVRLKNGFGTPSPPSPPGITKSITKSRRRP	yes	no	WHI5	WHI5_62	Repressor of G1 transcription; binds to SCB binding factor (SBF) at SCB target promoters in early G1; dilution of Whi5p concentration during cell growth determines cell size; phosphorylation of Whi5p by the CDK, Cln3p/Cdc28p relieves repression and promoter binding by Whi5, and contributes to both the determination of critical cell size at START and cell fate; periodically expressed in G1
YOR092W_278	YOR092W	N.HVDAQSphosVSELNDPTYR.T	FALSE	TRUE	STYFLIV	-1.33584	-1.18643	0.749097	13	1	-1.9336608417238,-1.31475100907931,-1.15605326306025,-1.31475100907931,-0.986128261617936,-2.15605326306025,0.00045122261974255,-0.810278426218518,-3.15605326306025,-1.18642691210377,-1.18642691210377,-1.09715957400668,-1.06859042180991	10	0.897	DSITHSLRTNHVDAQSVSELNDPTYRTRSQP	yes	no	ECM3	ECM3_278	Non-essential protein of unknown function; involved in signal transduction and the genotoxic response; induced rapidly in response to treatment with 8-methoxypsoralen and UVA irradiation; relocalizes from ER to cytoplasm upon DNA replication stress; ECM3 has a paralog, YNL095C, that arose from the whole genome duplication
YOR092W_337 338	YOR092W	R.E(YS)phosNVDQYGR.R	FALSE	FALSE	STYX	-0.729213	-0.926337	0.58868	4	0.9997	0.0918742503833371,-1.15605326306025,-1.15605326306025,-0.696621644422951	3	0.994	MRELPAEGMSDLIREYSNVDQYGRRRKSSIS RELPAEGMSDLIREYSNVDQYGRRRKSSISS	yes	no	ECM3	ECM3_337 338	Non-essential protein of unknown function; involved in signal transduction and the genotoxic response; induced rapidly in response to treatment with 8-methoxypsoralen and UVA irradiation; relocalizes from ER to cytoplasm upon DNA replication stress; ECM3 has a paralog, YNL095C, that arose from the whole genome duplication
YOR098C_383	YOR098C	K.TAEAPTLSphosFNFSQK.A	FALSE	TRUE	STYFLIV	-3.04486	-3.04486	0.157255	2	1	-3.15605326306025,-2.9336608417238	2	0.924	GKTDKSTKTAEAPTLSFNFSQKANKTKAVDN	yes	no	NUP1	NUP1_383	FG-nucleoporin component of central core of the nuclear pore complex; contributes directly to nucleocytoplasmic transport and maintenance of thenuclear pore complex (NPC) permeability barrier; possible karyopherin release factor that accelerates release of karyopherin-cargo complexes after transport across NPC; both NUP1 and NUP60 are homologous to human NUP153
YOR098C_590	YOR098C	K.ISEGSAKPTphosFSFSKSEEER.K	FALSE	TRUE	STYFLIV	-2.67637	-2.67637	1.50563	2	0.9877	-1.61173274683644,-3.7410157637814	2	0.893	QSTSENKISEGSAKPTFSFSKSEEERKSSPI	yes	no	NUP1	NUP1_590	FG-nucleoporin component of central core of the nuclear pore complex; contributes directly to nucleocytoplasmic transport and maintenance of thenuclear pore complex (NPC) permeability barrier; possible karyopherin release factor that accelerates release of karyopherin-cargo complexes after transport across NPC; both NUP1 and NUP60 are homologous to human NUP153
YOR098C_637	YOR098C	K.TLKPTFSphosFTEPAQK.D	FALSE	TRUE	STYFLIV	-1.55246	-1.65355	0.202195	4	1	-1.24916266745173,-1.65355292253107,-1.65355292253107,-1.65355292253107	3	0.957	DVQAPTDDKTLKPTFSFTEPAQKDSSVVSEP	yes	no	NUP1	NUP1_637	FG-nucleoporin component of central core of the nuclear pore complex; contributes directly to nucleocytoplasmic transport and maintenance of thenuclear pore complex (NPC) permeability barrier; possible karyopherin release factor that accelerates release of karyopherin-cargo complexes after transport across NPC; both NUP1 and NUP60 are homologous to human NUP153
YOR098C_656	YOR098C	K.KPSphosFTFASSK.T	FALSE	TRUE	STYFLIV	-1.40983	-1.57109	1.35911	27	0.9999	0.165874831827114,0.525770776913497,-1.57109076233909,-1.49308825033782,-1.53156239815245,-1.24916266745173,-3.28158414514411,-3.15605326306025,-1.34869834100264,-1.45561354491916,1.79814304732663,-2.57109076233909,-2.28158414514411,-1.9336608417238,-1.7410157637814,0.938464335724041,-1.7410157637814,-1.78681945339453,-1.45561354491916,-2.65355292253107,-1.53156239815245,-1.53156239815245,1.88834…	20	0.982	PAQKDSSVVSEPKKPSFTFASSKTSQPKPLF	yes	no	NUP1	NUP1_656	FG-nucleoporin component of central core of the nuclear pore complex; contributes directly to nucleocytoplasmic transport and maintenance of thenuclear pore complex (NPC) permeability barrier; possible karyopherin release factor that accelerates release of karyopherin-cargo complexes after transport across NPC; both NUP1 and NUP60 are homologous to human NUP153
YOR113W_312 313	YOR113W	R.GTLDH(SS)phosQNAFIPESR.L	TRUE	FALSE	STYQ	3.40002	3.40002	0.471898	2	0.9997	3.0663391582762,3.73370418274508	0	0.994	QFKRRNSFVRGTLDHSSQNAFIPESRLNSLS FKRRNSFVRGTLDHSSQNAFIPESRLNSLSV	yes	yes	AZF1	AZF1_312 313	Zinc-finger transcription factor; involved in diauxic shift; in the presence of glucose, activates transcription of genes involved in growth and carbon metabolism; in nonfermentable carbon sources, activates transcription of genes involved in maintenance of cell wall integrity; relocalizes to the cytosol in response to hypoxia
YOR123C_132	YOR123C	R.KFYGEDANNFSphosDQDETTHTFK.E	FALSE	FALSE	STYX	-0.119894	-0.186427	0.352121	4	0.9999	0.367508692996765,-0.186426912103767,-0.186426912103767,-0.474229223086503	3	0.993	AMYTRKFYGEDANNFSDQDETTHTFKEENVE	yes	no	LEO1	LEO1_132	Component of the Paf1 complex; which associates with RNA polymerase II and is involved in histone methylation; plays a role in regulating Ty1 transposition; involved in transcription elongation as demonstrated by the G-less-based run-on (GLRO) assay
YOR123C_339	YOR123C	R.KQSphosQILR.D	TRUE	FALSE	STYQ	0.0572086	0.0533416	0.0423313	6	0.9983	0.027168560995522,0.104474287162971,0.104474287162971,0.0663391582761998,0.0403439497432552,0.00045122261974255	3	1	SMDPEVEKKELERKQSQILRDRRRRQLKEKE	yes	no	LEO1	LEO1_339	Component of the Paf1 complex; which associates with RNA polymerase II and is involved in histone methylation; plays a role in regulating Ty1 transposition; involved in transcription elongation as demonstrated by the G-less-based run-on (GLRO) assay
YOR127W_749	YOR127W	R.LEISphosPPVLQNPNEFSDVR.L	FALSE	FALSE	STYX	0.440208	0.140798	0.668666	4	1	1.43889332623353,0.0403439497432552,0.189721573781482,0.0918742503833371	2	0.995	LSAPSSGSNSGRLEISPPVLQNPNEFSDVRL	yes	no	RGA1	RGA1_749	GTPase-activating protein for polarity-establishment protein Cdc42p; implicated in control of septin organization, pheromone response, and haploid invasive growth; relocalizes from bud neck to cytoplasm upon DNA replication stress; RGA1 has a paralog, RGA2, that arose from the whole genome duplication
YOR144C_112	YOR144C	K.IALSphosQEHEDDISIISTSR.L	TRUE	FALSE	STYQ	1.25285	1.24198	0.0431358	4	1	1.24197781091291,1.24197781091291,1.31426667171979,1.21318054660547	2	0.996	DKSPKSETNCSKIALSQEHEDDISIISTSRI	yes	yes	ELG1	ELG1_112	Subunit of an alternative replication factor C complex; important for DNA replication and genome integrity; suppresses spontaneous DNA damage; involved in homologous recombination-mediated repair and telomere homeostasis; required for PCNA (Pol30p) unloading during DNA replication
YOR173W_384 385	YOR173W	K.HDGIA(TS)phosPEKGSGF.N	FALSE	FALSE	STYX	0.771581	0.782546	0.348885	41	0.9999	1.30337835557705,0.525770776913497,-0.959656050256745,0.535108641492833,0.766778876417292,0.774684074502638,0.774684074502638,0.782546192275609,0.782546192275609,0.805878696106232,0.535108641492833,0.535108641492833,0.813573087896233,0.813573087896233,0.43889332623353,0.448808795098613,0.782546192275609,0.798143047326627,0.718415854855893,0.790365696734908,0.924320153403772,1.08553272350951,0.895…	22	1	FKEEVEKQLKHDGIATSPEKGSGFNTNLG__ KEEVEKQLKHDGIATSPEKGSGFNTNLG___	yes	no	DCS2	DCS2_384 385	m(7)GpppX pyrophosphatase regulator; non-essential, stress induced regulatory protein; modulates m7G-oligoribonucleotide metabolism; inhibits Dcs1p; regulated by Msn2p, Msn4p, and the Ras-cAMP-cAPK signaling pathway; mutant has increased aneuploidy tolerance; DCS2 has a paralog, DCS1, that arose from the whole genome duplication
YOR173W_47	YOR173W	M.GSphosQDLASLIGR.F	TRUE	FALSE	STYQ	2.04126	2.0534	0.196715	12	1	1.8773697384772,1.8773697384772,1.8773697384772,2.14772748511685,2.10760717664793,2.5741337984749,1.89197943336155,1.89560885676224,2.06955587095974,2.06955587095974,2.0534001025687,2.0534001025687	5	0.989	LKRFERVKVKKYMMGSQDLASLIGRFKYVRV	yes	yes	DCS2	DCS2_47	m(7)GpppX pyrophosphatase regulator; non-essential, stress induced regulatory protein; modulates m7G-oligoribonucleotide metabolism; inhibits Dcs1p; regulated by Msn2p, Msn4p, and the Ras-cAMP-cAPK signaling pathway; mutant has increased aneuploidy tolerance; DCS2 has a paralog, DCS1, that arose from the whole genome duplication
YOR174W_242	YOR174W	K.TDSphosFIFDGTAK.E	FALSE	TRUE	STYFLIV	-0.406603	-0.348698	0.139279	7	0.9999	-0.348698341002644,-0.331624827643703,-0.348698341002644,-0.331624827643703,-0.71864795075295,-0.383463759163321,-0.383463759163321	3	0.988	QKGQMAKKEGTPKTDSFIFDGTAKEVGDEAD	yes	no	MED4	MED4_242	Subunit of the RNA polymerase II mediator complex; associates with core polymerase subunits to form the RNA polymerase II holoenzyme; essential for transcriptional regulation
YOR188W_871 872	YOR188W	R.SPQF(ST)phosNSAGFK.Q	FALSE	FALSE	STYX	-0.0614155	-0.0614155	0.664888	2	0.9998	0.408731355723278,-0.531562398152455	0	0.666	PVPPSAYSPARSPQFSTNSAGFKQNTINVPV VPPSAYSPARSPQFSTNSAGFKQNTINVPVG	yes	no	MSB1	MSB1_871 872	Protein of unknown function; may be involved in positive regulation of 1,3-beta-glucan synthesis and the Pkc1p-MAPK pathway; multicopy suppressor of temperature-sensitive mutations in CDC24 and CDC42, and of mutations in BEM4; potential Cdc28p substrate; relocalizes from bud neck to cytoplasm upon DNA replication stress
YOR191W_538 539 540	YOR191W	R.TI(SST)phosQQILVDEAENQLNK.L	TRUE	FALSE	STYQ	3.81968	3.49739	1.45052	7	1	2.21608627778088,2.97837305716068,2.95421252771435,4.85003901025538,3.49738897554367,6.54284042599332,3.69881512019999	1	0.996	WQLLLTSMARGGRTISSTQQILVDEAENQLN QLLLTSMARGGRTISSTQQILVDEAENQLNK LLLTSMARGGRTISSTQQILVDEAENQLNKL	yes	yes	ULS1	ULS1_538 539 540	Swi2/Snf2-related translocase, SUMO-Targeted Ubiquitin Ligase (STUbL); required for maintenance of NHEJ inhibition at telomeres; functions at telomeres to translocate and ubiquitinylate poly-sumoylated Rap1p for proteosomal degradation; plays role in antagonizing silencing during mating-type switching; only known STUbL with a translocase activity; contains RING finger domain; relocalizes from nuc…
YOR191W_634	YOR191W	K.EGTLSphosFSTYK.Q	FALSE	TRUE	STYFLIV	-5.08005	-5.08005	0.934744	2	0.9992	-5.7410157637814,-4.41908766889404	2	0.974	AEKEKLDQMLKEGTLSFSTYKQLTGEIQQKL	yes	no	ULS1	ULS1_634	Swi2/Snf2-related translocase, SUMO-Targeted Ubiquitin Ligase (STUbL); required for maintenance of NHEJ inhibition at telomeres; functions at telomeres to translocate and ubiquitinylate poly-sumoylated Rap1p for proteosomal degradation; plays role in antagonizing silencing during mating-type switching; only known STUbL with a translocase activity; contains RING finger domain; relocalizes from nuc…
YOR195W_216	YOR195W	R.NDSphosFNINTDTLKLENDINEK.Q	FALSE	TRUE	STYFLIV	-2.03265	-2.3487	1.10242	11	1	-3.28158414514411,-2.9336608417238,-2.34869834100264,-0.696621644422951,-3.04057604564031,-2.65355292253107,-3.41908766889404,-1.38346375916332,-0.858372714419563,-0.674926573323632,-1.06859042180991	4	0.995	SPNKFIINDGVERNDSFNINTDTLKLENDIN	yes	no	SLK19	SLK19_216	Kinetochore-associated protein; required for chromosome segregation and kinetochore clustering; required for normal segregation of chromosomes in meiosis and mitosis; component of the FEAR regulatory network, which promotes Cdc14p release from the nucleolus during anaphase; potential Cdc28p substrate
YOR198C_369	YOR198C	K.NTENEQPASphosIFNKVDGK.F	FALSE	TRUE	STYFLIV	5.11812	6.54284	2.84945	4	1	0.843946736939752,6.54284042599332,6.54284042599332,6.54284042599332	0	0.994	KKKNQQKNTENEQPASIFNKVDGKFTLEPTL	yes	yes	BFR1	BFR1_369	Component of mRNP complexes associated with polyribosomes; involved in localization of mRNAs to P bodies; implicated in secretion and nuclear segregation; multicopy suppressor of BFA (Brefeldin A) sensitivity
YOR212W_320	YOR212W	R.TPTphosPTYMAANMEYNTAQSPQTLK.S	FALSE	FALSE	STYX	0.0534001	0.0534001	0	2	0.992	0.0534001025687016,0.0534001025687016	1	0.907	IATFSLFRGYEERTPTPTYMAANMEYNTAQS	yes	no	STE4	STE4_320	G protein beta subunit; forms a dimer with Ste18p to activate mating signaling pathway, forms heterotrimer with Gpa1p and Ste18p to dampen signaling; pheromone-induced phosphorylation plays critical role in chemotropism; may recruit Rho1p to polarized growth site during mating; contains WD40 repeats
YOR220W_129	YOR220W	R.NKPLLSphosINTDPGVTGVDSSSLNK.G	FALSE	TRUE	STYFLIV	-0.803485	-0.763918	0.393572	8	1	-1.24916266745173,-1.09715957400668,-0.126305919666196,-0.786819453394529,-1.24916266745173,-0.741015763781404,-0.437235015604302,-0.741015763781404	3	0.623	NNLALLEDHRNKPLLSINTDPGVTGVDSSSL	yes	no	RCN2	RCN2_129	Protein of unknown function; green fluorescent protein (GFP)-fusion protein localizes to the cytoplasm; phosphorylated in response to alpha factor; protein abundance increases in response to DNA replication stress
YOR220W_174 175	YOR220W	K.LSTDSKPF(SY)phosQEPLPK.L	TRUE	FALSE	STYQ	1.42863	1.09586	0.611606	8	0.9999	2.5627649843957,1.17784747349319,1.89560885676224,1.89560885676224,0.910035927397524,0.959423954359687,1.01387173838206,1.01387173838206	2	0.994	ESPTMLKLSTDSKPFSYQEPLPKLSRSSSST SPTMLKLSTDSKPFSYQEPLPKLSRSSSSTS	yes	yes	RCN2	RCN2_174 175	Protein of unknown function; green fluorescent protein (GFP)-fusion protein localizes to the cytoplasm; phosphorylated in response to alpha factor; protein abundance increases in response to DNA replication stress
YOR227W_1013	YOR227W	K.ADNSphosFPNIGDSTVSANYNDGIRPSLK.H	FALSE	TRUE	STYFLIV	0.0175188	-0.040576	0.193617	7	1	-0.0405760456403123,-0.186426912103767,0.0534001025687016,0.377925308942103,0.141627285580437,-0.111659143701795,-0.111659143701795	4	0.996	MPNIADVVPFSKADNSFPNIGDSTVSANYND	yes	no	HER1	HER1_1013	Protein of unknown function; required for proliferation or remodeling of the ER that is caused by overexpression of Hmg2p; may interact with ribosomes, based on co-purification experiments; HER1 has a paralog, GIP3, that arose from the whole genome duplication
[truncated: 71 more rows]

## Sheet: Dataset EV1B legend
Dataset EV1B: Phosphoproteomic data corresponding to Figure 1D.
[truncated: 1 more rows]

## Sheet: Dataset EV1B
rad9(MMS) vs wt(MMS)									rad53(MMS) vs wt(MMS)
[truncated: 371 more rows]

## Sheet: Dataset EV1C legend
Dataset EV1C: All phosphorylation sites from rad53Δ phosphoproteome
[truncated: 1 more rows]

## Sheet: Dataset EV1C
protein_site	cluster_pep	av	med	sd	numbpept	bestpp	ratios	totheavypept	bestprb	protein	phos_seq
[truncated: 12,468 more rows]

[truncated: 2 more sheets: Dataset EV1D legend, Dataset EV1D]
