# Supplementary material for: Multi-step control of homologous recombination via Mec1/ATR suppresses chromosomal rearrangements
Source: EMBO J. 2024 Jun 5;43(14):3027–43. doi: 10.1038/s44318-024-00139-9 (PMC11251156; doi:10.1038/s44318-024-00139-9)
Supplement: Supplementary file 6 — Source data Fig. 1 [file 44318_2024_139_MOESM6_ESM.zip]

Archive with 8 entries (6 files):
- Fig 1 data/
- Fig 1 data/.DS_Store
- __MACOSX/Fig 1 data/._.DS_Store
- Fig 1 data/Figure1E_data/
- Fig 1 data/Figure1E_data/.DS_Store
- __MACOSX/Fig 1 data/Figure1E_data/._.DS_Store
- Fig 1 data/Figure1E_data/Figure1E_GCR.xlsx
- __MACOSX/Fig 1 data/Figure1E_data/._Figure1E_GCR.xlsx
