# Supplementary material for: Multi-step control of homologous recombination via Mec1/ATR suppresses chromosomal rearrangements
Source: EMBO J. 2024 Jun 5;43(14):3027–43. doi: 10.1038/s44318-024-00139-9 (PMC11251156; doi:10.1038/s44318-024-00139-9)
Supplement: Supplementary file 6 — Source data Fig. 1 [file 44318_2024_139_MOESM6_ESM.zip › Fig 1 data/Figure1E_data/Figure1E_GCR.xlsx]

## Sheet: Sheet1
colony number on GCR plates							colony number per culture (2ml)
									GCR rate			GCR rate			GCR rate			GCR rate			GCR rate			GCR rate
tel1 sgs1	tel1 rad9 sgs1	tel1 rad53 sgs1	tel1 rad53	tel1 rad9	tel1 rad9 rad53 sgs1 (YPD)		tel1 sgs1 +180ul			tel1 rad9 sgs1 +200			tel1 rad53 sgs1 +250			tel1 rad53 +180			tel1 rad9 +210			tel1 rad9 rad53 sgs1 +250
14	62	19	5	9	66		155.556	33	533.981	620	105.2	2034.82	152	32.3	1451.69	55.5556	14.2	253.571	85.7143	20.2	256.671	528	91.8	2653.18
2	95	3	15	0	131		22.2222	7	113.269	950	151.8	2936.17	24	7.4	332.584	166.667	34	607.143	0	0	0	1048	165.1	4771.68
0	36	4	1	0	123		0	0	0	360	66.3	1282.4	32	9.2	413.483	11.1111	4.2	75	0	0	0	984	156.4	4520.23
0	35	4	0	0	39		0	0	0	350	64.8	1253.38	32	9.2	413.483	0	0	0	0	0	0	312	58.9	1702.31
0	82	8	4	1	57		0	0	0	820	133.8	2588.01	64	16	719.101	44.4444	11.9	212.5	9.52381	3.7	47.014	456	81	2341.04
0	142	6	34	0	15		0	0	0	1420	214.9	4156.67	48	12.7	570.787	377.778	69	1232.14	0	0	0	120	26.7	771.676
0	35	15	0	0	25		0	0	0	350	64.8	1253.38	120	26.7	1200	0	0	0	0	0	0	200	40.6	1173.41
2	11	3	0	0	19		22.2222	7	113.269	110	24.9	481.625	24	7.4	332.584	0	0	0	0	0	0	152	32.3	933.526
0	18	3	1	0	34		0	0	0	180	37.1	717.602	24	7.4	332.584	11.1111	4.2	75	0	0	0	272	52.4	1514.45
0	31	6	0	0	28		0	0	0	310	58.5	1131.53	48	12.7	570.787	0	0	0	0	0	0	224	44.6	1289.02
16	42	2	0	0	45		177.778	36.8	595.469	420	75.6	1462.28	16	5.4	242.697	0	0	0	0	0	0	360	66.3	1916.18
0	14	15	1	0	77		0	0	0	140	30.2	584.139	120	26.7	1200	11.1111	4.2	75	0	0	0	616	104.7	3026.01
11	37	40	0	0	14		122.222	27	436.893	370	68	1315.28	320	60	2696.63	0	0	0	0	0	0	112	25.1	725.434
4	26	9	1	0	107		44.4444	11.9	192.557	260	50.5	976.789	72	17.5	786.517	11.1111	4.2	75	0	0	0	856	138.8	4011.56
10	118	13	1	0	20		111.111	25	404.531	1180	183	3539.65	104	23.8	1069.66	11.1111	4.2	75	0	0	0	160	33.8	976.879
2	132	7	0	0	104		22.2222	7	113.269	1320	201.7	3901.35	56	14.3	642.697	0	0	0	0	0	0	832	135.4	3913.29
								3.5	56.6343		67.15	1298.84		13.5	606.742		4.2	75		0	0		62.6	1809.25
																				0
							viability (100*50*20*(1000/50)dilution			viability (100*50*20*(1000/50)dilution			viability (100*50*20*(1000/60)dilution			viability (100*50*20*(1000/40)dilution			viability (100*50*20*(1000/50)dilution			viability (100*50*20*(1000/50)dilution
							141			114			52			128			183			87
							138			122			92			126			211			78
							180			138			65			96			203			82
							159			143			58			98			190			99
							154.5			129.25			66.75			112			196.75			86.5
							309000000			258500000			111250000			280000000			393500000			173000000
									GCR rate			GCR rate			GCR rate			GCR rate			GCR rate			GCR rate
tel1 sgs1	tel1 rad9 sgs1	tel1 rad53 sgs1	tel1 rad53	tel1 rad9	tel1 rad9 rad53 sgs1 (YPD)		tel1 sgs1 +180ul			tel1 rad9 sgs1 +190			tel1 rad53 sgs1 +250			tel1 rad53 +180			tel1 rad9 +210			tel1 rad9 rad53 sgs1 +250
4	45	4	3	0	24		44.4444	11.9	204.117	473.684	83.7	1395	32	9.2	391.489	33.3333	9.5	152.61	0	0	0	192	39.1	1249.2
0	62	9	0	9	53		0	0	0	652.632	110	1833.33	72	17.5	744.681	0	0	0	85.7143	20.2	235.431	424	76.1	2431.31
0	51	2	2	0	15		0	0	0	536.842	93	1550	16	5.4	229.787	22.2222	7	112.45	0	0	0	120	26.7	853.035
3	43	3	2	0	61		33.3333	9.5	162.95	452.632	80.5	1341.67	24	7.4	314.894	22.2222	7	112.45	0	0	0	488	84.6	2702.88
0	55	7	0	0	108		0	0	0	578.947	99.2	1653.33	56	14.3	608.511	0	0	0	0	0	0	864	139.9	4469.65
3	60	6	1	0	7		33.3333	9.5	162.95	631.579	107	1783.33	48	12.7	540.426	11.1111	4.2	67.4699	0	0	0	56	14.3	456.869
1	50	15	2	0	29		11.1111	4.2	72.0412	526.316	91.5	1525	120	26.7	1136.17	22.2222	7	112.45	0	0	0	232	46	1469.65
2	50	0	0	0	25		22.2222	7	120.069	526.316	91.5	1525	0	0	0	0	0	0	0	0	0	200	40.6	1297.12
0	29	8	1	0	61		0	0	0	305.263	57.8	963.333	64	16	680.851	11.1111	4.2	67.4699	0	0	0	488	84.6	2702.88
6	28	7	0	0	63		66.6667	16.4	281.304	294.737	56	933.333	56	14.3	608.511	0	0	0	0	0	0	504	88.1	2814.7
1	36	8	17	0	13		11.1111	4.2	72.0412	378.947	69.2	1153.33	64	16	680.851	188.889	38.7	621.687	0	0	0	104	23.8	760.383
12	20	34	0	0	16		133.333	29	497.427	210.526	42.3	705	272	52.4	2229.79	0	0	0	0	0	0	128	28	894.569
0	100	5	4	0	21		0	0	0	1052.63	165.9	2765	40	11	468.085	44.4444	11.9	191.165	0	0	0	168	35	1118.21
0	117	18	0	1	26		0	0	0	1231.58	190	3166.67	144	31	1319.15	0	0	0	9.52381	3.7	43.1235	208	42	1341.85
19	31	0	2	0	22		211.111	42.4	727.273	326.316	61	1016.67	0	0	0	22.2222	7	112.45	0	0	0	176	36.5	1166.13
1	44	9	0	0	21		11.1111	4.2	72.0412	463.158	82	1366.67	72	17.5	744.681	0	0	0	0	0	0	168	35	1118.21
								4.2	72.0412		87.6	1460		14.3	608.511		4.2	67.4699		0	0		39.85	1273.16
							viability (100*50*20*(1000/50)dilution			viability (100*50*20*(1000/50)dilution			viability (100*50*20*(1000/60)dilution			viability (100*50*20*(1000/40)dilution			viability (100*50*20*(1000/50)dilution			viability (100*50*20*(1000/50)dilution
							148			171			66			144			229			79
							140			152			61			116			211			88
							136			125			65			128			235			70
							159			152			90			110			183			76
							145.75			150			70.5			124.5			214.5			78.25
							291500000			300000000			117500000			311250000			429000000			156500000
