# Supplementary material for: Multi-step control of homologous recombination via Mec1/ATR suppresses chromosomal rearrangements
Source: EMBO J. 2024 Jun 5;43(14):3027–43. doi: 10.1038/s44318-024-00139-9 (PMC11251156; doi:10.1038/s44318-024-00139-9)
Supplement: Supplementary file 7 — Source data Fig. 2 [file 44318_2024_139_MOESM7_ESM.zip]

Archive with 18 entries (14 files):
- Fig 2 data/
- Fig 2 data/.DS_Store
- __MACOSX/Fig 2 data/._.DS_Store
- Fig 2 data/Figure2D_data/
- Fig 2 data/Figure2C_data/
- Fig 2 data/Figure2B_data/
- Fig 2 data/Figure2D_data/Figure2D_GCR.xlsx
- __MACOSX/Fig 2 data/Figure2D_data/._Figure2D_GCR.xlsx
- Fig 2 data/Figure2D_data/.DS_Store
- __MACOSX/Fig 2 data/Figure2D_data/._.DS_Store
- Fig 2 data/Figure2C_data/.DS_Store
- __MACOSX/Fig 2 data/Figure2C_data/._.DS_Store
- Fig 2 data/Figure2C_data/Figure2C_GCR.xlsx
- __MACOSX/Fig 2 data/Figure2C_data/._Figure2C_GCR.xlsx
- Fig 2 data/Figure2B_data/.DS_Store
- __MACOSX/Fig 2 data/Figure2B_data/._.DS_Store
- Fig 2 data/Figure2B_data/Figure2B_GCR.xlsx
- __MACOSX/Fig 2 data/Figure2B_data/._Figure2B_GCR.xlsx
