# Supplementary material for: Multi-step control of homologous recombination via Mec1/ATR suppresses chromosomal rearrangements
Source: EMBO J. 2024 Jun 5;43(14):3027–43. doi: 10.1038/s44318-024-00139-9 (PMC11251156; doi:10.1038/s44318-024-00139-9)
Supplement: Supplementary file 7 — Source data Fig. 2 [file 44318_2024_139_MOESM7_ESM.zip › Fig 2 data/Figure2D_data/Figure2D_GCR.xlsx]

## Sheet: Sheet1
colony number on GCR plates
							GCR rate			GCR rate			GCR rate			GCR rate
tel1 rad9 exo1 sgs1 +Sgs1	tel1 rad9 exo1 sgs1+Sgs1(9mut)	tel1 rad9 exo1 sgs1 T602A+Sgs1	tel1 rad9 exo1 sgs1 T602A+Sgs1(9mut)		tel1 rad9 exo1 sgs1 +Sgs1 +600			tel1 rad9 exo1 sgs1+Sgs1(9mut) +600			tel1 rad9 exo1 sgs1 T602A+Sgs1 +800			tel1 rad9 exo1 sgs1 T602A+Sgs1(9mut) +600
6	27	74	66		20	6.4	1314.51	90	21	4653.74	185	38	9571.79	220	44	11121.6
3	26	28	23		10	3.9	801.027	86.6667	20.3	4498.61	70	17.1	4307.3	76.6667	18.4	4650.87
27	25	83	48		90	21	4313.22	83.3333	19.7	4365.65	207.5	41.9	10554.2	160	33.8	8543.44
20	28	103	3		66.6667	16.5	3388.96	93.3333	21.6	4786.7	257.5	50	12594.5	10	3.9	985.782
2	15	30	62		6.66667	2.9	595.635	50	13.1	2903.05	75	18.1	4559.19	206.667	41.7	10540.3
0	25	4	37		0	0	0	83.3333	19.7	4365.65	10	3.9	982.368	123.333	27.2	6875.2
2	0	61	117		6.66667	2.9	595.635	0	0	0	152.5	32.4	8161.21	390	71	17946.3
9	26	32	60		30	8.8	1807.45	86.6667	20.3	4498.61	80	19.1	4811.08	200	40.6	10262.2
0	30	45	107		0	0	0	100	22.9	5074.79	112.5	25.2	6347.61	356.667	65.9	16657.2
10	20	4	57		33.3333	9.5	1951.22	66.6667	16.5	3656.51	10	3.9	982.368	190	38.9	9832.54
10	53	12	69		33.3333	9.5	1951.22	176.667	36.6	8110.8	30	8.8	2216.62	230	45.6	11526.1
4	55	50	16		13.3333	4.7	965.34	183.333	37.8	8376.73	125	27.5	6926.95	53.3333	13.8	3488.15
10	24	59	2		33.3333	9.5	1951.22	80	19.1	4232.69	147.5	31.6	7959.7	6.66667	2.8	707.741
6	18	72	33		20	6.4	1314.51	60	15.2	3368.42	180	37.1	9345.09	110	24.9	6293.84
2	21	46	54		6.66667	2.9	595.635	70	17.1	3789.47	115	25.8	6498.74	180	37.1	9377.57
2	5	60	88		6.66667	2.9	595.635	16.6667	5.6	1241	150	32	8060.45	293.333	55.9	14129.5
						5.55	1139.92		19.7	4365.65		26.65	6712.85		38	9605.06
					viability (100*50*(1000/40)dilution			viability (100*50*(1000/40)dilution			viability (100*50*(1000/50)dilution			viability (100*50*(1000/40)dilution
					195			157			214			170
					211			200			180			146
					199			199			192			141
					174			166			208			176
					194.75			180.5			198.5			158.25
					24343750			22562500			19850000			19781250
							GCR rate			GCR rate			GCR rate			GCR rate
tel1 rad9 exo1 sgs1 +Sgs1	tel1 rad9 exo1 sgs1+Sgs1(9mut)	tel1 rad9 exo1 sgs1 T602A+Sgs1	tel1 rad9 exo1 sgs1 T602A+Sgs1(9mut)		tel1 rad9 exo1 sgs1 +Sgs1 +700			tel1 rad9 exo1 sgs1+Sgs1(9mut) +700			tel1 rad9 exo1 sgs1 T602A+Sgs1 +800			tel1 rad9 exo1 sgs1 T602A+Sgs1(9mut) +600
1	28	43	93		2.85714	1.6	379.447	80	19.1	4504.72	107.5	24.3	5704.23	310	58.5	14400
0	61	9	38		0	0	0	174.286	36.1	8514.15	22.5	7	1643.19	126.667	27.9	6867.69
0	21	42	75		0	0	0	60	15.2	3584.91	105	24	5633.8	250	48.9	12036.9
0	8	85	2		0	0	0	22.8571	7.1	1674.53	212.5	42.7	10023.5	6.66667	2.8	689.231
1	26	53	83		2.85714	1.6	379.447	74.2857	18	4245.28	132.5	29	6807.51	276.667	53.1	13070.8
1	34	19	28		2.85714	1.6	379.447	97.1429	22.3	5259.43	47.5	12.6	2957.75	93.3333	21.6	5316.92
0	4	9	35		0	0	0	11.4286	4.2	990.566	22.5	7	1643.19	116.667	26	6400
2	93	25	65		5.71429	2.6	616.601	265.714	51.4	12122.6	62.5	15.6	3661.97	216.667	43.3	10658.5
3	30	29	126		8.57143	3.4	806.324	85.7143	20.1	4740.57	72.5	17.6	4131.46	420	75.6	18609.2
2	9	24	69		5.71429	2.6	616.601	25.7143	7.8	1839.62	60	15.2	3568.08	230	45.6	11224.6
0	7	13	107		0	0	0	20	6.4	1509.43	32.5	9.3	2183.1	356.667	65.9	16221.5
0	47	37	183		0	0	0	134.286	29.1	6863.21	92.5	21.5	5046.95	610	103.8	25550.8
1	75	110	68		2.85714	1.6	379.447	214.286	43	10141.5	275	53	12441.3	226.667	45	11076.9
1	13	117	72		2.85714	1.6	379.447	37.1429	10.4	2452.83	292.5	55.7	13075.1	240	47.1	11593.8
1	8	138	95		2.85714	1.6	379.447	22.8571	7.1	1674.53	345	64	15023.5	316.667	59.5	14646.2
2	27	26	53		5.71429	2.6	616.601	77.1429	18.5	4363.21	65	16.2	3802.82	176.667	36.6	9009.23
						1.6	379.447		18.25	4304.25		19.55	4589.2		46.35	11409.2
					viability (100*50*(1000/60)dilution			viability (100*50*(1000/50)dilution			viability (100*50*(1000/50)dilution			viability (100*50*(1000/40)dilution
					293			190			198			137
					244			247			215			167
					205			226			214			181
					270			185			225			165
					253			212			213			162.5
					2.10833e+07			21200000			21300000			20312500
