# Supplementary material for: Multi-step control of homologous recombination via Mec1/ATR suppresses chromosomal rearrangements
Source: EMBO J. 2024 Jun 5;43(14):3027–43. doi: 10.1038/s44318-024-00139-9 (PMC11251156; doi:10.1038/s44318-024-00139-9)
Supplement: Supplementary file 7 — Source data Fig. 2 [file 44318_2024_139_MOESM7_ESM.zip › Fig 2 data/Figure2C_data/Figure2C_GCR.xlsx]

## Sheet: Sheet1
colony number on GCR plates
										GCR rate			GCR rate			GCR rate			GCR rate			GCR rate			GCR rate			GCR rate
tel1 rad9 sgs1 +Sgs1	tel1 rad9 sgs1 +Sgs1(APdel)	tel1 exo1 sgs1 +Sgs1	tel1 exo1 sgs1+Sgs1(APdel)	tel1 rad9 exo1 sgs1 +Sgs1	tel1 rad9 exo1 sgs1 +Sgs1(APdel)	tel1 rad9 exo1 sgs1 rad52 +Sgs1(APdel)		tel1 rad9 sgs1 +Sgs1 +1000ul			tel1 rad9 sgs1 +Sgs1(APdel) +1000			tel1 exo1 sgs1+Sgs1 +650			tse-1+Sgs1(APdel) +700			tel1 rad9 exo1 sgs1 +Sgs1 +600			tel1 rad9 exo1 sgs1 +Sgs1(APdel) +700			tel1 rad9 exo1 sgs1 rad52 +Sgs1(APdel) +800
1	0	7	8	6	>144	0		2	1.3	292.546	0	0	0	21.5385	6.8	1583.24	22.8571	7.1	2670.85	20	6.4	1314.51	411.429	74.2	19839.6	0	0	0
0	0	2	4	3		5		0	0	0	0	0	0	6.15385	2.7	628.638	11.4286	4.2	1579.94	10	3.9	801.027	0		0	12.5	4.5	1945.95
1	0	4	11	27		3		2	1.3	292.546	0	0	0	12.3077	4.5	1047.73	31.4286	9.1	3423.2	90	21	4313.22	0		0	7.5	3.1	1340.54
0	0	8	6	20		14		0	0	0	0	0	0	24.6154	7.5	1746.22	17.1429	5.7	2144.2	66.6667	16.5	3388.96	0		0	35	9.9	4281.08
0	0	3	9	2		1		0	0	0	0	0	0	9.23077	3.6	838.184	25.7143	7.8	2934.17	6.66667	2.9	595.635	0		0	2.5	1.5	648.649
0	6	6	5	0		0		0	0	0	12	4.4	864.865	18.4615	6.1	1420.26	14.2857	5	1880.88	0	0	0	0		0	0	0	0
0	0	2	3	2		7		0	0	0	0	0	0	6.15385	2.7	628.638	8.57143	3.4	1279	6.66667	2.9	595.635	0		0	17.5	5.8	2508.11
0	0	14	61	9		0		0	0	0	0	0	0	43.0769	11.6	2700.81	174.286	36.1	13579.9	30	8.8	1807.45	0		0	0	0	0
0	0	0	16	0		5		0	0	0	0	0	0	0	0	0	45.7143	12.2	4589.34	0	0	0	0		0	12.5	4.5	1945.95
0	0	1	4	10		28		0	0	0	0	0	0	3.07692	1.7	395.809	11.4286	4.2	1579.94	33.3333	9.5	1951.22	0		0	70	17.1	7394.59
0	0	0	24	10		33		0	0	0	0	0	0	0	0	0	68.5714	16.8	6319.75	33.3333	9.5	1951.22	0		0	82.5	19.6	8475.68
0	0	7	5	4		22		0	0	0	0	0	0	21.5385	6.8	1583.24	14.2857	5	1880.88	13.3333	4.7	965.34	0		0	55	14.1	6097.3
2	0	3	7	10		13		4	2	450.07	0	0	0	9.23077	3.6	838.184	20	6.4	2407.52	33.3333	9.5	1951.22	0		0	32.5	9.3	4021.62
1	0	2	16	6		69		2	1.3	292.546	0	0	0	6.15385	2.7	628.638	45.7143	12.2	4589.34	20	6.4	1314.51	0		0	172.5	36	15567.6
0	0	14	15	2		0		0	0	0	0	0	0	43.0769	11.6	2700.81	42.8571	11.6	4363.64	6.66667	2.9	595.635	0		0	0	0	0
0	0	2	17	2		0		0	0	0	0	0	0	6.15385	2.7	628.638	48.5714	12.8	4815.05	6.66667	2.9	595.635	0		0	0	0	0
												0	0								5.55	1139.92		74.2	0		4.5	1945.95
								viability (100*50*(1000/40)dilution			viability (100*50(1000/40)dilution			viability (100*50*(1000/50)dilution			viability (100*50*(1000/60)dilution			viability (100*50*(1000/40)dilution			viability (100*50*(1000/50)dilution			viability (100*50*(1000/60)dilution
								175			226			200			152			195			172			130
								165			195			213			120			211			185			173
								173			207			230			181			199			182			119
								198			186			216			185			174			209			133
								177.75			203.5			214.75			159.5			194.75			187			138.75
								22218750			25437500			21475000			1.32917e+07			24343750			18700000			11562500
										GCR rate			GCR rate			GCR rate			GCR rate			GCR rate			GCR rate			GCR rate
tel1 rad9 sgs1 +Sgs1	tel1 rad9 sgs1 +Sgs1(APdel)	tel1 exo1 sgs1 +Sgs1	tel1 exo1 sgs1+Sgs1(APdel)	tel1 rad9 exo1 sgs1 +Sgs1	tel1 rad9 exo1 sgs1 +Sgs1(APdel)	tel1 rad9 exo1 sgs1 rad52 +Sgs1(APdel)		tel1 rad9 sgs1 +Sgs1 +1000ul			tel1 rad9 sgs1 +Sgs1(APdel) +1000			tel1 exo1 sgs1 +Sgs1 +600ul			tel1 exo1 sgs1+Sgs1(APdel) +750			tel1 rad9 exo1 sgs1 +Sgs1 +700			tel1 rad9 exo1 sgs1 +Sgs1(APdel) +800			tel1 rad9 exo1 sgs1 rad52 +Sgs1(APdel) +700
0	1	1	11	1	>152	0		0	0	0	2	1.3	253.968	3.33333	1.8	531.365	29.3333	8.6	3004.37	2.85714	1.6	379.447	380	69.4	20849.8	0	0	0
0	0	2	17	0		18		0	0	0	0	0	0	6.66667	2.8	826.568	45.3333	12.1	4227.07	0	0	0	0		0	51.4286	13.4	6305.88
0	0	4	10	0		37		0	0	0	0	0	0	13.3333	4.7	1387.45	26.6667	8	2794.76	0	0	0	0		0	105.714	24	11294.1
8	16	3	8	0		0		16	5.4	1092.29	32	9.2	1797.31	10	3.9	1151.29	21.3333	6.7	2340.61	0	0	0	0		0	0	0	0
0	0	0	6	1		0		0	0	0	0	0	0	0	0	0	16	5.4	1886.46	2.85714	1.6	379.447	0		0	0	0	0
0	0	0	1	1		3		0	0	0	0	0	0	0	0	0	2.66667	1.5	524.017	2.85714	1.6	379.447	0		0	8.57143	3.4	1600
0	0	0	0	0		5		0	0	0	0	0	0	0	0	0	0	0	0	0	0	0	0		0	14.2857	5	2352.94
0	0	10	4	2		44		0	0	0	0	0	0	33.3333	9.5	2804.43	10.6667	4	1397.38	5.71429	2.6	616.601	0		0	125.714	27.7	13035.3
0	0	0	13	3		4		0	0	0	0	0	0	0	0	0	34.6667	9.8	3423.58	8.57143	3.4	806.324	0		0	11.4286	4.2	1976.47
0	0	0	20	2		22		0	0	0	0	0	0	0	0	0	53.3333	13.8	4820.96	5.71429	2.6	616.601	0		0	62.8571	15.7	7388.24
0	0	1	0	0		1		0	0	0	0	0	0	3.33333	1.8	531.365	0	0	0	0	0	0	0		0	2.85714	1.6	752.941
0	0	2	15	0		2		0	0	0	0	0	0	6.66667	2.8	826.568	40	11	3842.79	0	0	0	0		0	5.71429	2.6	1223.53
0	0	0	8	1		20		0	0	0	0	0	0	0	0	0	21.3333	6.7	2340.61	2.85714	1.6	379.447	0		0	57.1429	2.6	1223.53
0	0	0	4	1		0		0	0	0	0	0	0	0	0	0	10.6667	4	1397.38	2.85714	1.6	379.447	0		0	0	0	0
0	0	2	10	1		2		0	0	0	0	0	0	6.66667	2.8	826.568	26.6667	8	2794.76	2.85714	1.6	379.447	0		0	5.71429	2.6	1223.53
0	0	4	8	2		3		0	0	0	0	0	0	13.3333	4.7	1387.45	21.3333	6.7	2340.61	5.71429	2.6	616.601	0		0	8.57143	3.4	1600
												0	0								1.6	379.447		69.4	0		3	1411.76
								viability (100*50*(1000/40)dilution			viability (100*50(1000/40)dilution			viability (100*50*(1000/60)dilution			viability (100*50*(1000/60)dilution			viability (100*50*(1000/60)dilution			viability (100*50*(1000/70)dilution			viability (100*50*(1000/60)dilution
								218			199			202			176			293			208			123
								178			182			213			179			244			237			145
								182			198			192			171			205			243			111
								213			240			206			161			270			244			131
								197.75			204.75			203.25			171.75			253			233			127.5
								24718750			25593750			1.69375e+07			14312500			2.10833e+07			1.66429e+07			10625000
