# Supplementary material for: Multi-step control of homologous recombination via Mec1/ATR suppresses chromosomal rearrangements
Source: EMBO J. 2024 Jun 5;43(14):3027–43. doi: 10.1038/s44318-024-00139-9 (PMC11251156; doi:10.1038/s44318-024-00139-9)
Supplement: Supplementary file 7 — Source data Fig. 2 [file 44318_2024_139_MOESM7_ESM.zip › Fig 2 data/Figure2B_data/Figure2B_GCR.xlsx]

## Sheet: Sheet1
colony number on GCR plates
									GCR rate			GCR rate			GCR rate			GCR rate			GCR rate			GCR rate
tel1 rad9 sgs1 +Sgs1	tel1 rad9 sgs1 +Sgs1 (9mut)	tel1 exo1 sgs1 +Sgs1	tel1 exo1 sgs1+Sgs1(9mut)	tel1 rad9 exo1 sgs1 +Sgs1	tel1 rad9 exo1 sgs1+Sgs1(9mut)		tel1 rad9 sgs1 +Sgs1 +1000ul			tel1 rad9 sgs1 +Sgs1 (9mut) +1000ul			tel1 exo1 sgs1+Sgs1 +650			tel1 exo1 sgs1+Sgs1(9mut) +650			tel1 rad9 exo1 sgs1 +Sgs1 +600			tel1 rad9 exo1 sgs1+Sgs1(9mut) +600
1	1	7	14	6	27		2	1.3	292.546	2	1.3	313.725	21.5385	6.8	1583.24	43.0769	11.6	2795.18	20	6.4	1314.51	90	21	4653.74
0	0	2	8	3	26		0	0	0	0	0	0	6.15385	2.7	628.638	24.6154	7.5	1807.23	10	3.9	801.027	86.6667	20.3	4498.61
1	0	4	1	27	25		2	1.3	292.546	0	0	0	12.3077	4.5	1047.73	3.07692	1.7	409.639	90	21	4313.22	83.3333	19.7	4365.65
0	1	8	8	20	28		0	0	0	2	1.3	313.725	24.6154	7.5	1746.22	24.6154	7.5	1807.23	66.6667	16.5	3388.96	93.3333	21.6	4786.7
0	0	3	15	2	15		0	0	0	0	0	0	9.23077	3.6	838.184	46.1538	12.3	2963.86	6.66667	2.9	595.635	50	13.1	2903.05
0	0	6	5	0	25		0	0	0	0	0	0	18.4615	6.1	1420.26	15.3846	5.3	1277.11	0	0	0	83.3333	19.7	4365.65
0	0	2	0	2	0		0	0	0	0	0	0	6.15385	2.7	628.638	0	0	0	6.66667	2.9	595.635	0	0	0
0	0	14	2	9	26		0	0	0	0	0	0	43.0769	11.6	2700.81	6.15385	2.7	650.602	30	8.8	1807.45	86.6667	20.3	4498.61
0	0	0	1	0	30		0	0	0	0	0	0	0	0	0	3.07692	1.7	409.639	0	0	0	100	22.9	5074.79
0	0	1	15	10	20		0	0	0	0	0	0	3.07692	1.7	395.809	46.1538	12.3	2963.86	33.3333	9.5	1951.22	66.6667	16.5	3656.51
0	0	0	19	10	53		0	0	0	0	0	0	0	0	0	58.4615	14.8	3566.27	33.3333	9.5	1951.22	176.667	36.6	8110.8
0	0	7	14	4	55		0	0	0	0	0	0	21.5385	6.8	1583.24	43.0769	11.6	2795.18	13.3333	4.7	965.34	183.333	37.8	8376.73
2	0	3	4	10	24		4	2	450.07	0	0	0	9.23077	3.6	838.184	12.3077	4.5	1084.34	33.3333	9.5	1951.22	80	19.1	4232.69
1	0	2	8	6	18		2	1.3	292.546	0	0	0	6.15385	2.7	628.638	24.6154	7.5	1807.23	20	6.4	1314.51	60	15.2	3368.42
0	1	14	2	2	21		0	0	0	2	1.3	313.725	43.0769	11.6	2700.81	6.15385	2.7	650.602	6.66667	2.9	595.635	70	17.1	3789.47
0	0	2	4	2	5		0	0	0	0	0	0	6.15385	2.7	628.638	12.3077	4.5	1084.34	6.66667	2.9	595.635	16.6667	5.6	1241
																				5.55	1139.92		19.7	4365.65
							viability (100*50*(1000/40)dilution			viability (100*50(1000/40)dilution			viability (100*50*(1000/50)dilution			viability (100*50*(1000/50)dilution			viability (100*50*(1000/40)dilution			viability (100*50*(1000/40)dilution
							175			164			200			199			195			157
							165			177			213			226			211			200
							173			148			230			223			199			199
							198			174			216			182			174			166
							177.75			165.75			214.75			207.5			194.75			180.5
							22218750			20718750			21475000			20750000			24343750			22562500
									GCR rate			GCR rate			GCR rate			GCR rate			GCR rate			GCR rate
tel1 rad9 sgs1 +Sgs1	tel1 rad9 sgs1 +Sgs1 (9mut)	tel1 exo1 sgs1 +Sgs1	tel1 exo1 sgs1+Sgs1(9mut)	tel1 rad9 exo1 sgs1 +Sgs1	tel1 rad9 exo1 sgs1+Sgs1(9mut)		tel1 rad9 sgs1 +Sgs1 +1000ul			tel1 rad9 sgs1 +Sgs1 (9mut) +1000ul			tel1 exo1 sgs1 +Sgs1 +600ul			tel1 exo1 sgs1 +Sgs1(9mut) +750ul			tel1 rad9 exo1 sgs1 +Sgs1 +700			tel1 rad9 exo1 sgs1+Sgs1(9mut) +700
0	0	1	6	1	28		0	0	0	0	0	0	3.33333	1.8	531.365	16	5.4	1760.87	2.85714	1.6	379.447	80	19.1	4504.72
0	0	2	1	0	61		0	0	0	0	0	0	6.66667	2.8	826.568	2.66667	1.5	489.13	0	0	0	174.286	36.1	8514.15
0	39	4	28	0	21		0	0	0	78	18.7	4305.04	13.3333	4.7	1387.45	74.6667	18	5869.57	0	0	0	60	15.2	3584.91
8	0	3	2	0	8		16	5.4	1092.29	0	0	0	10	3.9	1151.29	5.33333	2.5	815.217	0	0	0	22.8571	7.1	1674.53
0	0	0	2	1	26		0	0	0	0	0	0	0	0	0	5.33333	2.5	815.217	2.85714	1.6	379.447	74.2857	18	4245.28
0	0	0	6	1	34		0	0	0	0	0	0	0	0	0	16	5.4	1760.87	2.85714	1.6	379.447	97.1429	22.3	5259.43
0	0	0	0	0	4		0	0	0	0	0	0	0	0	0	0	0	0	0	0	0	11.4286	4.2	990.566
0	0	10	5	2	93		0	0	0	0	0	0	33.3333	9.5	2804.43	13.3333	4.7	1532.61	5.71429	2.6	616.601	265.714	51.4	12122.6
0	0	0	7	3	30		0	0	0	0	0	0	0	0	0	18.6667	6.1	1989.13	8.57143	3.4	806.324	85.7143	20.1	4740.57
0	0	0	2	2	9		0	0	0	0	0	0	0	0	0	5.33333	2.5	815.217	5.71429	2.6	616.601	25.7143	7.8	1839.62
0	0	1	3	0	7		0	0	0	0	0	0	3.33333	1.8	531.365	8	3.3	1076.09	0	0	0	20	6.4	1509.43
0	0	2	6	0	47		0	0	0	0	0	0	6.66667	2.8	826.568	16	5.4	1760.87	0	0	0	134.286	29.1	6863.21
0	0	0	16	1	75		0	0	0	0	0	0	0	0	0	42.6667	11.5	3750	2.85714	1.6	379.447	214.286	43	10141.5
0	0	0	6	1	13		0	0	0	0	0	0	0	0	0	16	5.4	1760.87	2.85714	1.6	379.447	37.1429	10.4	2452.83
0	0	2	12	1	8		0	0	0	0	0	0	6.66667	2.8	826.568	32	9.2	3000	2.85714	1.6	379.447	22.8571	7.1	1674.53
0	0	4	5	2	27		0	0	0	0	0	0	13.3333	4.7	1387.45	13.3333	4.7	1532.61	5.71429	2.6	616.601	77.1429	18.5	4363.21
																				1.6	379.447		18.25	4304.25
							viability (100*50*(1000/40)dilution			viability (100*50(1000/40)dilution			viability (100*50*(1000/60)dilution			viability (100*50*(1000/60)dilution			viability (100*50*(1000/60)dilution			viability (100*50*(1000/50)dilution
							218			170			202			209			293			190
							178			189			213			146			244			247
							182			193			192			200			205			226
							213			143			206			181			270			185
							197.75			173.75			203.25			184			253			212
							24718750			21718750			1.69375e+07			1.53333e+07			2.10833e+07			21200000
