# Supplementary material for: Multi-step control of homologous recombination via Mec1/ATR suppresses chromosomal rearrangements
Source: EMBO J. 2024 Jun 5;43(14):3027–43. doi: 10.1038/s44318-024-00139-9 (PMC11251156; doi:10.1038/s44318-024-00139-9)
Supplement: Supplementary file 8 — Source data Fig. 3 [file 44318_2024_139_MOESM8_ESM.zip]

Archive with 577 entries (551 files):
- Fig 3 data/
- Fig 3 data/.DS_Store
- __MACOSX/Fig 3 data/._.DS_Store
- Fig 3 data/Figure3J_data/
- Fig 3 data/Fig 3G_data/
- Fig 3 data/Figure3I_data/
- Fig 3 data/Figure3E_data/
- Fig 3 data/Figure3D_data/
- Fig 3 data/Figure3H_data/
- Fig 3 data/Figure3J_data/.DS_Store
- __MACOSX/Fig 3 data/Figure3J_data/._.DS_Store
- Fig 3 data/Figure3J_data/Figure3J_GCR.xlsx
- __MACOSX/Fig 3 data/Figure3J_data/._Figure3J_GCR.xlsx
- Fig 3 data/Fig 3G_data/.DS_Store
- __MACOSX/Fig 3 data/Fig 3G_data/._.DS_Store
- Fig 3 data/Fig 3G_data/replicate 2/
- Fig 3 data/Fig 3G_data/replicate 3/
- Fig 3 data/Fig 3G_data/Readme_3G.rtf
- __MACOSX/Fig 3 data/Fig 3G_data/._Readme_3G.rtf
- Fig 3 data/Fig 3G_data/replicate 1/
- Fig 3 data/Figure3I_data/.DS_Store
- __MACOSX/Fig 3 data/Figure3I_data/._.DS_Store
- Fig 3 data/Figure3I_data/Figure3I_GCR.xlsx
- __MACOSX/Fig 3 data/Figure3I_data/._Figure3I_GCR.xlsx
- Fig 3 data/Figure3E_data/.DS_Store
- __MACOSX/Fig 3 data/Figure3E_data/._.DS_Store
- Fig 3 data/Figure3E_data/Sgs1 rejector sensitivity-mec1/
- Fig 3 data/Figure3E_data/Sgs1 rejector sensitivity-WT/
- Fig 3 data/Figure3D_data/.DS_Store
- __MACOSX/Fig 3 data/Figure3D_data/._.DS_Store
- Fig 3 data/Figure3D_data/Fig3D_BIR results.xlsx
- __MACOSX/Fig 3 data/Figure3D_data/._Fig3D_BIR results.xlsx
- Fig 3 data/Figure3H_data/.DS_Store
- __MACOSX/Fig 3 data/Figure3H_data/._.DS_Store
- Fig 3 data/Figure3H_data/Rad53_activation_rep2/
- Fig 3 data/Figure3H_data/Rad53_activation_rep1/
- Fig 3 data/Fig 3G_data/replicate 2/rad9del+sgs1+001MMS/
- Fig 3 data/Fig 3G_data/replicate 2/rad9del+D2-sgs1+001MMS/
- Fig 3 data/Fig 3G_data/replicate 2/rad9del+sgs1/
- Fig 3 data/Fig 3G_data/replicate 2/rad9del+D2-sgs1/
- Fig 3 data/Fig 3G_data/replicate 2/Rad52-foci-count.xlsx
- __MACOSX/Fig 3 data/Fig 3G_data/replicate 2/._Rad52-foci-count.xlsx
- Fig 3 data/Fig 3G_data/replicate 3/rad9del+sgs1+001MMS/
- Fig 3 data/Fig 3G_data/replicate 3/rad9del+D2-sgs1+001MMS/
- Fig 3 data/Fig 3G_data/replicate 3/rad9del+sgs1/
- Fig 3 data/Fig 3G_data/replicate 3/rad9del+D2-sgs1/
- Fig 3 data/Fig 3G_data/replicate 3/Rad52-foci-count.xlsx
- __MACOSX/Fig 3 data/Fig 3G_data/replicate 3/._Rad52-foci-count.xlsx
- Fig 3 data/Fig 3G_data/replicate 1/rad9del+sgs1+001MMS/
- Fig 3 data/Fig 3G_data/replicate 1/rad9del+D2-sgs1+001MMS/
- Fig 3 data/Fig 3G_data/replicate 1/rad9del+sgs1/
- Fig 3 data/Fig 3G_data/replicate 1/rad9del+D2-sgs1/
- Fig 3 data/Fig 3G_data/replicate 1/Rad52-foci-count.xlsx
- __MACOSX/Fig 3 data/Fig 3G_data/replicate 1/._Rad52-foci-count.xlsx
- Fig 3 data/Figure3E_data/Sgs1 rejector sensitivity-mec1/.DS_Store
- __MACOSX/Fig 3 data/Figure3E_data/Sgs1 rejector sensitivity-mec1/._.DS_Store
- Fig 3 data/Figure3E_data/Sgs1 rejector sensitivity-mec1/order.txt
- __MACOSX/Fig 3 data/Figure3E_data/Sgs1 rejector sensitivity-mec1/._order.txt
- Fig 3 data/Figure3E_data/Sgs1 rejector sensitivity-mec1/00005mms.jpg
- Fig 3 data/Figure3E_data/Sgs1 rejector sensitivity-mec1/untreated.jpg
- Fig 3 data/Figure3E_data/Sgs1 rejector sensitivity-mec1/0001mms.jpg
- Fig 3 data/Figure3E_data/Sgs1 rejector sensitivity-mec1/00025mms.jpg
- __MACOSX/Fig 3 data/Figure3E_data/Sgs1 rejector sensitivity-mec1/._00025mms.jpg
- Fig 3 data/Figure3E_data/Sgs1 rejector sensitivity-WT/.DS_Store
- __MACOSX/Fig 3 data/Figure3E_data/Sgs1 rejector sensitivity-WT/._.DS_Store
- Fig 3 data/Figure3E_data/Sgs1 rejector sensitivity-WT/001mms.jpg
- __MACOSX/Fig 3 data/Figure3E_data/Sgs1 rejector sensitivity-WT/._001mms.jpg
- Fig 3 data/Figure3E_data/Sgs1 rejector sensitivity-WT/order.txt
- __MACOSX/Fig 3 data/Figure3E_data/Sgs1 rejector sensitivity-WT/._order.txt
- Fig 3 data/Figure3E_data/Sgs1 rejector sensitivity-WT/0015mms.jpg
- Fig 3 data/Figure3E_data/Sgs1 rejector sensitivity-WT/untreated.jpg
- Fig 3 data/Figure3E_data/Sgs1 rejector sensitivity-WT/0005mms.jpg
- __MACOSX/Fig 3 data/Figure3E_data/Sgs1 rejector sensitivity-WT/._0005mms.jpg
- Fig 3 data/Figure3E_data/Sgs1 rejector sensitivity-WT/00025mms.jpg
- Fig 3 data/Figure3H_data/Rad53_activation_rep2/Rad53 activation_rep1.png
- __MACOSX/Fig 3 data/Figure3H_data/Rad53_activation_rep2/._Rad53 activation_rep1.png
- Fig 3 data/Figure3H_data/Rad53_activation_rep2/.DS_Store
- __MACOSX/Fig 3 data/Figure3H_data/Rad53_activation_rep2/._.DS_Store
- Fig 3 data/Figure3H_data/Rad53_activation_rep2/loading order.rtf
- __MACOSX/Fig 3 data/Figure3H_data/Rad53_activation_rep2/._loading order.rtf
- Fig 3 data/Figure3H_data/Rad53_activation_rep2/Ponceau S.jpeg
- Fig 3 data/Figure3H_data/Rad53_activation_rep1/rad53 activation_rep2.png
- __MACOSX/Fig 3 data/Figure3H_data/Rad53_activation_rep1/._rad53 activation_rep2.png
- Fig 3 data/Figure3H_data/Rad53_activation_rep1/.DS_Store
- __MACOSX/Fig 3 data/Figure3H_data/Rad53_activation_rep1/._.DS_Store
- Fig 3 data/Figure3H_data/Rad53_activation_rep1/loading order.rtf
- __MACOSX/Fig 3 data/Figure3H_data/Rad53_activation_rep1/._loading order.rtf
- Fig 3 data/Figure3H_data/Rad53_activation_rep1/Ponceau S_R.jpeg
- Fig 3 data/Fig 3G_data/replicate 2/rad9del+sgs1+001MMS/13.tif
- __MACOSX/Fig 3 data/Fig 3G_data/replicate 2/rad9del+sgs1+001MMS/._13.tif
- Fig 3 data/Fig 3G_data/replicate 2/rad9del+sgs1+001MMS/12.tif
- __MACOSX/Fig 3 data/Fig 3G_data/replicate 2/rad9del+sgs1+001MMS/._12.tif
- Fig 3 data/Fig 3G_data/replicate 2/rad9del+sgs1+001MMS/10.tif
- __MACOSX/Fig 3 data/Fig 3G_data/replicate 2/rad9del+sgs1+001MMS/._10.tif
- Fig 3 data/Fig 3G_data/replicate 2/rad9del+sgs1+001MMS/11.tif
- __MACOSX/Fig 3 data/Fig 3G_data/replicate 2/rad9del+sgs1+001MMS/._11.tif
- Fig 3 data/Fig 3G_data/replicate 2/rad9del+sgs1+001MMS/15.tif
- __MACOSX/Fig 3 data/Fig 3G_data/replicate 2/rad9del+sgs1+001MMS/._15.tif
- Fig 3 data/Fig 3G_data/replicate 2/rad9del+sgs1+001MMS/14.tif
- __MACOSX/Fig 3 data/Fig 3G_data/replicate 2/rad9del+sgs1+001MMS/._14.tif
- Fig 3 data/Fig 3G_data/replicate 2/rad9del+sgs1+001MMS/16.tif
- __MACOSX/Fig 3 data/Fig 3G_data/replicate 2/rad9del+sgs1+001MMS/._16.tif
- Fig 3 data/Fig 3G_data/replicate 2/rad9del+sgs1+001MMS/17.tif
- __MACOSX/Fig 3 data/Fig 3G_data/replicate 2/rad9del+sgs1+001MMS/._17.tif
- Fig 3 data/Fig 3G_data/replicate 2/rad9del+sgs1+001MMS/9.tif
- __MACOSX/Fig 3 data/Fig 3G_data/replicate 2/rad9del+sgs1+001MMS/._9.tif
- Fig 3 data/Fig 3G_data/replicate 2/rad9del+sgs1+001MMS/8.tif
- __MACOSX/Fig 3 data/Fig 3G_data/replicate 2/rad9del+sgs1+001MMS/._8.tif
- Fig 3 data/Fig 3G_data/replicate 2/rad9del+sgs1+001MMS/3.tif
- __MACOSX/Fig 3 data/Fig 3G_data/replicate 2/rad9del+sgs1+001MMS/._3.tif
- Fig 3 data/Fig 3G_data/replicate 2/rad9del+sgs1+001MMS/2.tif
- __MACOSX/Fig 3 data/Fig 3G_data/replicate 2/rad9del+sgs1+001MMS/._2.tif
- Fig 3 data/Fig 3G_data/replicate 2/rad9del+sgs1+001MMS/1.tif
- __MACOSX/Fig 3 data/Fig 3G_data/replicate 2/rad9del+sgs1+001MMS/._1.tif
- Fig 3 data/Fig 3G_data/replicate 2/rad9del+sgs1+001MMS/5.tif
- __MACOSX/Fig 3 data/Fig 3G_data/replicate 2/rad9del+sgs1+001MMS/._5.tif
- Fig 3 data/Fig 3G_data/replicate 2/rad9del+sgs1+001MMS/4.tif
- __MACOSX/Fig 3 data/Fig 3G_data/replicate 2/rad9del+sgs1+001MMS/._4.tif
- Fig 3 data/Fig 3G_data/replicate 2/rad9del+sgs1+001MMS/6.tif
- __MACOSX/Fig 3 data/Fig 3G_data/replicate 2/rad9del+sgs1+001MMS/._6.tif
- Fig 3 data/Fig 3G_data/replicate 2/rad9del+sgs1+001MMS/7.tif
- __MACOSX/Fig 3 data/Fig 3G_data/replicate 2/rad9del+sgs1+001MMS/._7.tif
- Fig 3 data/Fig 3G_data/replicate 2/rad9del+sgs1+001MMS/19.tif
- __MACOSX/Fig 3 data/Fig 3G_data/replicate 2/rad9del+sgs1+001MMS/._19.tif
- Fig 3 data/Fig 3G_data/replicate 2/rad9del+sgs1+001MMS/18.tif
- __MACOSX/Fig 3 data/Fig 3G_data/replicate 2/rad9del+sgs1+001MMS/._18.tif
- Fig 3 data/Fig 3G_data/replicate 2/rad9del+sgs1+001MMS/20.tif
- __MACOSX/Fig 3 data/Fig 3G_data/replicate 2/rad9del+sgs1+001MMS/._20.tif
- Fig 3 data/Fig 3G_data/replicate 2/rad9del+D2-sgs1+001MMS/13.tif
- __MACOSX/Fig 3 data/Fig 3G_data/replicate 2/rad9del+D2-sgs1+001MMS/._13.tif
- Fig 3 data/Fig 3G_data/replicate 2/rad9del+D2-sgs1+001MMS/12.tif
- __MACOSX/Fig 3 data/Fig 3G_data/replicate 2/rad9del+D2-sgs1+001MMS/._12.tif
- Fig 3 data/Fig 3G_data/replicate 2/rad9del+D2-sgs1+001MMS/10.tif
- __MACOSX/Fig 3 data/Fig 3G_data/replicate 2/rad9del+D2-sgs1+001MMS/._10.tif
- Fig 3 data/Fig 3G_data/replicate 2/rad9del+D2-sgs1+001MMS/11.tif
- __MACOSX/Fig 3 data/Fig 3G_data/replicate 2/rad9del+D2-sgs1+001MMS/._11.tif
- Fig 3 data/Fig 3G_data/replicate 2/rad9del+D2-sgs1+001MMS/15.tif
- __MACOSX/Fig 3 data/Fig 3G_data/replicate 2/rad9del+D2-sgs1+001MMS/._15.tif
- Fig 3 data/Fig 3G_data/replicate 2/rad9del+D2-sgs1+001MMS/14.tif
- __MACOSX/Fig 3 data/Fig 3G_data/replicate 2/rad9del+D2-sgs1+001MMS/._14.tif
- Fig 3 data/Fig 3G_data/replicate 2/rad9del+D2-sgs1+001MMS/16.tif
- __MACOSX/Fig 3 data/Fig 3G_data/replicate 2/rad9del+D2-sgs1+001MMS/._16.tif
- Fig 3 data/Fig 3G_data/replicate 2/rad9del+D2-sgs1+001MMS/17.tif
- __MACOSX/Fig 3 data/Fig 3G_data/replicate 2/rad9del+D2-sgs1+001MMS/._17.tif
- Fig 3 data/Fig 3G_data/replicate 2/rad9del+D2-sgs1+001MMS/9.tif
- __MACOSX/Fig 3 data/Fig 3G_data/replicate 2/rad9del+D2-sgs1+001MMS/._9.tif
- Fig 3 data/Fig 3G_data/replicate 2/rad9del+D2-sgs1+001MMS/8.tif
- __MACOSX/Fig 3 data/Fig 3G_data/replicate 2/rad9del+D2-sgs1+001MMS/._8.tif
- Fig 3 data/Fig 3G_data/replicate 2/rad9del+D2-sgs1+001MMS/3.tif
- __MACOSX/Fig 3 data/Fig 3G_data/replicate 2/rad9del+D2-sgs1+001MMS/._3.tif
- Fig 3 data/Fig 3G_data/replicate 2/rad9del+D2-sgs1+001MMS/2.tif
- __MACOSX/Fig 3 data/Fig 3G_data/replicate 2/rad9del+D2-sgs1+001MMS/._2.tif
- Fig 3 data/Fig 3G_data/replicate 2/rad9del+D2-sgs1+001MMS/1.tif
- __MACOSX/Fig 3 data/Fig 3G_data/replicate 2/rad9del+D2-sgs1+001MMS/._1.tif
- Fig 3 data/Fig 3G_data/replicate 2/rad9del+D2-sgs1+001MMS/5.tif
- __MACOSX/Fig 3 data/Fig 3G_data/replicate 2/rad9del+D2-sgs1+001MMS/._5.tif
- Fig 3 data/Fig 3G_data/replicate 2/rad9del+D2-sgs1+001MMS/4.tif
- __MACOSX/Fig 3 data/Fig 3G_data/replicate 2/rad9del+D2-sgs1+001MMS/._4.tif
- Fig 3 data/Fig 3G_data/replicate 2/rad9del+D2-sgs1+001MMS/6.tif
- __MACOSX/Fig 3 data/Fig 3G_data/replicate 2/rad9del+D2-sgs1+001MMS/._6.tif
- Fig 3 data/Fig 3G_data/replicate 2/rad9del+D2-sgs1+001MMS/7.tif
- __MACOSX/Fig 3 data/Fig 3G_data/replicate 2/rad9del+D2-sgs1+001MMS/._7.tif
- Fig 3 data/Fig 3G_data/replicate 2/rad9del+D2-sgs1+001MMS/19.tif
- __MACOSX/Fig 3 data/Fig 3G_data/replicate 2/rad9del+D2-sgs1+001MMS/._19.tif
- Fig 3 data/Fig 3G_data/replicate 2/rad9del+D2-sgs1+001MMS/18.tif
- __MACOSX/Fig 3 data/Fig 3G_data/replicate 2/rad9del+D2-sgs1+001MMS/._18.tif
- Fig 3 data/Fig 3G_data/replicate 2/rad9del+D2-sgs1+001MMS/20.tif
- __MACOSX/Fig 3 data/Fig 3G_data/replicate 2/rad9del+D2-sgs1+001MMS/._20.tif
- Fig 3 data/Fig 3G_data/replicate 2/rad9del+sgs1/13.tif
- __MACOSX/Fig 3 data/Fig 3G_data/replicate 2/rad9del+sgs1/._13.tif
- Fig 3 data/Fig 3G_data/replicate 2/rad9del+sgs1/12.tif
- __MACOSX/Fig 3 data/Fig 3G_data/replicate 2/rad9del+sgs1/._12.tif
- Fig 3 data/Fig 3G_data/replicate 2/rad9del+sgs1/10.tif
- __MACOSX/Fig 3 data/Fig 3G_data/replicate 2/rad9del+sgs1/._10.tif
- Fig 3 data/Fig 3G_data/replicate 2/rad9del+sgs1/11.tif
- __MACOSX/Fig 3 data/Fig 3G_data/replicate 2/rad9del+sgs1/._11.tif
- Fig 3 data/Fig 3G_data/replicate 2/rad9del+sgs1/15.tif
- __MACOSX/Fig 3 data/Fig 3G_data/replicate 2/rad9del+sgs1/._15.tif
- Fig 3 data/Fig 3G_data/replicate 2/rad9del+sgs1/14.tif
- __MACOSX/Fig 3 data/Fig 3G_data/replicate 2/rad9del+sgs1/._14.tif
- Fig 3 data/Fig 3G_data/replicate 2/rad9del+sgs1/16.tif
- __MACOSX/Fig 3 data/Fig 3G_data/replicate 2/rad9del+sgs1/._16.tif
- Fig 3 data/Fig 3G_data/replicate 2/rad9del+sgs1/17.tif
- __MACOSX/Fig 3 data/Fig 3G_data/replicate 2/rad9del+sgs1/._17.tif
- Fig 3 data/Fig 3G_data/replicate 2/rad9del+sgs1/9.tif
- __MACOSX/Fig 3 data/Fig 3G_data/replicate 2/rad9del+sgs1/._9.tif
- Fig 3 data/Fig 3G_data/replicate 2/rad9del+sgs1/8.tif
- __MACOSX/Fig 3 data/Fig 3G_data/replicate 2/rad9del+sgs1/._8.tif
- Fig 3 data/Fig 3G_data/replicate 2/rad9del+sgs1/rep_image_Rad52.tif
- Fig 3 data/Fig 3G_data/replicate 2/rad9del+sgs1/3.tif
- __MACOSX/Fig 3 data/Fig 3G_data/replicate 2/rad9del+sgs1/._3.tif
- Fig 3 data/Fig 3G_data/replicate 2/rad9del+sgs1/2.tif
- __MACOSX/Fig 3 data/Fig 3G_data/replicate 2/rad9del+sgs1/._2.tif
- Fig 3 data/Fig 3G_data/replicate 2/rad9del+sgs1/1.tif
- __MACOSX/Fig 3 data/Fig 3G_data/replicate 2/rad9del+sgs1/._1.tif
- Fig 3 data/Fig 3G_data/replicate 2/rad9del+sgs1/5.tif
- __MACOSX/Fig 3 data/Fig 3G_data/replicate 2/rad9del+sgs1/._5.tif
- Fig 3 data/Fig 3G_data/replicate 2/rad9del+sgs1/4.tif
- __MACOSX/Fig 3 data/Fig 3G_data/replicate 2/rad9del+sgs1/._4.tif
- Fig 3 data/Fig 3G_data/replicate 2/rad9del+sgs1/6.tif
- __MACOSX/Fig 3 data/Fig 3G_data/replicate 2/rad9del+sgs1/._6.tif
- Fig 3 data/Fig 3G_data/replicate 2/rad9del+sgs1/7.tif
- __MACOSX/Fig 3 data/Fig 3G_data/replicate 2/rad9del+sgs1/._7.tif
- Fig 3 data/Fig 3G_data/replicate 2/rad9del+sgs1/19.tif
- __MACOSX/Fig 3 data/Fig 3G_data/replicate 2/rad9del+sgs1/._19.tif
- Fig 3 data/Fig 3G_data/replicate 2/rad9del+sgs1/rep_image_Rad52_DIC.tif
- Fig 3 data/Fig 3G_data/replicate 2/rad9del+sgs1/18.tif
- __MACOSX/Fig 3 data/Fig 3G_data/replicate 2/rad9del+sgs1/._18.tif
- Fig 3 data/Fig 3G_data/replicate 2/rad9del+sgs1/20.tif
- __MACOSX/Fig 3 data/Fig 3G_data/replicate 2/rad9del+sgs1/._20.tif
- Fig 3 data/Fig 3G_data/replicate 2/rad9del+D2-sgs1/13.tif
- __MACOSX/Fig 3 data/Fig 3G_data/replicate 2/rad9del+D2-sgs1/._13.tif
- Fig 3 data/Fig 3G_data/replicate 2/rad9del+D2-sgs1/12.tif
- __MACOSX/Fig 3 data/Fig 3G_data/replicate 2/rad9del+D2-sgs1/._12.tif
- Fig 3 data/Fig 3G_data/replicate 2/rad9del+D2-sgs1/10.tif
- __MACOSX/Fig 3 data/Fig 3G_data/replicate 2/rad9del+D2-sgs1/._10.tif
- Fig 3 data/Fig 3G_data/replicate 2/rad9del+D2-sgs1/11.tif
- __MACOSX/Fig 3 data/Fig 3G_data/replicate 2/rad9del+D2-sgs1/._11.tif
- Fig 3 data/Fig 3G_data/replicate 2/rad9del+D2-sgs1/15.tif
- __MACOSX/Fig 3 data/Fig 3G_data/replicate 2/rad9del+D2-sgs1/._15.tif
- Fig 3 data/Fig 3G_data/replicate 2/rad9del+D2-sgs1/14.tif
- __MACOSX/Fig 3 data/Fig 3G_data/replicate 2/rad9del+D2-sgs1/._14.tif
- Fig 3 data/Fig 3G_data/replicate 2/rad9del+D2-sgs1/16.tif
- __MACOSX/Fig 3 data/Fig 3G_data/replicate 2/rad9del+D2-sgs1/._16.tif
- Fig 3 data/Fig 3G_data/replicate 2/rad9del+D2-sgs1/17.tif
- __MACOSX/Fig 3 data/Fig 3G_data/replicate 2/rad9del+D2-sgs1/._17.tif
- Fig 3 data/Fig 3G_data/replicate 2/rad9del+D2-sgs1/9.tif
- __MACOSX/Fig 3 data/Fig 3G_data/replicate 2/rad9del+D2-sgs1/._9.tif
- Fig 3 data/Fig 3G_data/replicate 2/rad9del+D2-sgs1/8.tif
- __MACOSX/Fig 3 data/Fig 3G_data/replicate 2/rad9del+D2-sgs1/._8.tif
- Fig 3 data/Fig 3G_data/replicate 2/rad9del+D2-sgs1/rep_image_Rad52.tif
- Fig 3 data/Fig 3G_data/replicate 2/rad9del+D2-sgs1/3.tif
- __MACOSX/Fig 3 data/Fig 3G_data/replicate 2/rad9del+D2-sgs1/._3.tif
- Fig 3 data/Fig 3G_data/replicate 2/rad9del+D2-sgs1/2.tif
- __MACOSX/Fig 3 data/Fig 3G_data/replicate 2/rad9del+D2-sgs1/._2.tif
- Fig 3 data/Fig 3G_data/replicate 2/rad9del+D2-sgs1/1.tif
- __MACOSX/Fig 3 data/Fig 3G_data/replicate 2/rad9del+D2-sgs1/._1.tif
- Fig 3 data/Fig 3G_data/replicate 2/rad9del+D2-sgs1/5.tif
- __MACOSX/Fig 3 data/Fig 3G_data/replicate 2/rad9del+D2-sgs1/._5.tif
- Fig 3 data/Fig 3G_data/replicate 2/rad9del+D2-sgs1/4.tif
- __MACOSX/Fig 3 data/Fig 3G_data/replicate 2/rad9del+D2-sgs1/._4.tif
- Fig 3 data/Fig 3G_data/replicate 2/rad9del+D2-sgs1/6.tif
- __MACOSX/Fig 3 data/Fig 3G_data/replicate 2/rad9del+D2-sgs1/._6.tif
- Fig 3 data/Fig 3G_data/replicate 2/rad9del+D2-sgs1/7.tif
- __MACOSX/Fig 3 data/Fig 3G_data/replicate 2/rad9del+D2-sgs1/._7.tif
- Fig 3 data/Fig 3G_data/replicate 2/rad9del+D2-sgs1/19.tif
- __MACOSX/Fig 3 data/Fig 3G_data/replicate 2/rad9del+D2-sgs1/._19.tif
- Fig 3 data/Fig 3G_data/replicate 2/rad9del+D2-sgs1/rep_image_Rad52_DIC.tif
- Fig 3 data/Fig 3G_data/replicate 2/rad9del+D2-sgs1/18.tif
- __MACOSX/Fig 3 data/Fig 3G_data/replicate 2/rad9del+D2-sgs1/._18.tif
- Fig 3 data/Fig 3G_data/replicate 2/rad9del+D2-sgs1/20.tif
- __MACOSX/Fig 3 data/Fig 3G_data/replicate 2/rad9del+D2-sgs1/._20.tif
- Fig 3 data/Fig 3G_data/replicate 3/rad9del+sgs1+001MMS/13.tif
- __MACOSX/Fig 3 data/Fig 3G_data/replicate 3/rad9del+sgs1+001MMS/._13.tif
- Fig 3 data/Fig 3G_data/replicate 3/rad9del+sgs1+001MMS/12.tif
- __MACOSX/Fig 3 data/Fig 3G_data/replicate 3/rad9del+sgs1+001MMS/._12.tif
- Fig 3 data/Fig 3G_data/replicate 3/rad9del+sgs1+001MMS/10.tif
- __MACOSX/Fig 3 data/Fig 3G_data/replicate 3/rad9del+sgs1+001MMS/._10.tif
- Fig 3 data/Fig 3G_data/replicate 3/rad9del+sgs1+001MMS/11.tif
- __MACOSX/Fig 3 data/Fig 3G_data/replicate 3/rad9del+sgs1+001MMS/._11.tif
- Fig 3 data/Fig 3G_data/replicate 3/rad9del+sgs1+001MMS/15.tif
- __MACOSX/Fig 3 data/Fig 3G_data/replicate 3/rad9del+sgs1+001MMS/._15.tif
- Fig 3 data/Fig 3G_data/replicate 3/rad9del+sgs1+001MMS/14.tif
- __MACOSX/Fig 3 data/Fig 3G_data/replicate 3/rad9del+sgs1+001MMS/._14.tif
- Fig 3 data/Fig 3G_data/replicate 3/rad9del+sgs1+001MMS/16.tif
- __MACOSX/Fig 3 data/Fig 3G_data/replicate 3/rad9del+sgs1+001MMS/._16.tif
- Fig 3 data/Fig 3G_data/replicate 3/rad9del+sgs1+001MMS/17.tif
- __MACOSX/Fig 3 data/Fig 3G_data/replicate 3/rad9del+sgs1+001MMS/._17.tif
- Fig 3 data/Fig 3G_data/replicate 3/rad9del+sgs1+001MMS/9.tif
- __MACOSX/Fig 3 data/Fig 3G_data/replicate 3/rad9del+sgs1+001MMS/._9.tif
- Fig 3 data/Fig 3G_data/replicate 3/rad9del+sgs1+001MMS/8.tif
- __MACOSX/Fig 3 data/Fig 3G_data/replicate 3/rad9del+sgs1+001MMS/._8.tif
- Fig 3 data/Fig 3G_data/replicate 3/rad9del+sgs1+001MMS/3.tif
- __MACOSX/Fig 3 data/Fig 3G_data/replicate 3/rad9del+sgs1+001MMS/._3.tif
- Fig 3 data/Fig 3G_data/replicate 3/rad9del+sgs1+001MMS/2.tif
- __MACOSX/Fig 3 data/Fig 3G_data/replicate 3/rad9del+sgs1+001MMS/._2.tif
- Fig 3 data/Fig 3G_data/replicate 3/rad9del+sgs1+001MMS/1.tif
- __MACOSX/Fig 3 data/Fig 3G_data/replicate 3/rad9del+sgs1+001MMS/._1.tif
- Fig 3 data/Fig 3G_data/replicate 3/rad9del+sgs1+001MMS/5.tif
- __MACOSX/Fig 3 data/Fig 3G_data/replicate 3/rad9del+sgs1+001MMS/._5.tif
- Fig 3 data/Fig 3G_data/replicate 3/rad9del+sgs1+001MMS/4.tif
- __MACOSX/Fig 3 data/Fig 3G_data/replicate 3/rad9del+sgs1+001MMS/._4.tif
- Fig 3 data/Fig 3G_data/replicate 3/rad9del+sgs1+001MMS/6.tif
- __MACOSX/Fig 3 data/Fig 3G_data/replicate 3/rad9del+sgs1+001MMS/._6.tif
- Fig 3 data/Fig 3G_data/replicate 3/rad9del+sgs1+001MMS/7.tif
- __MACOSX/Fig 3 data/Fig 3G_data/replicate 3/rad9del+sgs1+001MMS/._7.tif
- Fig 3 data/Fig 3G_data/replicate 3/rad9del+sgs1+001MMS/19.tif
- __MACOSX/Fig 3 data/Fig 3G_data/replicate 3/rad9del+sgs1+001MMS/._19.tif
- Fig 3 data/Fig 3G_data/replicate 3/rad9del+sgs1+001MMS/18.tif
- __MACOSX/Fig 3 data/Fig 3G_data/replicate 3/rad9del+sgs1+001MMS/._18.tif
- Fig 3 data/Fig 3G_data/replicate 3/rad9del+sgs1+001MMS/20.tif
- __MACOSX/Fig 3 data/Fig 3G_data/replicate 3/rad9del+sgs1+001MMS/._20.tif
- Fig 3 data/Fig 3G_data/replicate 3/rad9del+D2-sgs1+001MMS/13.tif
- __MACOSX/Fig 3 data/Fig 3G_data/replicate 3/rad9del+D2-sgs1+001MMS/._13.tif
- Fig 3 data/Fig 3G_data/replicate 3/rad9del+D2-sgs1+001MMS/12.tif
- __MACOSX/Fig 3 data/Fig 3G_data/replicate 3/rad9del+D2-sgs1+001MMS/._12.tif
- Fig 3 data/Fig 3G_data/replicate 3/rad9del+D2-sgs1+001MMS/10.tif
- __MACOSX/Fig 3 data/Fig 3G_data/replicate 3/rad9del+D2-sgs1+001MMS/._10.tif
- Fig 3 data/Fig 3G_data/replicate 3/rad9del+D2-sgs1+001MMS/11.tif
- __MACOSX/Fig 3 data/Fig 3G_data/replicate 3/rad9del+D2-sgs1+001MMS/._11.tif
[truncated: 277 more entries]
