# Supplementary material for: Multi-step control of homologous recombination via Mec1/ATR suppresses chromosomal rearrangements
Source: EMBO J. 2024 Jun 5;43(14):3027–43. doi: 10.1038/s44318-024-00139-9 (PMC11251156; doi:10.1038/s44318-024-00139-9)
Supplement: Supplementary file 8 — Source data Fig. 3 [file 44318_2024_139_MOESM8_ESM.zip › Fig 3 data/Figure3J_data/Figure3J_GCR.xlsx]

## Sheet: Sheet1
colony number on GCR plates				colony number per culture
	(BRCT-Sgs1 only did 16 isolates)					GCR rate			GCR rate			GCR rate
ddc1delMAD dt +Sgs1	ddc1delMAD dt+BRCT-Sgs1	ddc1delMAD dt +RBD-Sgs1		ddc1delMAD dt +Sgs1 +500			ddc1delMAD dt+BRCT-Sgs1 +600			ddc1delMAD dt +RBD-Sgs1 +650
9	4	0		36	10.1	5126.9	13.3333	4.7	1249.17	0	0	0
13	26	1		52	13.5	6852.79	86.6667	20.3	5395.35	3.07692	1.7	1511.11
4	20	0		16	5.4	2741.12	66.6667	16.4	4358.8	0	0	0
2	8	0		8	3.3	1675.13	26.6667	8	2126.25	0	0	0
6	7	1		24	7.4	3756.35	23.3333	7.2	1913.62	3.07692	1.7	1511.11
4	21	0		16	5.4	2741.12	70	17.1	4544.85	0	0	0
20	3	0		80	19.1	9695.43	10	3.9	1036.54	0	0	0
10	33	0		40	11	5583.76	110	24.9	6617.94	0	0	0
1	23	0		4	2	1015.23	76.6667	18.4	4890.37	0	0	0
5	2	0		20	6.4	3248.73	6.66667	2.8	744.186	0	0	0
9	0	0		36	10.1	5126.9	0	0	0	0	0	0
2	16	0		8	3.3	1675.13	53.3333	13.8	3667.77	0	0	0
0	1	0		0	0	0	3.33333	1.8	478.405	0	0	0
8	27	1		32	9.2	4670.05	90	21	5581.4	3.07692	1.7	1511.11
10	18	0		40	11	5583.76	60	15.2	4039.87	0	0	0
1	9	0		4	2	1015.23	30	8.8	2338.87	0	0	0
					6.9	3502.54		11.3	3003.32		0	0
				viability (50*100*(1000/75)dilution			viability (100*50*(1000/40)dilution			viability (50*100*(1000/80)dilution
				154			119			106
				127			152			98
				152			166			73
				158			165			83
				147.75			150.5			90
				9850000			18812500			5625000
						GCR rate						GCR rate
ddc1delMAD dt +Sgs1		ddc1delMAD dt +RBD-Sgs1		ddc1delMAD dt +Sgs1 +500						ddc1delMAD dt +RBD-Sgs1 +500
14		1		56	14.3	7233.46				4	2	1543.41
2		0		8	3.3	1669.26				0	0	0
4		0		16	5.4	2731.52				0	0	0
15		0		60	15.2	7688.72				0	0	0
20		0		80	19.1	9661.48				0	0	0
6		0		24	7.4	3743.19				0	0	0
8		0		32	9.2	4653.7				0	0	0
12		0		48	12.7	6424.12				0	0	0
0		0		0	0	0				0	0	0
4		0		16	5.4	2731.52				0	0	0
1		0		4	2	1011.67				0	0	0
52		0		208	42	21245.1				0	0	0
14		0		56	14.3	7233.46				0	0	0
5		0		20	6.4	3237.35				0	0	0
12		0		48	12.7	6424.12				0	0	0
22		0		88	20.6	10420.2				0	0	0
					10.95	5538.91					0	0
				viability (50*100*(1000/65)dilution						viability (50*100*(1000/60)dilution
				104						94
				139						60
				150						73
				121						84
				128.5						77.75
				9.88462e+06						6.47917e+06
