# Supplementary material for: Multi-step control of homologous recombination via Mec1/ATR suppresses chromosomal rearrangements
Source: EMBO J. 2024 Jun 5;43(14):3027–43. doi: 10.1038/s44318-024-00139-9 (PMC11251156; doi:10.1038/s44318-024-00139-9)
Supplement: Supplementary file 8 — Source data Fig. 3 [file 44318_2024_139_MOESM8_ESM.zip › Fig 3 data/Figure3I_data/Figure3I_GCR.xlsx]

## Sheet: Sheet1
colony number on GCR plates
						GCR rate			GCR rate			GCR rate
tel1 rad9 exo1 sgs1 +Sgs1	tel1 rad9 exo1 sgs1 +Sgs1(APdel)	tel1 rad9 exo1 sgs1 +RBD-Sgs1(APdel)		tel1 rad9 exo1 sgs1 +Sgs1 +600			tel1 rad9 exo1 sgs1 +Sgs1(APdel) +700			tel1 rad9 exo1 sgs1 +RBD-Sgs1(APdel) +1000
6	>144	1		20	6.4	1314.51	411.429	74.2	19839.6	2	1.3	447.312
3		2		10	3.9	801.027	0		0	4	2	688.172
27		1		90	21	4313.22	0		0	2	1.3	447.312
20		2		66.6667	16.5	3388.96	0		0	4	2	688.172
2		1		6.66667	2.9	595.635	0		0	2	1.3	447.312
0		0		0	0	0	0		0	0	0	0
2		7		6.66667	2.9	595.635	0		0	14	4.9	1686.02
9		0		30	8.8	1807.45	0		0	0	0	0
0		2		0	0	0	0		0	4	2	688.172
10		1		33.3333	9.5	1951.22	0		0	2	1.3	447.312
10		0		33.3333	9.5	1951.22	0		0	0	0	0
4		0		13.3333	4.7	965.34	0		0	0	0	0
10		0		33.3333	9.5	1951.22	0		0	0	0	0
6		0		20	6.4	1314.51	0		0	0	0	0
2		0		6.66667	2.9	595.635	0		0	0	0	0
2		0		6.66667	2.9	595.635	0		0	0	0	0
										0	0
					5.55	1139.92		74.2	0		0.65	223.656
				viability (100*50*(1000/40)dilution			viability (100*50*(1000/50)dilution			viability (100*50*(1000/80)dilution
				195			172			210
				211			185			233
				199			182			238
				174			209			249
				194.75			187			232.5
				24343750			18700000			14531250
						GCR rate			GCR rate			GCR rate
tel1 rad9 exo1 sgs1 +Sgs1	tel1 rad9 exo1 sgs1 +Sgs1(APdel)	tel1 rad9 exo1 sgs1 +RBD-Sgs1(APdel)		tel1 rad9 exo1 sgs1 +Sgs1 +700			tel1 rad9 exo1 sgs1 +Sgs1(APdel) +800			tel1 rad9 exo1 sgs1 +RBD-Sgs1(APdel) +1000
1	>152	3		2.85714	1.6	379.447	380	69.4	20849.8	6	2.7	995.392
0		1		0	0	0	0		0	2	1.3	479.263
0		0		0	0	0	0		0	0	0	0
0		4		0	0	0	0		0	8	3.3	1216.59
1		113		2.85714	1.6	379.447	0		0	226	45	16589.9
1		2		2.85714	1.6	379.447	0		0	4	2	737.327
0		3		0	0	0	0		0	6	2.7	995.392
2		0		5.71429	2.6	616.601	0		0	0	0	0
3		1		8.57143	3.4	806.324	0		0	2	1.3	479.263
2		0		5.71429	2.6	616.601	0		0	0	0	0
0		0		0	0	0	0		0	0	0	0
0		1		0	0	0	0		0	2	1.3	479.263
1		0		2.85714	1.6	379.447	0		0	0	0	0
1		4		2.85714	1.6	379.447	0		0	8	3.3	1216.59
1		4		2.85714	1.6	379.447	0		0	8	3.3	1216.59
2		0		5.71429	2.6	616.601	0		0	0	0	0
					1.6	379.447		69.4	0		1.3	479.263
				viability (100*50*(1000/60)dilution			viability (100*50*(1000/70)dilution			viability (100*50*(1000/80)dilution
				293			208			206
				244			237			227
				205			243			231
				270			244			204
				253			233			217
				2.10833e+07			1.66429e+07			13562500
