# Supplementary material for: Multi-step control of homologous recombination via Mec1/ATR suppresses chromosomal rearrangements
Source: EMBO J. 2024 Jun 5;43(14):3027–43. doi: 10.1038/s44318-024-00139-9 (PMC11251156; doi:10.1038/s44318-024-00139-9)
Supplement: Supplementary file 8 — Source data Fig. 3 [file 44318_2024_139_MOESM8_ESM.zip › Fig 3 data/Figure3D_data/Fig3D_BIR results.xlsx]

## Sheet: Sheet1
blue group	all *100%				averge	% of EV averge 3.2091
ev	4.1093	4.1165	3.6178		3.94787
Dpb11-Sgs1	0.0963	0.136	0.2857		0.172667	5.3806
Ddc2-Sgs1	0.2198	0.1818	0.299		0.233533	7.2771
green group
ev	3.9181	3.3766	3.0026		3.43243
Dpb11-Sgs1	0.09316	0.1214	0.119		0.111187	3.4648
Ddc2-Sgs1	0.1761	0.1075	0.197		0.1602	4.992
red group
ev	2.4333	3.1765	1.131		2.24693
Dpb11-Sgs1	0.1714	0.126	0.1786		0.158667	4.9444
Ddc2-Sgs1	0.2304	0.1786	0.2041		0.204367	6.3684
EV averge
3.2091
