# Supplementary material for: Multi-step control of homologous recombination via Mec1/ATR suppresses chromosomal rearrangements
Source: EMBO J. 2024 Jun 5;43(14):3027–43. doi: 10.1038/s44318-024-00139-9 (PMC11251156; doi:10.1038/s44318-024-00139-9)
Supplement: Supplementary file 8 — Source data Fig. 3 [file 44318_2024_139_MOESM8_ESM.zip › Fig 3 data/Fig 3G_data/replicate 2/Rad52-foci-count.xlsx]

## Sheet: Sheet1
rad52foci
rad9del + Sgs1	rad9del + Ddc2-Sgs1	rad9del + Sgs1 +0.01%MMS 2h	rad9del + Ddc2-Sgs1 +0.01%MMS 2h
1/12/	0/8/	0/11/	2/7/
0/8/	0/9/	0/11/	2/11/
0/6/	1/8/	1/7/	1/7/
1/9/	1/6/	2/11/	3/10/
1/13/	0/12/	4/14/	1/9/
1/11/	2/7/	1/11/	2/8/
1/10/	0/9/	0/11/	2/11/
0/8/	4/8/	2/12/	4/11/
0/9/	0/10/	2/12/	4/10/
0/11/	1/8/	2/10/	4/7/
0/11/	0/10/	2/9/	3/9/
0/8/	0/9/	2/9/	4/10/
0/9/	3/9/	0/10/	1/8/
0/10/	1/8/	2/14/	2/13/
0/11/	2/10/	1/10/	4/15/
0/8/	1/9/	1/10/	4/11/
0/11/	1/13/	4/12/	2/7/
2/9/	2/9/	1/10/	3/13/
0/11/	1/8/	5/16/	3/9/
0/12/	1/8/	0/13/	3/8/
7/197	21/178	32/223	54/194
3.5533	11.7977	14.3498	27.835
