# Supplementary material for: Multi-step control of homologous recombination via Mec1/ATR suppresses chromosomal rearrangements
Source: EMBO J. 2024 Jun 5;43(14):3027–43. doi: 10.1038/s44318-024-00139-9 (PMC11251156; doi:10.1038/s44318-024-00139-9)
Supplement: Supplementary file 8 — Source data Fig. 3 [file 44318_2024_139_MOESM8_ESM.zip › Fig 3 data/Fig 3G_data/replicate 1/Rad52-foci-count.xlsx]

## Sheet: Sheet1
rad52foci
rad9del + Sgs1	rad9del + Ddc2-Sgs1	rad9del + Sgs1 +0.01%MMS 2h	rad9del + Ddc2-Sgs1 +0.01%MMS 2h
0/10/	3/13/	2/10/	1/8/
0/14/	1/9/	2/12/	3/7/
0/13/	1/9/	3/12/	2/9/
0/16/	2/12/	0/9/	3/9/
0/11/	0/10/	5/13/	3/9/
0/10/	3/11/	1/8/	3/9/
1/7/	4/10/	1/9/	1/10/
0/13/	1/9/	0/9/	4/9/
0/12/	1/13/	1/10/	2/10/
0/10/	0/8/	2/12/	3/10/
0/8/	1/8/	2/10/	5/11/
0/11/	0/8/	5/12/	2/9/
1/9/	1/10/	3/11/	5/9/
0/11/	1/13/	2/9/	3/11/
2/10/	2/11/	0/12/	4/9/
0/10/	0/8/	3/13/	1/10/
2/16/	1/10/	3/15/	5/12/
2/14/	1/10/	2/10/	2/11/
0/12/	1/12/	1/12/	2/7/
0/17/	0/12/	3/10/	3/6/
8/234	24/206	41/218	57/185
3.4188	11.6505	18.8073	30.8108
