# Supplementary material for: Multi-step control of homologous recombination via Mec1/ATR suppresses chromosomal rearrangements
Source: EMBO J. 2024 Jun 5;43(14):3027–43. doi: 10.1038/s44318-024-00139-9 (PMC11251156; doi:10.1038/s44318-024-00139-9)
Supplement: Supplementary file 8 — Source data Fig. 3 [file 44318_2024_139_MOESM8_ESM.zip › Fig 3 data/Figure3E_data/Sgs1 rejector sensitivity-mec1/order.txt]

MBS189(mec1del)
+EV
+RBD-Sgs1
+BRCT3/4-Sgs1
+RBD-Sgs1(hd)
+Ddc1-Sgs1
