# Supplementary material for: Multi-step control of homologous recombination via Mec1/ATR suppresses chromosomal rearrangements
Source: EMBO J. 2024 Jun 5;43(14):3027–43. doi: 10.1038/s44318-024-00139-9 (PMC11251156; doi:10.1038/s44318-024-00139-9)
Supplement: Supplementary file 9 — Source data Fig. 4 [file 44318_2024_139_MOESM9_ESM.zip]

Archive with 18 entries (14 files):
- Fig 4 data/
- Fig 4 data/.DS_Store
- __MACOSX/Fig 4 data/._.DS_Store
- Fig 4 data/Figure4A_data/
- Fig 4 data/Figure4B_data/
- Fig 4 data/Figure4C_data/
- Fig 4 data/Figure4A_data/.DS_Store
- __MACOSX/Fig 4 data/Figure4A_data/._.DS_Store
- Fig 4 data/Figure4A_data/Figure4A_GCR.xlsx
- __MACOSX/Fig 4 data/Figure4A_data/._Figure4A_GCR.xlsx
- Fig 4 data/Figure4B_data/.DS_Store
- __MACOSX/Fig 4 data/Figure4B_data/._.DS_Store
- Fig 4 data/Figure4B_data/Figure4B_GCR.xlsx
- __MACOSX/Fig 4 data/Figure4B_data/._Figure4B_GCR.xlsx
- Fig 4 data/Figure4C_data/.DS_Store
- __MACOSX/Fig 4 data/Figure4C_data/._.DS_Store
- Fig 4 data/Figure4C_data/Figure4C_GCR.xlsx
- __MACOSX/Fig 4 data/Figure4C_data/._Figure4C_GCR.xlsx
