# Supplementary material for: Multi-step control of homologous recombination via Mec1/ATR suppresses chromosomal rearrangements
Source: EMBO J. 2024 Jun 5;43(14):3027–43. doi: 10.1038/s44318-024-00139-9 (PMC11251156; doi:10.1038/s44318-024-00139-9)
Supplement: Supplementary file 9 — Source data Fig. 4 [file 44318_2024_139_MOESM9_ESM.zip › Fig 4 data/Figure4A_data/Figure4A_GCR.xlsx]

## Sheet: Sheet1
colony number on GCR plates
									GCR rate			GCR rate			GCR rate			GCR rate			GCR rate			GCR rate
ddc1delMAD dt +EV	ddc1delMAD dt +RBD-Sgs1	ddc1delMAD dt +RBD-Sgs1(hd)	ddc1delMAD dt +RBD-Sgs1(tim)	ddc1delMAD dt +RBD-Sgs1(1035)	ddc1delMAD dt +RBD-Sgs1(1271)		ddc1delMAD dt +EV +500			ddc1delMAD dt +RBD-Sgs1 +650			ddc1delMAD dt +RBD-Sgs1(hd) +600			ddc1delMAD dt +RBD-Sgs1(tim) +650			ddc1delMAD dt +RBD-Sgs1(1035) +500			ddc1delMAD dt +RBD-Sgs1(1271) +550
28	0	94	0	5	34		112	25.1	12746.1	0	0	0	313.333	59	67859.4	0	0	0	20	6.4	4177.16	123.636	27.2	28041.2
41	1	25	0	14	0		164	34.4	17468.8	3.07692	1.7	1511.11	83.3333	19.7	22658.1	0	0	0	56	14.3	9333.33	0	0	0
48	0	103	0	8	0		192	39.2	19906.2	0	0	0	343.333	63.8	73380.2	0	0	0	32	9.2	6004.66	0	0	0
25	0	121	0	35	0		100	22.9	11628.9	0	0	0	403.333	73	83961.7	0	0	0	140	30.2	19711	0	0	0
30	1	77	3	21	0		120	26.7	13558.6	3.07692	1.7	1511.11	256.667	50	57508	9.23077	3.6	5691.7	84	19.9	12988.3	0	0	0
5	0	2	0	35	0		20	6.4	3250	0	0	0	6.66667	2.8	3220.45	0	0	0	140	30.2	19711	0	0	0
23	0	33	0	23	0		92	21.4	10867.2	0	0	0	110	24.9	28639	0	0	0	92	21.4	13967.4	0	0	0
8	0	48	0	2	0		32	9.2	4671.88	0	0	0	160	33.8	38875.4	0	0	0	8	3.3	2153.85	0	0	0
8	0	107	1	24	0		32	9.2	4671.88	0	0	0	356.667	65.9	75795.5	3.07692	1.7	2687.75	96	22.1	14424.2	0	0	0
42	0	2	0	7	0		168	35	17773.4	0	0	0	6.66667	2.8	3220.45	0	0	0	28	8.3	5417.25	0	0	0
8	0	119	0	9	0		32	9.2	4671.88	0	0	0	396.667	72	82811.5	0	0	0	36	10.1	6592.07	0	0	0
45	0	27	0	19	0		180	37.1	18839.8	0	0	0	90	21	24153.4	0	0	0	76	18.3	11944.1	0	0	0
27	0	98	0	34	0		108	24.5	12441.4	0	0	0	326.667	61	70159.7	0	0	0	136	29.5	19254.1	0	0	0
34	1	5	0	35	0		136	29.5	14980.5	3.07692	1.7	1511.11	16.6667	5.6	6440.89	0	0	0	140	30.2	19711	0	0	0
2	0	8	0	1	0		8	3.3	1675.78	0	0	0	26.6667	8	9201.28	0	0	0	4	2	1305.36	0	0	0
6	0	84	3	20	0		24	7.4	3757.81	0	0	0	280	53.7	61763.6	9.23077	3.6	5691.7	80	19.1	12466.2	0	0	0
								23.7	12035.2		0	0		41.9	48191.7		0	0		18.7	12205.1		0	0
							viability (50*100*(1000/65)dilution			viability (50*100*(1000/80)dilution			viability (50*100*(1000/90)dilution			viability (50*100*(1000/100)dilution			viability (50*100*(1000/70)dilution			viability (50*100*(1000/75)dilution
							140			106			74			62			99			60
							128			98			76			73			118			78
							114			73			74			53			107			85
							130			83			89			65			105			68
							128			90			78.25			63.25			107.25			72.75
							9.84615e+06			5625000			4.34722e+06			3162500			7.66071e+06			4850000
									GCR rate			GCR rate			GCR rate			GCR rate			GCR rate			GCR rate
	ddc1delMAD dt +RBD-Sgs1	ddc1delMAD dt +RBD-Sgs1(hd)	ddc1delMAD dt +RBD-Sgs1(tim)	ddc1delMAD dt +RBD-Sgs1(1035)	ddc1delMAD dt +RBD-Sgs1(1271)		ddc1delMAD dt +EV +400			ddc1delMAD dt +RBD-Sgs1 +500			ddc1delMAD dt +RBD-Sgs1(hd) +600			ddc1delMAD dt +RBD-Sgs1(tim) +600			ddc1delMAD dt +RBD-Sgs1(1035) +550			ddc1delMAD dt +RBD-Sgs1(1271) +600
ddc1delMAD dt +EV	1	57	0	17	1		110	24.9	12893.2	4	2	1543.41	190	40	52173.9	0	0	0	61.8182	15.5	10356.3	3.33333	1.8	1816.02
22	0	98	0	52	2		140	30.2	15637.5	0	0	0	326.667	61	79565.2	0	0	0	189.091	38.8	25924.3	6.66667	2.8	2824.93
28	0	44	1	26	5		250	48.9	25320.4	0	0	0	146.667	31.4	40956.5	3.33333	1.8	2050.63	94.5455	21.8	14565.7	16.6667	5.6	5649.85
50	0	12	0	38	1		195	39.8	20608.4	0	0	0	40	11	14347.8	0	0	0	138.182	30	20044.5	3.33333	1.8	1816.02
39	0	64	0	1	18		90	21	10873.8	0	0	0	213.333	42.8	55826.1	0	0	0	3.63636	1.9	1269.49	60	15.2	15335.3
18	0	24	0	23	22		70	17.1	8854.37	0	0	0	80	19.1	24913	0	0	0	83.6364	19.8	13229.4	73.3333	17.8	17958.5
14	0	29	0	33	0		10	3.9	2019.42	0	0	0	96.6667	22.2	28956.5	0	0	0	120	26.7	17839.6	0	0	0
2	0	19	0	95	0		105	24	12427.2	0	0	0	63.3333	15.8	20608.7	0	0	0	345.455	64	42761.7	0	0	0
21	0	101	0	1	0		40	11	5695.79	0	0	0	336.667	62.7	81782.6	0	0	0	3.63636	1.9	1269.49	0	0	0
8	0	55	10	18	0		145	31	16051.8	0	0	0	183.333	37.8	49304.3	33.3333	9.5	10822.8	65.4545	16.2	10824.1	0	0	0
29	0	28	0	1	0		130	28.4	14705.5	0	0	0	93.3333	21.6	28173.9	0	0	0	3.63636	1.9	1269.49	0	0	0
26	0	60	0	32	0		245	48	24854.4	0	0	0	200	40.6	52956.5	0	0	0	116.364	26	17371.9	0	0	0
49	0	41	0	10	0		75	18.1	9372.17	0	0	0	136.667	29.7	38739.1	0	0	0	36.3636	10.2	6815.14	0	0	0
15	0	85	3	43	0		150	32	16569.6	0	0	0	283.333	54.2	70695.7	10	3.9	4443.04	156.364	33	22049	0	0	0
30	0	126	0	25	0		55	14.1	7300.97	0	0	0	420	75.6	98608.7	0	0	0	90.9091	21.2	14164.8	0	0	0
11	0	28	0	7	0		265	51.2	26511.3	0	0	0	93.3333	21.6	28173.9	0	0	0	25.4545	7.7	5144.77	0	0	0
53
								26.65	13799.4		0	0		34.6	45130.4		0	0		20.5	13697.1		0	0
							viability (50*100*(1000/80)dilution			viability (50*100*(1000/60)dilution			viability (50*100*(1000/90)dilution			viability (50*100*(1000/90)dilution			viability (50*100*(1000/75)dilution			viability (50*100*(1000/85)dilution
							178			94			57			94			117			81
							165			60			89			80			102			95
							145			73			59			73			126			84
							130			84			71			69			104			77
							154.5			77.75			69			79			112.25			84.25
							9656250			6.47917e+06			3.83333e+06			4.38889e+06			7.48333e+06			4.95588e+06
