# Supplementary material for: Multi-step control of homologous recombination via Mec1/ATR suppresses chromosomal rearrangements
Source: EMBO J. 2024 Jun 5;43(14):3027–43. doi: 10.1038/s44318-024-00139-9 (PMC11251156; doi:10.1038/s44318-024-00139-9)
Supplement: Supplementary file 9 — Source data Fig. 4 [file 44318_2024_139_MOESM9_ESM.zip › Fig 4 data/Figure4B_data/Figure4B_GCR.xlsx]

## Sheet: Sheet1
colony number on GCR plates
								GCR rate			GCR rate			GCR rate			GCR rate			GCR rate
ddc1tel1rad53+EV	ddc1tel1rad53+RBD-Sgs1	ddc1tel1rad53+RBD-Sgs1(6mut)	ddc1tel1rad53+RBD-Sgs1(9mut)	ddc1tel1rad53+RBD-Sgs1(15mut)		ddc1tel1rad53+EV +700			ddc1tel1rad53+RBD-Sgs1 +900			ddc1tel1rad53+RBD-Sgs1(6mut) +800			ddc1tel1rad53+RBD-Sgs1(9mut) +1000			ddc1tel1rad53+RBD-Sgs1(15mut) +900
30	0	4	2	29		85.7143	20.2	8362.23	0	0	0	10	3.9	2357.68	4	2	1137.06	64.4444	16	9933.48
34	0	0	1	11		97.1429	22.3	9231.57	0	0	0	0	0	0	2	1.3	739.086	24.4444	7.5	4656.32
16	17	0	1	28		45.7143	12.2	5050.45	37.7778	10.5	6043.17	0	0	0	2	1.3	739.086	62.2222	15.6	9685.14
52	0	11	1	0		148.571	31.8	13164.3	0	0	0	27.5	8.2	4957.18	2	1.3	739.086	0	0	0
18	1	9	38	14		51.4286	13.4	5547.22	2.22222	1.4	805.755	22.5	7	4231.74	76	18.3	10404.1	31.1111	9	5587.58
11	0	4	0	30		31.4286	9.1	3767.14	0	0	0	10	3.9	2357.68	0	0	0	66.6667	16.4	10181.8
26	0	0	0	2		74.2857	18	7451.49	0	0	0	0	0	0	0	0	0	4.44444	2.2	1365.85
7	0	1	5	1		20	6.4	2649.42	0	0	0	2.5	1.5	906.801	10	3.9	2217.26	2.22222	1.4	869.18
31	0	2	0	75		88.5714	20.7	8569.21	0	0	0	5	2.4	1450.88	0	0	0	166.667	35	21729.5
13	1	0	2	22		37.1429	10.4	4305.3	2.22222	1.4	805.755	0	0	0	4	2	1137.06	48.8889	12.9	8008.87
40	0	0	8	4		114.286	25.6	10597.7	0	0	0	0	0	0	16	5.4	3070.05	8.88889	3.5	2172.95
49	0	23	1	15		140	30.2	12501.9	0	0	0	57.5	14.6	8826.2	2	1.3	739.086	33.3333	9.5	5898
30	0	1	2	5		85.7143	20.1	8320.83	0	0	0	2.5	1.5	906.801	4	2	1137.06	11.1111	4.1	2545.45
23	1	2	0	45		65.7143	16.3	6747.74	2.22222	1.4	805.755	5	2.4	1450.88	0	0	0	100	22.9	14217.3
2	0	13	0	2		5.71429	2.6	1076.33	0	0	0	32.5	9.3	5622.17	0	0	0	4.44444	2.2	1365.85
6	0	5	1	46		17.1429	5.7	2359.64	0	0	0	12.5	4.5	2720.4	2	1.3	739.086	102.222	23.1	14341.5
							17.15	7099.61		0	0		2.4	1450.88		1.3	739.086		9.25	5742.79
						viability (50*50*(1000/80)dilution			viability (50*50*(1000/100)dilution			viability (50*50*(1000/60)dilution			viability (50*50*(1000/70)dilution			viability (50*50*(1000/70)dilution
						442			331			213			256			223	195
						338			323			227			251			268
						372			362			169			240			168
						394			374			185			238			243	166
						386.5			347.5			198.5			246.25			225.5
						12078125			8687500			8.27083e+06			8.79464e+06			8.05357e+06
								GCR rate			GCR rate			GCR rate			GCR rate			GCR rate
ddc1tel1rad53+EV	ddc1tel1rad53+RBD-Sgs1	ddc1tel1rad53+RBD-Sgs1(6mut)	ddc1tel1rad53+RBD-Sgs1(9mut)	ddc1tel1rad53+RBD-Sgs1(15mut)		ddc1tel1rad53+EV +650			ddc1tel1rad53+RBD-Sgs1 +1000			ddc1tel1rad53+RBD-Sgs1(6mut) +850			ddc1tel1rad53+RBD-Sgs1(9mut) +1000			ddc1tel1rad53+RBD-Sgs1(15mut) +900
67	0	9	0	0		206.154	41.6	16475.2	0	0	0	21.1765	6.7	3735.19	0	0	0	0	0	0
36	0	11	2	14		110.769	25	9900.99	0	0	0	25.8824	7.8	4348.43	4	2	1044.78	31.1111	9	5669.29
9	1	8	8	6		27.6923	8.2	3247.52	2	1.3	820.513	18.8235	6.2	3456.45	16	5.4	2820.9	13.3333	4.7	2960.63
46	5	4	17	38		141.538	30.5	12079.2	10	3.9	2461.54	9.41176	3.7	2062.72	34	9.7	5067.16	84.4444	19.9	12535.4
13	0	5	10	12		40	11	4356.44	0	0	0	11.7647	4.3	2397.21	20	6.4	3343.28	26.6667	8	5039.37
36	0	2	0	31		110.769	25	9900.99	0	0	0	4.70588	2.2	1226.48	0	0	0	68.8889	16.9	10645.7
11	0	4	2	22		33.8462	9.6	3801.98	0	0	0	9.41176	3.7	2062.72	4	2	1044.78	48.8889	12.9	8125.98
26	0	10	5	5		80	19.1	7564.36	0	0	0	23.5294	7.3	4069.69	10	3.9	2037.31	11.1111	4.1	2582.68
62	0	3	4	8		190.769	39	15445.5	0	0	0	7.05882	3	1672.47	8	3.3	1723.88	17.7778	5.9	3716.54
20	0	5	1	37		61.5385	15.5	6138.61	0	0	0	11.7647	4.3	2397.21	2	1.3	679.104	82.2222	19.5	12283.5
14	1	0	0	11		43.0769	11.6	4594.06	2	1.3	820.513	0	0	0	0	0	0	24.4444	7.5	4724.41
0	1	5	9	2		0	0	0	2	1.3	820.513	11.7647	4.3	2397.21	18	6	3134.33	4.44444	2.2	1385.83
59	0	0	3	20		181.538	37.4	14811.9	0	0	0	0	0	0	6	2.7	1410.45	44.4444	11.9	7496.06
8	6	12	9	10		24.6154	7.5	2970.3	12	4.4	2777.12	28.2353	8.4	4682.93	18	6	3134.33	22.2222	7	4409.45
156		1	5	13		480	84.6	33505				2.35294	1.4	780.488	10	3.9	2037.31	28.8889	8.5	5354.33
27	2	6	3	25		83.0769	19.7	7801.98	4	2	1262.33	14.1176	4.9	2731.71	6	2.7	1410.45	55.5556	14.2	8944.88
							19.4	7683.17		0	0		4.3	2397.21		3	1567.16		8.25	5196.85
						viability (50*50*(1000/40)dilution			viability (50*50*(1000/80)dilution			viability (50*50*(1000/60)dilution			viability (50*50*(1000/70)dilution			viability (50*50*(1000/70)dilution
						224			127			197			263			244
						230			279			244			297			256
						156			305			229			236			179
						198			303			191			276			210
						202			253.5			215.25			268			222.25
						12625000			7921875			8.96875e+06			9.57143e+06			7937500
