# Supplementary material for: Multi-step control of homologous recombination via Mec1/ATR suppresses chromosomal rearrangements
Source: EMBO J. 2024 Jun 5;43(14):3027–43. doi: 10.1038/s44318-024-00139-9 (PMC11251156; doi:10.1038/s44318-024-00139-9)
Supplement: Supplementary file 9 — Source data Fig. 4 [file 44318_2024_139_MOESM9_ESM.zip › Fig 4 data/Figure4C_data/Figure4C_GCR.xlsx]

## Sheet: Sheet1
colony number on GCR plates
										GCR rate			GCR rate			GCR rate			GCR rate			GCR rate			GCR rate			GCR rate
ddc1delMAD dt +EV	ddc1delMAD dt +RBD-Sgs1	ddc1delMAD dt +RBD-BLM	ddc1delMAD dt +RBD-timBLM	ddc1delMAD dt +RBD-Mph1	ddc1delMAD dt +RBD-Pif1	ddc1delMAD dt +RBD-Rad5		ddc1delMAD dt +EV +500			ddc1delMAD dt +RBD-Sgs1 +650			ddc1delMAD dt +RBD-BLM +600			ddc1delMAD dt +RBD-timBLM +600			ddc1delMAD dt +RBD-Mph1 +800			ddc1delMAD dt +RBD-Pif1 +600			ddc1delMAD dt +RBD-Rad5 +800
28	0	146	86	43	141	116		112	25.1	12746.1	0	0	0	486.667	85.6	109004	286.667	54.8	60678.2	107.5	24.3	9274.81	470	83	51875	290	55.3	18372.1
41	1	2	69	58	37	6		164	34.4	17468.8	3.07692	1.7	1511.11	6.66667	2.8	3565.54	230	45.6	50491.3	145	31	11832.1	123.333	27.2	17000	15	5.2	1727.57
48	0	41	79	21	117	99		192	39.2	19906.2	0	0	0	136.667	29.7	37820.2	263.333	51	56470.6	52.5	13.6	5190.84	390	71	44375	247.5	48.4	16079.7
25	0	83	15	19	109	4		100	22.9	11628.9	0	0	0	276.667	53.1	67618	50	13.1	14505.2	47.5	12.6	4809.16	363.333	66.9	41812.5	10	3.9	1295.68
30	1	18	83	48	120	104		120	26.7	13558.6	3.07692	1.7	1511.11	60	15.2	19355.8	276.667	53.1	58795.8	120	26.7	10190.8	400	72.5	45312.5	260	50.5	16777.4
5	0	81	47	14	79	35		20	6.4	3250	0	0	0	270	52	66217.2	156.667	33.1	36650.5	35	9.9	3778.63	263.333	51	31875	87.5	20.5	6810.63
23	0	12	94	114	76	95		92	21.4	10867.2	0	0	0	40	11	14007.5	313.333	59	65328.7	285	54.5	20801.5	253.333	49.3	30812.5	237.5	46.9	15581.4
8	0	128	127	13	105	47		32	9.2	4671.88	0	0	0	426.667	76.6	97543.1	423.333	76	84152.2	32.5	9.3	3549.62	350	64.8	40500	117.5	26.1	8671.1
8	0	14	132	46	136	3		32	9.2	4671.88	0	0	0	46.6667	12.4	15790.3	440	78.6	87031.1	115	25.8	9847.33	453.333	80.6	50375	7.5	3.1	1029.9
42	0	61	148	63	84	59		168	35	17773.4	0	0	0	203.333	41	52209.7	493.333	86.7	96000	157.5	33.3	12709.9	280	53.7	33562.5	147.5	31.6	10498.3
8	0	121	96	54	94	28		32	9.2	4671.88	0	0	0	403.333	73	92958.8	320	60	66436	135	29.3	11183.2	313.333	59	36875	70	17.1	5681.06
45	0	137	109	27	23	110		180	37.1	18839.8	0	0	0	456.667	81	103146	363.333	66.9	74076.1	67.5	16.6	6335.88	76.6667	18.4	11500	275	53	17608
27	0	109	27	18	126	12		108	24.5	12441.4	0	0	0	363.333	66.8	85063.7	90	21	23252.6	45	12.1	4618.32	420	75.6	47250	30	8.8	2923.59
34	1	13	8	28	156	108		136	29.5	14980.5	3.07692	1.7	1511.11	43.3333	11.7	14898.9	26.6667	8	8858.13	70	17.1	6526.72	520	90.6	56625	270	52	17275.7
2	0	97	72	127	65	33		8	3.3	1675.78	0	0	0	323.333	60.6	77168.5	240	47.1	52152.2	317.5	59.7	22786.3	216.667	43.3	27062.5	82.5	19.5	6478.41
6	0	4	69	95	11	73		24	7.4	3757.81	0	0	0	13.3333	4.7	5985.02	230	45.6	50491.3	237.5	46.9	17900.8	36.6667	10.2	6375	182.5	37.6	12491.7
									23.7	12035.2		0	0		46.5	59213.5		52.05	57633.2		25.05	9561.07		61.9	38687.5		28.85	9584.72
								viability (50*100*(1000/65)dilution			viability (50*100*(1000/80)dilution			viability (50*100*(1000/85)dilution			viability (50*100*(1000/80)dilution			viability (100*50*(1000/50)dilution			viability (100*50*(1000/50)dilution			viability (100*50*(1000/50)dilution
								140			106			64			66			137			75			156
								128			98			70			80			146			80			144
								114			73			74			71			124			81			157
								130			83			59			72			117			84			145
								128			90			66.75			72.25			131			80			150.5
								9.84615e+06			5625000			3.92647e+06			4515625			13100000			8000000			15050000
										GCR rate			GCR rate									GCR rate
ddc1delMAD dt +EV	ddc1delMAD dt +RBD-Sgs1			ddc1delMAD dt +RBD-Mph1				ddc1delMAD dt +EV +400			ddc1delMAD dt +RBD-Sgs1 +500									ddc1delMAD dt +RBD-Mph1 +800
22	1			136				110	24.9	12893.2	4	2	1543.41							340	63.2	18252.7
28	0			128				140	30.2	15637.5	0	0	0							320	60	17328.5
50	0			65				250	48.9	25320.4	0	0	0							162.5	34.1	9848.38
39	0			60				195	39.8	20608.4	0	0	0							150	32	9241.88
18	0			84				90	21	10873.8	0	0	0							210	42.2	12187.7
14	0			89				70	17.1	8854.37	0	0	0							222.5	44.3	12794.2
2	0			47				10	3.9	2019.42	0	0	0							117.5	26.1	7537.91
21	0			113				105	24	12427.2	0	0	0							282.5	54	15595.7
8	0			95				40	11	5695.79	0	0	0							237.5	46.8	13516.2
29	0			43				145	31	16051.8	0	0	0							107.5	24.3	7018.05
26	0			17				130	28.4	14705.5	0	0	0							42.5	11.5	3321.3
49	0			103				245	48	24854.4	0	0	0							257.5	50	14440.4
15	0			123				75	18.1	9372.17	0	0	0							307.5	58	16750.9
30	0			94				150	32	16569.6	0	0	0							235	46.4	13400.7
11	0			147				55	14.1	7300.97	0	0	0							367.5	67.5	19494.6
53	0			55				265	51.2	26511.3	0	0	0							137.5	29.8	8606.5
									26.65	13799.4		0	0								45.35	13097.5
								viability (50*100*(1000/80)dilution			viability (50*100*(1000/60)dilution									viability (100*50*(1000/40)dilution
								178			94									137
								165			60									146
								145			73									144
								130			84									127
								154.5			77.75									138.5
								9656250			6.47917e+06									17312500
