# Supplementary material for: Multi-step control of homologous recombination via Mec1/ATR suppresses chromosomal rearrangements
Source: EMBO J. 2024 Jun 5;43(14):3027–43. doi: 10.1038/s44318-024-00139-9 (PMC11251156; doi:10.1038/s44318-024-00139-9)
Supplement: Supplementary file 10 — Source data Fig. 5 [file 44318_2024_139_MOESM10_ESM.zip]

Archive with 18 entries (14 files):
- Fig 5 data/
- Fig 5 data/.DS_Store
- __MACOSX/Fig 5 data/._.DS_Store
- Fig 5 data/Figure5A_data/
- Fig 5 data/Figure5B_data/
- Fig 5 data/Figure5D_data/
- Fig 5 data/Figure5A_data/.DS_Store
- __MACOSX/Fig 5 data/Figure5A_data/._.DS_Store
- Fig 5 data/Figure5A_data/Figure5A_GCR.xlsx
- __MACOSX/Fig 5 data/Figure5A_data/._Figure5A_GCR.xlsx
- Fig 5 data/Figure5B_data/Figure5B_GCR.xlsx
- __MACOSX/Fig 5 data/Figure5B_data/._Figure5B_GCR.xlsx
- Fig 5 data/Figure5B_data/.DS_Store
- __MACOSX/Fig 5 data/Figure5B_data/._.DS_Store
- Fig 5 data/Figure5D_data/.DS_Store
- __MACOSX/Fig 5 data/Figure5D_data/._.DS_Store
- Fig 5 data/Figure5D_data/Fig 5D_data.xlsx
- __MACOSX/Fig 5 data/Figure5D_data/._Fig 5D_data.xlsx
