# Supplementary material for: Multi-step control of homologous recombination via Mec1/ATR suppresses chromosomal rearrangements
Source: EMBO J. 2024 Jun 5;43(14):3027–43. doi: 10.1038/s44318-024-00139-9 (PMC11251156; doi:10.1038/s44318-024-00139-9)
Supplement: Supplementary file 10 — Source data Fig. 5 [file 44318_2024_139_MOESM10_ESM.zip › Fig 5 data/Figure5A_data/Figure5A_GCR.xlsx]

## Sheet: Sheet1
colony number on GCR plates
					GCR rate			GCR rate
ddc1tel1rad53rad51+Sgs1	ddc1tel1rad53rad51+RBD-Sgs1		ddc1tel1rad53rad51+Sgs1 +1000			ddc1tel1rad53rad51+RBD-Sgs1 +1000
7	0		14	4.9	3379.31	0	0	0
0	0		0	0	0	0	0	0
9	0		18	6	4137.93	0	0	0
8	0		16	5.4	3724.14	0	0	0
0	0		0	0	0	0	0	0
9	0		18	6	4137.93	0	0	0
2	0		4	2	1379.31	0	0	0
0	0		0	0	0	0	0	0
0	0		0	0	0	0	0	0
2	0		4	2	1379.31	0	0	0
0	0		0	0	0	0	0	0
24	5		48	12.7	8758.62	10	3.9	2660.98
1	0		2	1.3	896.552	0	0	0
2	0		4	2	1379.31	0	0	0
0	1		0	0	0	2	1.3	886.994
12	0		24	7.4	5103.45	0	0	0
				2	1379.31		0	0
			viability (50*50*(1000/70)dilution			viability (50*50*(1000/80)dilution
			192			242
			176			234
			225			230
			219			232
			203			234.5
			7250000			7328125
					GCR rate			GCR rate
ddc1tel1rad53rad51+Sgs1	ddc1tel1rad53rad51+RBD-Sgs1		ddc1tel1rad53rad51+Sgs1 +1000			ddc1tel1rad53rad51+RBD-Sgs1 +1000
4	1		8	3.3	1476.51	2	1.3	560.647
73	8		146	31.2	13959.7	16	5.4	2328.84
0	0		0	0	0	0	0	0
15	3		30	8.8	3937.36	6	2.7	1164.42
14	0		28	8.3	3713.65	0	0	0
18	0		36	10.1	4519.02	0	0	0
6	1		12	4.4	1968.68	2	1.3	560.647
4	0		8	3.3	1476.51	0	0	0
15	5		30	8.8	3937.36	10	3.9	1681.94
10	0		20	6.4	2863.53	0	0	0
1	0		2	1.3	581.655	0	0	0
3	0		6	2.7	1208.05	0	0	0
42	0		84	19.9	8903.8	0	0	0
6	0		12	4.4	1968.68	0	0	0
24	2		48	12.7	5682.33	4	2	862.534
5	0		10	3.9	1744.97	0	0	0
				5.4	2416.11		0	0
			viability (100*50*(1000/100)dilution			viability (100*50*(1000/80)dilution
			215			168
			233			216
			207			182
			239			176
			223.5			185.5
			11175000			11593750
