# Supplementary material for: Multi-step control of homologous recombination via Mec1/ATR suppresses chromosomal rearrangements
Source: EMBO J. 2024 Jun 5;43(14):3027–43. doi: 10.1038/s44318-024-00139-9 (PMC11251156; doi:10.1038/s44318-024-00139-9)
Supplement: Supplementary file 10 — Source data Fig. 5 [file 44318_2024_139_MOESM10_ESM.zip › Fig 5 data/Figure5B_data/Figure5B_GCR.xlsx]

## Sheet: Sheet1
colony number on GCR plates
					GCR rate			GCR rate
ddc1tel1rad53rad52+Sgs1	ddc1tel1rad53rad52+RBD-Sgs1		ddc1tel1rad53rad52+Sgs1 +900			ddc1tel1rad53rad52+RBD-Sgs1 +1000
2	1		4.44444	2.2	1711.11	2	1.3	1132.9
8	1		17.7778	5.9	4588.89	2	1.3	1132.9
1	3		2.22222	1.4	1088.89	6	2.7	2352.94
1	6		2.22222	1.4	1088.89	12	4.4	3834.42
0	0		0	0	0	0	0	0
1	0		2.22222	1.4	1088.89	0	0	0
2	3		4.44444	2.2	1711.11	6	2.7	2352.94
0	2		0	0	0	4	2	1742.92
0	2		0	0	0	4	2	1742.92
1	0		2.22222	1.4	1088.89	0	0	0
1	24		2.22222	1.4	1088.89	48	12.7	11067.5
1	0		2.22222	1.4	1088.89	0	0	0
0	0		0	0	0	0	0	0
18	0		40	11	8555.56	0	0	0
0	0		0	0	0	0	0	0
1	3		2.22222	2.4	1866.67	6	2.7	2352.94
				1.4	1088.89		1.3	1132.9
			viability (50*50*(1000/70)dilution			viability (50*50*(1000/100)dilution
			150			234
			242			296
			157			215
			171			173
			180			229.5
			6.42857e+06			5737500
					GCR rate			GCR rate
ddc1tel1rad53rad52+Sgs1	ddc1tel1rad53rad52+RBD-Sgs1		ddc1tel1rad53rad52+Sgs1 +1000			ddc1tel1rad53rad52+RBD-Sgs1 +1000
25	0		50	13.1	6155.65	0	0	0
2	0		4	2	939.794	0	0	0
1	29		2	1.3	610.866	58	14.7	8430.11
0	6		0	0	0	12	4.4	2523.3
1	1		2	1.3	610.866	2	1.3	745.52
12	10		24	7.4	3477.24	20	6.4	3670.25
0	1		0	0	0	2	1.3	745.52
8	14		16	5.4	2537.44	28	8.3	4759.86
0	17		0	0	0	34	9.7	5562.72
4	0		8	3.3	1550.66	0	0	0
9	0		18	5.9	2772.39	0	0	0
1	1		2	1.3	610.866	2	1.3	745.52
1	2		2	1.3	610.866	4	2	1146.95
23	0		46	12.3	5779.74	0	0	0
0	2		0	0	0	4	2	1146.95
9	21		18	5.9	2772.39	42	11.4	6537.63
				1.65	775.33		1.65	946.237
			viability (100*50*(1000/80)dilution			viability (100*50*(1000/80)dilution
			191			139
			147			136
			179			146
			164			137
			170.25			139.5
			10640625			8718750
