# Supplementary material for: Multi-step control of homologous recombination via Mec1/ATR suppresses chromosomal rearrangements
Source: EMBO J. 2024 Jun 5;43(14):3027–43. doi: 10.1038/s44318-024-00139-9 (PMC11251156; doi:10.1038/s44318-024-00139-9)
Supplement: Supplementary file 10 — Source data Fig. 5 [file 44318_2024_139_MOESM10_ESM.zip › Fig 5 data/Figure5D_data/Fig 5D_data.xlsx]

## Sheet: Sheet1
(DLC signal)	(2 replicates)		(2 replicates)
Time post-DSB induction (hours)	WT + empty vector		WT + Dpb11BRCT3/4-Sgs1
0	0	0	0	0
2	0.05505	0.06465	0.00186	0.002725
4	0.17	0.11	0.01	0.01
6	0.05	0.06	0	0
