# Supplementary material for: Multi-step control of homologous recombination via Mec1/ATR suppresses chromosomal rearrangements
Source: EMBO J. 2024 Jun 5;43(14):3027–43. doi: 10.1038/s44318-024-00139-9 (PMC11251156; doi:10.1038/s44318-024-00139-9)
Supplement: Supplementary file 11 — Source data Fig. 6 [file 44318_2024_139_MOESM11_ESM.zip]

Archive with 18 entries (14 files):
- Fig 6 data/
- Fig 6 data/.DS_Store
- __MACOSX/Fig 6 data/._.DS_Store
- Fig 6 data/Fig 6F data/
- Fig 6 data/Fig 6E data/
- Fig 6 data/Fig 6B-D data/
- Fig 6 data/Fig 6F data/.DS_Store
- __MACOSX/Fig 6 data/Fig 6F data/._.DS_Store
- Fig 6 data/Fig 6F data/Fig 6F_data.xlsx
- __MACOSX/Fig 6 data/Fig 6F data/._Fig 6F_data.xlsx
- Fig 6 data/Fig 6E data/.DS_Store
- __MACOSX/Fig 6 data/Fig 6E data/._.DS_Store
- Fig 6 data/Fig 6E data/Figure6E_GCR.xlsx
- __MACOSX/Fig 6 data/Fig 6E data/._Figure6E_GCR.xlsx
- Fig 6 data/Fig 6B-D data/.DS_Store
- __MACOSX/Fig 6 data/Fig 6B-D data/._.DS_Store
- Fig 6 data/Fig 6B-D data/Fig 6B-D.xlsx
- __MACOSX/Fig 6 data/Fig 6B-D data/._Fig 6B-D.xlsx
