# Supplementary material for: Multi-step control of homologous recombination via Mec1/ATR suppresses chromosomal rearrangements
Source: EMBO J. 2024 Jun 5;43(14):3027–43. doi: 10.1038/s44318-024-00139-9 (PMC11251156; doi:10.1038/s44318-024-00139-9)
Supplement: Supplementary file 11 — Source data Fig. 6 [file 44318_2024_139_MOESM11_ESM.zip › Fig 6 data/Fig 6F data/Fig 6F_data.xlsx]

## Sheet: Sheet1
DLC signal at 2h post DSB induction
	rad9∆ sgs1∆ + EV	rad9∆ sgs1∆ + Sgs1	rad9∆ sgs1∆ + 9mut
replicate 1	0.02	0.009	0.007
replicate 2	0.024	0.008	0.008
replicate 3	0.028	0.011	0.009
