# Supplementary material for: Multi-step control of homologous recombination via Mec1/ATR suppresses chromosomal rearrangements
Source: EMBO J. 2024 Jun 5;43(14):3027–43. doi: 10.1038/s44318-024-00139-9 (PMC11251156; doi:10.1038/s44318-024-00139-9)
Supplement: Supplementary file 11 — Source data Fig. 6 [file 44318_2024_139_MOESM11_ESM.zip › Fig 6 data/Fig 6E data/Figure6E_GCR.xlsx]

## Sheet: Sheet1
colony number on GCR plates
										GCR rate			GCR rate			GCR rate			GCR rate			GCR rate			GCR rate			GCR rate
tel1 rad9 sgs1 +Sgs1	tel1 rad9 sgs1 +Sgs1(hd)	tel1 exo1 sgs1 +Sgs1	tel1 exo1 sgs1+Sgs1(hd)	tel1 rad9 exo1 sgs1 +Sgs1	tel1 rad9 exo1 sgs1 +Sgs1(hd)	tel1 rad9 exo1 sgs1 rad52 +Sgs1(hd)		tel1 rad9 sgs1 +Sgs1 +1000ul			tel1 rad9 sgs1 +Sgs1(hd) +1000			tel1 exo1 sgs1+Sgs1 +650			tel1 exo1 sgs1+Sgs1(hd) +400			tel1 rad9 exo1 sgs1 +Sgs1 +600			tel1 rad9 exo1 sgs1 +Sgs1(hd) +400			tel1 rad9 exo1 sgs1 rad52 +Sgs1(hd) +1000
1	0	7	157	6	>200	5		2	1.3	292.546	0	0	0	21.5385	6.8	1583.24	785	128.9	101297	20	6.4	1314.51	1000	158.7	58238.5	10	3.9	2418.6
0	0	2	22	3		4		0	0	0	0	0	0	6.15385	2.7	628.638	110	24.9	19567.8	10	3.9	801.027				8	3.3	2046.51
1	0	4	29	27		0		2	1.3	292.546	0	0	0	12.3077	4.5	1047.73	145	31	24361.5	90	21	4313.22				0	0	0
0	0	8	9	20		0		0	0	0	0	0	0	24.6154	7.5	1746.22	45	12.1	9508.84	66.6667	16.5	3388.96				0	0	0
0	0	3	15	2		0		0	0	0	0	0	0	9.23077	3.6	838.184	75	18.1	14224	6.66667	2.9	595.635				0	0	0
0	0	6	60	0		33		0	0	0	0	0	0	18.4615	6.1	1420.26	300	57	44793.7	0	0	0				66	16.3	10108.5
0	0	2	47	2		4		0	0	0	0	0	0	6.15385	2.7	628.638	235	46.4	36463.7	6.66667	2.9	595.635				8	3.3	2046.51
0	0	14	3	9		1		0	0	0	0	0	0	43.0769	11.6	2700.81	15	5.2	4086.44	30	8.8	1807.45				2	1.3	806.202
0	0	0	32	0		7		0	0	0	0	0	0	0	0	0	160	33.8	26561.9	0	0	0				14	4.9	3038.76
0	0	1	59	10		65		0	0	0	0	0	0	3.07692	1.7	395.809	295	56	44007.9	33.3333	9.5	1951.22				130	28.4	17612.4
0	0	0	184	10		17		0	0	0	0	0	0	0	0	0	920	147.7	116071	33.3333	9.5	1951.22				34	9.7	6015.5
0	0	7	163	4		5		0	0	0	0	0	0	21.5385	6.8	1583.24	815	133	104519	13.3333	4.7	965.34				10	3.9	2418.6
2	0	3	94	10		26		4	2	450.07	0	0	0	9.23077	3.6	838.184	470	83.1	65304.5	33.3333	9.5	1951.22				52	13.5	8372.09
1	0	2	60	6		16		2	1.3	292.546	0	0	0	6.15385	2.7	628.638	300	57	44793.7	20	6.4	1314.51				32	9.2	5705.43
0	0	14	18	2		0		0	0	0	0	0	0	43.0769	11.6	2700.81	90	21	16502.9	6.66667	2.9	595.635				0	0	0
0	0	2	35	2		4		0	0	0	0	0	0	6.15385	2.7	628.638	175	36.3	28526.5	6.66667	2.9	595.635				8	3.3	2046.51
												0	0					41.35	32495.1		5.55	1139.92					3.6	2232.56
								viability (100*50*(1000/40)dilution			viability (100*50*(1000/60)dilution			viability (100*50*(1000/50)dilution			viability (100*50*(1000/100)dilution			viability (100*50*(1000/40)dilution			viability (100*50*(1000/80)dilution			viability (100*50*(1000/80)dilution
								175			222			200			139			195			254			128
								165			174			213			114			211			192			153
								173			172			230			120			199			218			116
								198			189			216			136			174			208			119
								177.75			189.25			214.75			127.25			194.75			218			129
								22218750			1.57708e+07			21475000			6362500			24343750			13625000			8062500
										GCR rate			GCR rate			GCR rate			GCR rate			GCR rate			GCR rate			GCR rate
tel1 rad9 sgs1 +Sgs1	tel1 rad9 sgs1 +Sgs1(hd)	tel1 exo1 sgs1 +Sgs1	tel1 exo1 sgs1+Sgs1(hd)	tel1 rad9 exo1 sgs1 +Sgs1	tel1 rad9 exo1 sgs1 +Sgs1(hd)	tel1 rad9 exo1 sgs1 rad52 +Sgs1(hd)		tel1 rad9 sgs1 +Sgs1 +1000ul			tel1 rad9 sgs1 +Sgs1(hd) +1000			tel1 exo1 sgs1 +Sgs1 +600ul			tel1 exo1 sgs1+Sgs1(hd) +400			tel1 rad9 exo1 sgs1 +Sgs1 +700			tel1 rad9 exo1 sgs1 +Sgs1(hd) +400			tel1 rad9 exo1 sgs1 rad52 +Sgs1(hd) +1000
0	0	1	56	1	>200	10		0	0	0	0	0	0	3.33333	1.8	531.365	280	53.7	38983.7	2.85714	1.6	379.447	1000	158.7	57643.6	20	6.4	3723.64
0	0	2	54	0		0		0	0	0	0	0	0	6.66667	2.8	826.568	270	52	37749.5	0	0	0				0	0	0
0	0	4	16	0		13		0	0	0	0	0	0	13.3333	4.7	1387.45	80	19.1	13865.7	0	0	0				26	7.9	4596.36
8	0	3	200	0		0		16	5.4	1092.29	0	0	0	10	3.9	1151.29	1000	158.7	115209	0	0	0				0	0	0
0	0	0	20	1		8		0	0	0	0	0	0	0	0	0	100	22.9	16624.3	2.85714	1.6	379.447				16	5.4	3141.82
0	2	0	4	1		8		0	0	0	4	2	583.942	0	0	0	20	6.4	4646.1	2.85714	1.6	379.447				16	5.4	3141.82
0	0	0	24	0		24		0	0	0	0	0	0	0	0	0	120	26.7	19382.9	0	0	0				48	12.7	7389.09
0	0	10	25	2		1		0	0	0	0	0	0	33.3333	9.5	2804.43	125	27.6	20036.3	5.71429	2.6	616.601				2	1.3	756.364
0	0	0	17	3		0		0	0	0	0	0	0	0	0	0	85	20	14519.1	8.57143	3.4	806.324				0	0	0
0	0	0	48	2		11		0	0	0	0	0	0	0	0	0	240	47.1	34192.4	5.71429	2.6	616.601				22	6.9	4014.55
0	0	1	52	0		0		0	0	0	0	0	0	3.33333	1.8	531.365	260	50.5	36660.6	0	0	0				0	0	0
0	0	2	56	0		0		0	0	0	0	0	0	6.66667	2.8	826.568	280	53.7	38983.7	0	0	0				0	0	0
0	0	0	28	1		2		0	0	0	0	0	0	0	0	0	140	30.2	21923.8	2.85714	1.6	379.447				4	2	1163.64
0	0	0	22	1		0		0	0	0	0	0	0	0	0	0	110	24.9	18076.2	2.85714	1.6	379.447				0	0	0
0	0	2	55	1		2		0	0	0	0	0	0	6.66667	2.8	826.568	275	53	38475.5	2.85714	1.6	379.447				4	2	1163.64
0	0	4	145	2		0		0	0	0	0	0	0	13.3333	4.7	1387.45	725	120.3	87332.1	5.71429	2.6	616.601				0	0	0
												0	0					38.65	28058.1		1.6	379.447					1.65	960
								viability (100*50*(1000/40)dilution			viability (100*50*(1000/60)dilution			viability (100*50*(1000/60)dilution			viability (100*50*(1000/100)dilution			viability (100*50*(1000/60)dilution			viability (100*50*(1000/80)dilution			viability (100*50*(1000/80)dilution
								218			220			202			177			293			213			147
								178			195			213			114			244			234			145
								182			181			192			118			205			247			134
								213			226			206			142			270			187			124
								197.75			205.5			203.25			137.75			253			220.25			137.5
								24718750			1.7125e+07			1.69375e+07			6887500			2.10833e+07			13765625			8593750
