# Supplementary material for: Multi-step control of homologous recombination via Mec1/ATR suppresses chromosomal rearrangements
Source: EMBO J. 2024 Jun 5;43(14):3027–43. doi: 10.1038/s44318-024-00139-9 (PMC11251156; doi:10.1038/s44318-024-00139-9)
Supplement: Supplementary file 11 — Source data Fig. 6 [file 44318_2024_139_MOESM11_ESM.zip › Fig 6 data/Fig 6B-D data/Fig 6B-D.xlsx]

## Sheet: Sheet1
AA strain: THR4-ura3-A(205bp)-HOcs-URA3-A, rad9∆ sgs1∆			FA strain: THR4-ura3-F(205bp)-HOcs-URA3-A, rad9∆ sgs1∆					Note: plate double volume of media on galactose
replicate 1	glucose	galactose	AA rate	average (100%)	ratio AA/FA		replicate 1	glucose	galactose	AA rate	average (100%)	ratio AA/FA		replicate 1	glucose	galactose	AA rate	average (100%)	ratio AA/FA		replicate 1	glucose	galactose	AA rate	average (100%)	ratio AA/FA
AA + EV	109	58	0.266055	23.9709	0.920361		AA + Sgs1	189	153	0.404762	40.8225	2.97876		AA + Sgs1(hd)	146	97	0.332192	33.5922	1.43427		AA + Sgs1(9mut)	220	175	0.397727	39.4022	2.46281
	146	65	0.222603					231	194	0.419913					148	84	0.283784					222	157	0.353604
	128	59	0.230469					195	156	0.4					134	105	0.391791					231	199	0.430736
replicate 2	glucose	galactose	AA rate	average (100%)			replicate 2	glucose	galactose	AA rate	average (100%)			replicate 2	glucose	galactose	AA rate	average (100%)			replicate 2	glucose	galactose	AA rate	average (100%)
AA + EV	108	49	0.226852	26.9188	1.15696		AA + Sgs1	230	175	0.380435	42.5796	3.66753		AA + Sgs1(hd)	150	109	0.363333	34.4673	1.56706		AA + Sgs1(9mut)	213	185	0.434272	39.7831	2.63406
	117	84	0.358974					167	137	0.41018					147	96	0.326531					148	96	0.324324
	115	51	0.221739					189	184	0.486772					154	106	0.344156					192	167	0.434896
replicate 3	glucose	galactose	AA rate	average (100%)			replicate 3	glucose	galactose	AA rate	average (100%)			replicate 3	glucose	galactose	AA rate	average (100%)			replicate 3	glucose	galactose	AA rate	average (100%)
AA + EV	146	50	0.171233	21.7318	0.922955		AA + Sgs1	209	204	0.488038	48.2241	4.35109		AA + Sgs1(hd)	146	100	0.342466	35.982	1.34907		AA + Sgs1(9mut)	191	150	0.39267	38.4842	2.97939
	156	65	0.208333					201	216	0.537313					144	118	0.409722					243	191	0.393004
	134	73	0.272388					248	209	0.421371					165	108	0.327273					122	90	0.368852
replicate 4	glucose	galactose	AA rate	average (100%)			replicate 4	glucose	galactose	AA rate	average (100%)			replicate 4	glucose	galactose	AA rate	average (100%)			replicate 4	glucose	galactose	AA rate	average (100%)
AA + EV	139	58	0.208633	23.7628	0.969454		AA + Sgs1	242	215	0.444215	43.7824	3.69874		AA + Sgs1(hd)	138	104	0.376812	36.2536	1.49631		AA + Sgs1(9mut)	194	153	0.39433	40.0867	2.82343
	128	74	0.289062					197	174	0.441624					172	119	0.34593					207	177	0.427536
	158	68	0.21519					228	195	0.427632					148	108	0.364865					218	166	0.380734
replicate 1	glucose	galactose	FA rate	average (100%)			replicate 1	glucose	galactose	FA rate	average (100%)			replicate 1	glucose	galactose	FA rate	average (100%)			replicate 1	glucose	galactose	FA rate	average (100%)
FA + EV	124	70	0.282258	26.0451			FA + Sgs1	183	48	0.131148	13.7045			FA + Sgs1(hd)	123	44	0.178862	23.4211			FA + Sgs1(9mut)	187	66	0.176471	15.9989
	134	57	0.212687					207	54	0.130435					138	76	0.275362					200	68	0.17
	103	59	0.286408					224	67	0.149554					157	78	0.248408					206	55	0.133495
replicate 2	glucose	galactose	FA rate	average (100%)			replicate 2	glucose	galactose	FA rate	average (100%)			replicate 2	glucose	galactose	FA rate	average (100%)			replicate 2	glucose	galactose	FA rate	average (100%)
FA + EV	137	75	0.273723	23.2668			FA + Sgs1	195	39	0.1	11.6099			FA + Sgs1(hd)	191	83	0.217277	21.9948			FA + Sgs1(9mut)	211	58	0.137441	15.1033
	133	60	0.225564					247	57	0.115385					148	57	0.192568					189	57	0.150794
	156	62	0.198718					237	63	0.132911					134	67	0.25					185	61	0.164865
replicate 3	glucose	galactose	FA rate	average (100%)			replicate 3	glucose	galactose	FA rate	average (100%)			replicate 3	glucose	galactose	FA rate	average (100%)			replicate 3	glucose	galactose	FA rate	average (100%)
FA + EV	117	62	0.264957	23.5459			FA + Sgs1	206	36	0.0873786	11.0832			FA + Sgs1(hd)	142	75	0.264085	26.6718			FA + Sgs1(9mut)	216	59	0.136574	12.9168
	161	79	0.245342					165	32	0.0969697					158	85	0.268987					169	43	0.127219
	102	40	0.196078					216	64	0.148148					161	86	0.267081					194	48	0.123711
replicate 4	glucose	galactose	FA rate	average (100%)			replicate 4	glucose	galactose	FA rate	average (100%)			replicate 4	glucose	galactose	FA rate	average (100%)			replicate 4	glucose	galactose	FA rate	average (100%)
FA + EV	129	63	0.244186	24.5116			FA + Sgs1	211	57	0.135071	11.8371			FA + Sgs1(hd)	175	81	0.231429	24.2287			FA + Sgs1(9mut)	176	56	0.159091	14.1979
	144	76	0.263889					178	38	0.106742					144	76	0.263889					216	61	0.141204
	121	55	0.227273					203	46	0.1133					149	69	0.231544					195	49	0.125641
